# Supplementary material for: Crystal structures of (1,4,7,10-tetra­aza­cyclo­dodecane-κ4 N)bis­(tri­cyano­methanido-κN)nickel and (1,4,7,10-tetra­aza­cyclo­dodecane-κ4 N)(tri­cyano­methanido-κN)copper tri­cyano­methanide
Source: Acta Crystallogr E Crystallogr Commun. 2015 May 23;71(Pt 6):693–7. doi: 10.1107/S2056989015009524 (PMC4459349; doi:10.1107/S2056989015009524)
Supplement: Supplementary file 1 [file e-71-00693-sup1.cif]

##############################################################################
#                                                                            #
# This CIF contains the data in a paper accepted for publication in          #
# Acta Crystallographica Section E. It conforms to the requirements of       #
# Notes for Authors for Acta Crystallographica Section E, and has been       #
# peer reviewed under the auspices of the IUCr Commission on Journals.       #
#                                                                            #
# Full details of the Crystallographic Information File format               #
# are given in the paper "The Crystallographic Information File (CIF):       #
# a New Standard Archive File for Crystallography" by S. R. Hall, F. H.      #
# Allen and I. D. Brown [Acta Cryst. (1991), A47, 655-685].                  #
#                                                                            #
# The current version of the core CIF dictionary is obtainable from          #
# ftp://ftp.iucr.org/pub/cif_core.dic.                                       #
#                                                                            #
# Software is freely available for graphical display of the structure(s)     #
# in this CIF. For information consult the CIF software page                 #
# http://www.iucr.org/resources/cif/software.                                #
#                                                                            #
# This file may be used for bona fide research purposes within the           #
# scientific community so long as proper attribution is given to the journal # 
# article from which it was obtained.                                        #
#                                                                            #
##############################################################################
data_global
_audit_creation_method     SHELXL2013
_journal_date_recd_electronic     2015-05-11
_journal_date_accepted     2015-05-19
_journal_name_full     'Acta Crystallographica, Section E'
_journal_year     2015
_journal_volume     71
_journal_issue      6
_journal_page_first     693
_journal_page_last     697
_journal_paper_category     GM
_journal_paper_doi     10.1107/S2056989015009524
_journal_coeditor_code     SJ5461
_publ_contact_author_name     'Mrs. Liu Bao-Shu'
_publ_contact_author_address
;
School of Pharmacy
Second Military Medical University
Shanghai 200433
People's Republic of China
;
_publ_contact_author_email     liubaoshu@126.com
_publ_contact_author_fax     +86-21-81871218
_publ_contact_author_phone     +86-21-81871219
_publ_section_title
;\
Crystal structures of
(1,4,7,10-tetraazacyclododecane-\k^4^<i>N</i>)bis(tricyanomethanido-\
\k<i>N</i>)nickel and
(1,4,7,10-tetraazacyclododecane-\k^4^<i>N</i>)(tricyanomethanido-\k<i>N</i>)\
copper tricyanomethanide
;
loop_
    _publ_author_name
    _publ_author_address
    'Jun Luo'
;      School of Pharmacy
       Second Military Medical University
       Shanghai 200433
       People's Republic of China
;
    'Xin-Rong Zhang'
;       School of Pharmacy
        Second Military Medical University
        Shanghai 200433
        People's Republic of China
;
    'Li-Juan Qiu'
;       School of Pharmacy
        Second Military Medical University
        Shanghai 200433
        People's Republic of China
;
    'Feng Yang'
;       School of Pharmacy
        Second Military Medical University
        Shanghai 200433
        People's Republic of China
;
    'Bao-Shu Liu'
;       School of Pharmacy
        Second Military Medical University
        Shanghai 200433
        People's Republic of China
;
_publ_section_synopsis
;
Two new nickel and copper tricyanomethanide (tcm^-^) complexes with
1,4,7,10-tetraazacyclododecane (cyclen) as a co-ligand have been synthesized
and structurally characterized.
;
data_I
_database_code_depnum_ccdc_archive 'CCDC 1401691'
_chemical_name_systematic
;\
(1,4,7,10-Tetraazacyclododecane-\k^4^<i>N</i>)bis(tricyanomethanido-\
\k<i>N</i>)nickel
;
_chemical_name_common     ?
_chemical_formula_moiety     'C16 H20 N10 Ni'
_chemical_formula_sum     'C16 H20 N10 Ni'
_chemical_formula_iupac     '[Ni (C4 N3)2 (C8 H20 N4)]'
_chemical_formula_weight     411.13
_chemical_melting_point     ?
_shelx_space_group_comment
;
The symmetry employed for this shelxl refinement is uniquely defined
by the following loop, which should always be used as a source of
symmetry information in preference to the above space-group names.
They are only intended as comments.
;
_space_group_crystal_system     monoclinic
_space_group_name_H-M_alt     'P 21/c'
_space_group_name_Hall     '-P 2ybc'
loop_
    _space_group_symop_operation_xyz
    'x, y, z'
    '-x, y+1/2, -z+1/2'
    '-x, -y, -z'
    'x, -y-1/2, z-1/2'
_cell_length_a     10.6300(12)
_cell_length_b     11.0150(12)
_cell_length_c     17.1771(18)
_cell_angle_alpha     90
_cell_angle_beta     104.828(2)
_cell_angle_gamma     90
_cell_volume     1944.3(4)
_cell_formula_units_Z     4
_cell_measurement_reflns_used     3344
_cell_measurement_theta_min     2.45
_cell_measurement_theta_max     27.84
_cell_measurement_temperature     173(2)
_exptl_crystal_description     block
_exptl_crystal_colour     purple
_exptl_crystal_size_max     0.060
_exptl_crystal_size_mid     0.050
_exptl_crystal_size_min     0.040
_exptl_crystal_density_diffrn     1.405
_exptl_crystal_density_meas     ?
_exptl_crystal_density_method     ?
_exptl_crystal_F_000     856
_exptl_absorpt_coefficient_mu     1.021
_exptl_absorpt_correction_type     multi-scan
_exptl_absorpt_process_details
;
(SADABS; Sheldrick, 1996)
;
_shelx_estimated_absorpt_T_min     0.941
_shelx_estimated_absorpt_T_max     0.960
_exptl_absorpt_correction_T_min     0.670
_exptl_absorpt_correction_T_max     0.746
_exptl_special_details     ?
_diffrn_ambient_temperature     173(2)
_diffrn_radiation_type     MoK\a
_diffrn_radiation_wavelength     0.71073
_diffrn_measurement_device_type     'Bruker APEXII CCD'
_diffrn_measurement_method     '\f and \w scans'
_diffrn_detector_area_resol_mean     ?
_diffrn_reflns_number     12264
_diffrn_reflns_av_R_equivalents     0.0318
_diffrn_reflns_theta_min     1.982
_diffrn_reflns_theta_max     27.910
_diffrn_reflns_theta_full     25.242
_diffrn_measured_fraction_theta_max     0.990
_diffrn_measured_fraction_theta_full     0.990
_diffrn_reflns_limit_h_min     -10
_diffrn_reflns_limit_h_max     13
_diffrn_reflns_limit_k_min     -14
_diffrn_reflns_limit_k_max     14
_diffrn_reflns_limit_l_min     -20
_diffrn_reflns_limit_l_max     22
_refine_special_details     ?
_reflns_number_total     4611
_reflns_number_gt     3460
_reflns_threshold_expression     'I>2\s(I)'
_refine_ls_structure_factor_coef     Fsqd
_refine_ls_matrix_type     full
_refine_ls_R_factor_all     0.0754
_refine_ls_R_factor_gt     0.0525
_refine_ls_wR_factor_gt     0.1243
_refine_ls_wR_factor_ref     0.1360
_refine_ls_goodness_of_fit_ref     1.046
_refine_ls_restrained_S_all     1.048
_refine_ls_number_reflns     4611
_refine_ls_number_parameters     259
_refine_ls_number_restraints     12
_refine_ls_hydrogen_treatment     mixed
_refine_ls_weighting_scheme     calc
_refine_ls_weighting_details
;
 w=1/[\s^2^(Fo^2^)+(0.0532P)^2^+3.2428P]
 where P=(Fo^2^+2Fc^2^)/3
;
_atom_sites_solution_hydrogens     mixed
_atom_sites_solution_primary     ?
_atom_sites_solution_secondary     ?
_refine_ls_shift/su_max     0.004
_refine_ls_shift/su_mean     0.000
_refine_diff_density_max     1.053
_refine_diff_density_min     -0.666
_refine_ls_extinction_method     none
_refine_ls_extinction_coef     .
loop_
    _atom_type_symbol
    _atom_type_description
    _atom_type_scat_dispersion_real
    _atom_type_scat_dispersion_imag
    _atom_type_scat_source
    'C' 'C' 0.0033 0.0016
                         'International Tables Vol C Tables 4.2.6.8 and 6.1.1.4'
    'H' 'H' 0.0000 0.0000
                         'International Tables Vol C Tables 4.2.6.8 and 6.1.1.4'
    'N' 'N' 0.0061 0.0033
                         'International Tables Vol C Tables 4.2.6.8 and 6.1.1.4'
    'Ni' 'Ni' 0.3393 1.1124
                         'International Tables Vol C Tables 4.2.6.8 and 6.1.1.4'
_computing_data_collection
;
APEX2 (Bruker, 2010)
;
_computing_cell_refinement
;
SAINT (Bruker, 2010)
;
_computing_data_reduction
;
SAINT (Bruker, 2010)
;
_computing_structure_solution
;
SHELXS97 (Sheldrick, 2008)
;
_computing_structure_refinement
;
SHELXL2013 (Sheldrick, 2015)
;
_computing_molecular_graphics
;
SHELXTL (Sheldrick, 2008)
;
_computing_publication_material
;
SHELXTL (Sheldrick, 2008)
;
loop_
    _atom_site_type_symbol
    _atom_site_label
    _atom_site_fract_x
    _atom_site_fract_y
    _atom_site_fract_z
    _atom_site_U_iso_or_equiv
    _atom_site_adp_type
    _atom_site_calc_flag
    _atom_site_occupancy
    _atom_site_disorder_assembly
    _atom_site_disorder_group
    Ni Ni1 0.31796(4) 0.67335(4) 0.21935(2) 0.02888(13) Uani d 1 . .
    N N1 0.2130(3) 0.6100(3) 0.29576(17) 0.0345(6) Uani d 1 . .
    H H1 0.279(3) 0.589(4) 0.337(2) 0.064(14) Uiso d 1 . .
    N N2 0.2664(3) 0.5030(3) 0.16203(18) 0.0443(7) Uani d 1 . .
    H H2 0.339(3) 0.472(4) 0.151(2) 0.055(13) Uiso d 1 . .
    N N3 0.1611(4) 0.7305(3) 0.12737(19) 0.0530(9) Uani d 1 . .
    H H3 0.091(4) 0.711(3) 0.150(2) 0.079 Uiso d 1 . .
    N N4 0.2863(3) 0.8444(3) 0.26943(19) 0.0394(7) Uani d 1 . .
    H H4 0.365(3) 0.881(4) 0.284(3) 0.073(15) Uiso d 1 . .
    C C1 0.1384(4) 0.5016(4) 0.2615(3) 0.0506(10) Uani d 1 . .
    H H1A 0.0566 0.5259 0.2224 0.061 Uiso calc 1 . .
    H H1B 0.1159 0.4536 0.3048 0.061 Uiso calc 1 . .
    C C2 0.2200(4) 0.4269(4) 0.2202(3) 0.0553(11) Uani d 1 . .
    H H2A 0.2955 0.3931 0.2607 0.066 Uiso calc 1 . .
    H H2B 0.1680 0.3582 0.1916 0.066 Uiso calc 1 . .
    C C3 0.1642(5) 0.5211(5) 0.0857(3) 0.0642(13) Uani d 1 . .
    H H3A 0.1869 0.4734 0.0424 0.077 Uiso calc 1 . .
    H H3B 0.0802 0.4901 0.0925 0.077 Uiso calc 1 . .
    C C4 0.1492(5) 0.6485(4) 0.0617(3) 0.0611(13) Uani d 1 . .
    H H4A 0.2159 0.6691 0.0328 0.073 Uiso calc 1 . .
    H H4B 0.0628 0.6597 0.0237 0.073 Uiso calc 1 . .
    C C5 0.1683(5) 0.8539(4) 0.1225(3) 0.0748(17) Uani d 1 . .
    H H5A 0.0853 0.8850 0.0880 0.090 Uiso calc 1 . .
    H H5B 0.2384 0.8753 0.0965 0.090 Uiso calc 1 . .
    C C6 0.1952(4) 0.9164(4) 0.2047(3) 0.0549(11) Uani d 1 . .
    H H6A 0.2333 0.9975 0.2009 0.066 Uiso calc 1 . .
    H H6B 0.1119 0.9281 0.2195 0.066 Uiso calc 1 . .
    C C7 0.2311(4) 0.8170(4) 0.3387(2) 0.0448(9) Uani d 1 . .
    H H7A 0.1834 0.8888 0.3508 0.054 Uiso calc 1 . .
    H H7B 0.3027 0.7990 0.3869 0.054 Uiso calc 1 . .
    C C8 0.1402(3) 0.7099(4) 0.3202(2) 0.0419(9) Uani d 1 . .
    H H8A 0.1108 0.6868 0.3684 0.050 Uiso calc 1 . .
    H H8B 0.0628 0.7303 0.2762 0.050 Uiso calc 1 . .
    N N5 0.4473(3) 0.7223(3) 0.15041(17) 0.0456(8) Uani d 1 . .
    N N6 0.5442(3) 0.6048(3) -0.07283(18) 0.0410(7) Uani d 1 . .
    N N7 0.8599(3) 0.6841(4) 0.1448(2) 0.0676(11) Uani d 1 . .
    C C9 0.6177(3) 0.6745(3) 0.07428(19) 0.0313(6) Uani d 1 . .
    C C10 0.5245(3) 0.7011(3) 0.11644(19) 0.0341(7) Uani d 1 . .
    C C11 0.5768(3) 0.6366(3) -0.0066(2) 0.0322(7) Uani d 1 . .
    C C12 0.7506(3) 0.6795(4) 0.1130(2) 0.0400(8) Uani d 1 . .
    N N8 0.4834(3) 0.6233(3) 0.30541(16) 0.0351(6) Uani d 1 . .
    N N9 0.8889(4) 0.7038(4) 0.4340(2) 0.0632(11) Uani d 1 . .
    N N10 0.6565(5) 0.4491(7) 0.5383(3) 0.121(3) Uani d 1 . .
    C C13 0.6733(3) 0.5974(3) 0.42904(19) 0.0324(7) Uani d 1 . .
    C C14 0.5682(3) 0.6129(3) 0.36206(18) 0.0300(7) Uani d 1 . .
    C C15 0.7916(4) 0.6567(3) 0.4323(2) 0.0387(8) Uani d 1 . .
    C C16 0.6636(4) 0.5171(5) 0.4895(2) 0.0639(14) Uani d 1 . .
loop_
    _atom_site_aniso_label
    _atom_site_aniso_U_11
    _atom_site_aniso_U_22
    _atom_site_aniso_U_33
    _atom_site_aniso_U_12
    _atom_site_aniso_U_13
    _atom_site_aniso_U_23
    Ni1 0.0232(2) 0.0426(2) 0.02079(19) 0.00588(18) 0.00552(14) 0.00459(17)
    N1 0.0218(13) 0.0488(17) 0.0330(15) -0.0004(12) 0.0069(11) 0.0090(13)
    N2 0.0386(17) 0.0516(19) 0.0366(16) 0.0118(15) -0.0017(13) -0.0061(14)
    N3 0.054(2) 0.062(2) 0.0366(17) 0.0311(18) 0.0001(15) 0.0008(15)
    N4 0.0309(15) 0.0434(17) 0.0468(17) 0.0001(13) 0.0152(13) 0.0001(14)
    C1 0.0335(18) 0.053(2) 0.063(2) -0.0105(18) 0.0080(17) 0.011(2)
    C2 0.044(2) 0.045(2) 0.068(3) -0.0018(19) -0.001(2) 0.002(2)
    C3 0.057(3) 0.075(3) 0.046(2) 0.022(2) -0.013(2) -0.016(2)
    C4 0.062(3) 0.064(3) 0.040(2) -0.017(2) -0.0205(19) 0.0129(19)
    C5 0.076(3) 0.044(2) 0.078(3) -0.003(2) -0.028(3) 0.016(2)
    C6 0.062(3) 0.049(2) 0.065(3) 0.022(2) 0.036(2) 0.020(2)
    C7 0.0416(19) 0.061(2) 0.0325(18) 0.0042(19) 0.0109(15) -0.0095(17)
    C8 0.0279(16) 0.070(3) 0.0313(17) 0.0059(17) 0.0147(14) 0.0073(17)
    N5 0.0432(17) 0.069(2) 0.0291(15) 0.0105(16) 0.0171(13) 0.0107(14)
    N6 0.0416(17) 0.0470(18) 0.0360(16) -0.0025(14) 0.0126(13) -0.0032(13)
    N7 0.0364(18) 0.105(3) 0.055(2) 0.000(2) 0.0007(16) -0.005(2)
    C9 0.0294(15) 0.0376(17) 0.0285(15) -0.0012(14) 0.0103(12) 0.0040(14)
    C10 0.0337(17) 0.0421(19) 0.0264(15) 0.0010(14) 0.0075(13) 0.0079(13)
    C11 0.0275(16) 0.0355(17) 0.0356(18) -0.0026(13) 0.0119(13) 0.0037(14)
    C12 0.0337(18) 0.051(2) 0.0357(18) 0.0001(17) 0.0089(14) -0.0001(16)
    N8 0.0265(14) 0.0517(17) 0.0266(13) -0.0004(13) 0.0061(11) 0.0061(12)
    N9 0.044(2) 0.064(2) 0.069(3) -0.0160(18) -0.0102(18) 0.0013(19)
    N10 0.062(3) 0.217(7) 0.075(3) -0.003(4) 0.002(2) 0.095(4)
    C13 0.0279(16) 0.0429(18) 0.0251(15) 0.0065(14) 0.0043(12) -0.0006(13)
    C14 0.0276(15) 0.0385(17) 0.0253(15) 0.0039(13) 0.0093(12) 0.0003(13)
    C15 0.0366(19) 0.0402(19) 0.0315(17) 0.0023(16) -0.0056(14) -0.0071(14)
    C16 0.0330(19) 0.120(4) 0.035(2) 0.007(2) 0.0033(16) 0.028(2)
_geom_special_details
;
All e.s.d.'s (except the e.s.d. in the dihedral angle between two l.s. planes)
are estimated using the full covariance matrix. The cell e.s.d.'s are taken
into account individually in the estimation of e.s.d.'s in distances, angles
and torsion angles; correlations between e.s.d.'s in cell parameters are only
used when they are defined by crystal symmetry. An approximate (isotropic)
treatment of cell e.s.d.'s is used for estimating e.s.d.'s involving l.s.
planes.
;
loop_
    _geom_bond_atom_site_label_1
    _geom_bond_atom_site_label_2
    _geom_bond_site_symmetry_2
    _geom_bond_distance
    _geom_bond_publ_flag
    Ni1 N1 . 2.051(3) y
    Ni1 N8 . 2.062(3) y
    Ni1 N3 . 2.080(3) y
    Ni1 N5 . 2.101(3) y
    Ni1 N2 . 2.125(3) y
    Ni1 N4 . 2.134(3) y
    N1 C8 . 1.467(5) n
    N1 C1 . 1.470(5) n
    N1 H1 . 0.90(2) n
    N2 C2 . 1.482(6) n
    N2 C3 . 1.486(5) n
    N2 H2 . 0.91(2) n
    N3 C5 . 1.366(6) n
    N3 C4 . 1.425(6) n
    N3 H3 . 0.95(2) n
    N4 C7 . 1.487(5) n
    N4 C6 . 1.501(5) n
    N4 H4 . 0.90(2) n
    C1 C2 . 1.499(6) n
    C1 H1A . 0.9900 n
    C1 H1B . 0.9900 n
    C2 H2A . 0.9900 n
    C2 H2B . 0.9900 n
    C3 C4 . 1.460(6) n
    C3 H3A . 0.9900 n
    C3 H3B . 0.9900 n
    C4 H4A . 0.9900 n
    C4 H4B . 0.9900 n
    C5 C6 . 1.529(7) n
    C5 H5A . 0.9900 n
    C5 H5B . 0.9900 n
    C6 H6A . 0.9900 n
    C6 H6B . 0.9900 n
    C7 C8 . 1.506(6) n
    C7 H7A . 0.9900 n
    C7 H7B . 0.9900 n
    C8 H8A . 0.9900 n
    C8 H8B . 0.9900 n
    N5 C10 . 1.146(4) n
    N6 C11 . 1.155(4) n
    N7 C12 . 1.152(5) n
    C9 C12 . 1.399(5) n
    C9 C10 . 1.400(4) n
    C9 C11 . 1.409(5) n
    N8 C14 . 1.151(4) n
    N9 C15 . 1.150(5) n
    N10 C16 . 1.140(6) n
    C13 C16 . 1.388(5) n
    C13 C14 . 1.394(4) n
    C13 C15 . 1.406(5) n
loop_
    _geom_angle_atom_site_label_1
    _geom_angle_atom_site_label_2
    _geom_angle_atom_site_label_3
    _geom_angle_site_symmetry_1
    _geom_angle_site_symmetry_3
    _geom_angle
    _geom_angle_publ_flag
    N1 Ni1 N8 . . 87.40(10)
                          y
    N1 Ni1 N3 . . 97.30(10)
                          y
    N8 Ni1 N3 . . 175.30(10)
                           y
    N1 Ni1 N5 . . 171.80(10)
                           y
    N8 Ni1 N5 . . 84.90(10)
                          y
    N3 Ni1 N5 . . 90.40(10)
                          y
    N1 Ni1 N2 . . 83.00(10)
                          y
    N8 Ni1 N2 . . 99.70(10)
                          y
    N3 Ni1 N2 . . 81.60(10)
                          y
    N5 Ni1 N2 . . 95.40(10)
                          y
    N1 Ni1 N4 . . 82.80(10)
                          y
    N8 Ni1 N4 . . 98.10(10)
                          y
    N3 Ni1 N4 . . 82.00(10)
                          y
    N5 Ni1 N4 . . 101.20(10)
                           y
    N2 Ni1 N4 . . 156.70(10)
                           y
    C8 N1 C1 . . 117.0(3) n
    C8 N1 Ni1 . . 109.9(2) n
    C1 N1 Ni1 . . 110.3(2) n
    C8 N1 H1 . . 109(3) n
    C1 N1 H1 . . 110(3) n
    Ni1 N1 H1 . . 99(3) n
    C2 N2 C3 . . 112.1(4) n
    C2 N2 Ni1 . . 106.1(2) n
    C3 N2 Ni1 . . 109.5(3) n
    C2 N2 H2 . . 112(3) n
    C3 N2 H2 . . 110(3) n
    Ni1 N2 H2 . . 107(3) n
    C5 N3 C4 . . 125.3(4) n
    C5 N3 Ni1 . . 107.5(3) n
    C4 N3 Ni1 . . 107.5(3) n
    C5 N3 H3 . . 108(2) n
    C4 N3 H3 . . 105(2) n
    Ni1 N3 H3 . . 101(3) n
    C7 N4 C6 . . 112.9(3) n
    C7 N4 Ni1 . . 106.2(2) n
    C6 N4 Ni1 . . 107.8(2) n
    C7 N4 H4 . . 113(3) n
    C6 N4 H4 . . 111(3) n
    Ni1 N4 H4 . . 106(3) n
    N1 C1 C2 . . 108.5(3) n
    N1 C1 H1A . . 110.0 n
    C2 C1 H1A . . 110.0 n
    N1 C1 H1B . . 110.0 n
    C2 C1 H1B . . 110.0 n
    H1A C1 H1B . . 108.4 n
    N2 C2 C1 . . 109.9(3) n
    N2 C2 H2A . . 109.7 n
    C1 C2 H2A . . 109.7 n
    N2 C2 H2B . . 109.7 n
    C1 C2 H2B . . 109.7 n
    H2A C2 H2B . . 108.2 n
    C4 C3 N2 . . 112.3(4) n
    C4 C3 H3A . . 109.1 n
    N2 C3 H3A . . 109.1 n
    C4 C3 H3B . . 109.1 n
    N2 C3 H3B . . 109.1 n
    H3A C3 H3B . . 107.9 n
    N3 C4 C3 . . 113.9(4) n
    N3 C4 H4A . . 108.8 n
    C3 C4 H4A . . 108.8 n
    N3 C4 H4B . . 108.8 n
    C3 C4 H4B . . 108.8 n
    H4A C4 H4B . . 107.7 n
    N3 C5 C6 . . 113.1(4) n
    N3 C5 H5A . . 109.0 n
    C6 C5 H5A . . 109.0 n
    N3 C5 H5B . . 109.0 n
    C6 C5 H5B . . 109.0 n
    H5A C5 H5B . . 107.8 n
    N4 C6 C5 . . 112.3(3) n
    N4 C6 H6A . . 109.1 n
    C5 C6 H6A . . 109.1 n
    N4 C6 H6B . . 109.1 n
    C5 C6 H6B . . 109.1 n
    H6A C6 H6B . . 107.9 n
    N4 C7 C8 . . 110.7(3) n
    N4 C7 H7A . . 109.5 n
    C8 C7 H7A . . 109.5 n
    N4 C7 H7B . . 109.5 n
    C8 C7 H7B . . 109.5 n
    H7A C7 H7B . . 108.1 n
    N1 C8 C7 . . 106.9(3) n
    N1 C8 H8A . . 110.3 n
    C7 C8 H8A . . 110.3 n
    N1 C8 H8B . . 110.3 n
    C7 C8 H8B . . 110.3 n
    H8A C8 H8B . . 108.6 n
    C10 N5 Ni1 . . 153.1(3) n
    C12 C9 C10 . . 120.5(3) n
    C12 C9 C11 . . 120.0(3) n
    C10 C9 C11 . . 119.4(3) n
    N5 C10 C9 . . 179.3(4) n
    N6 C11 C9 . . 179.3(4) n
    N7 C12 C9 . . 179.7(5) n
    C14 N8 Ni1 . . 166.7(3) n
    C16 C13 C14 . . 119.9(3) n
    C16 C13 C15 . . 120.2(3) n
    C14 C13 C15 . . 119.7(3) n
    N8 C14 C13 . . 177.8(4) n
    N9 C15 C13 . . 178.7(4) n
    N10 C16 C13 . . 178.5(7) n
loop_
    _geom_torsion_atom_site_label_1
    _geom_torsion_atom_site_label_2
    _geom_torsion_atom_site_label_3
    _geom_torsion_atom_site_label_4
    _geom_torsion_site_symmetry_1
    _geom_torsion_site_symmetry_2
    _geom_torsion_site_symmetry_3
    _geom_torsion_site_symmetry_4
    _geom_torsion
    _geom_torsion_publ_flag
    C8 N1 C1 C2 . . . . 164.6(3) n
    Ni1 N1 C1 C2 . . . . 38.0(4) n
    C3 N2 C2 C1 . . . . -79.0(4) n
    Ni1 N2 C2 C1 . . . . 40.5(4) n
    N1 C1 C2 N2 . . . . -53.1(4) n
    C2 N2 C3 C4 . . . . 130.8(4) n
    Ni1 N2 C3 C4 . . . . 13.3(5) n
    C5 N3 C4 C3 . . . . 170.8(5) n
    Ni1 N3 C4 C3 . . . . 43.3(5) n
    N2 C3 C4 N3 . . . . -38.4(6) n
    C4 N3 C5 C6 . . . . -173.8(4) n
    Ni1 N3 C5 C6 . . . . -46.3(5) n
    C7 N4 C6 C5 . . . . -124.4(4) n
    Ni1 N4 C6 C5 . . . . -7.4(4) n
    N3 C5 C6 N4 . . . . 36.6(6) n
    C6 N4 C7 C8 . . . . 80.8(4) n
    Ni1 N4 C7 C8 . . . . -37.2(3) n
    C1 N1 C8 C7 . . . . -170.0(3) n
    Ni1 N1 C8 C7 . . . . -43.2(3) n
    N4 C7 C8 N1 . . . . 54.2(4) n
loop_
    _geom_hbond_atom_site_label_D
    _geom_hbond_atom_site_label_H
    _geom_hbond_atom_site_label_A
    _geom_hbond_site_symmetry_A
    _geom_hbond_distance_DH
    _geom_hbond_distance_HA
    _geom_hbond_distance_DA
    _geom_hbond_angle_DHA
    C8 H8B N7 1_455 0.99 2.74 3.665(5) 155.7
    N3 H3 N7 1_455 0.95(2) 2.45(3) 3.330(5) 154(4)
    N1 H1 N10 3_666 0.90(2) 2.11(3) 2.907(5) 148(4)
    N2 H2 N6 3_665 0.91(2) 2.22(3) 3.064(4) 155(4)
    C4 H4B N9 4_475 0.99 2.57 3.467(5) 150.9
    N4 H4 N6 4_576 0.90(2) 2.70(4) 3.372(4) 133(4)
    C7 H7B N6 4_576 0.99 2.70 3.397(5) 127.7
_shelx_hkl_file
;
   1   0   0  166.23    4.31
   2   0   0 1000.00   25.74
   3   0   0  123.22    3.10
   3   0   0  122.26    3.25
   4   0   0   24.28    0.82
   5   0   0  120.27    3.25
   5   0   0  119.03    3.10
   6   0   0  146.02    3.95
   6   0   0  145.09    3.78
   7   0   0   15.79    0.86
   7   0   0   14.78    0.78
   8   0   0   52.50    1.79
   8   0   0   51.58    1.70
   9   0   0   49.96    1.66
   9   0   0   49.95    1.81
  10   0   0    0.25    0.54
  10   0   0    0.65    0.62
  11   0   0   42.29    1.61
  11   0   0   43.25    1.72
  12   0   0    1.16    0.59
  13   0   0    8.16    0.91
   0  -1   0    0.31    0.06
   0  -1   0    0.50    0.05
   0   1   0    0.36    0.06
  -1  -1   0  406.40   10.34
  -1   1   0  392.56    9.84
   1   1   0  408.02   10.34
   2  -1   0    0.61    0.20
   2   1   0    0.38    0.19
   2   1   0    0.34    0.18
   3  -1   0  113.71    3.04
   3   1   0  113.61    3.01
   3   1   0  115.01    2.89
   4  -1   0  120.66    3.21
   4   1   0  118.27    3.18
   5  -1   0   57.11    1.69
   5   1   0   58.47    1.63
   5   1   0   56.65    1.68
   6  -1   0   27.28    1.05
   6   1   0   27.89    0.99
   6   1   0   28.88    1.04
   7  -1   0  124.40    3.41
   7  -1   0  119.86    3.25
   7   1   0  120.07    3.38
   7   1   0  121.69    3.26
   8  -1   0   -0.09    0.44
   8  -1   0   -0.88    0.52
   8   1   0    1.17    0.55
   8   1   0   -0.12    0.44
   9  -1   0   16.41    0.98
   9  -1   0   17.42    1.16
   9   1   0   18.30    1.10
   9   1   0   17.84    1.01
  10  -1   0   10.04    0.81
  10  -1   0    9.77    0.89
  10   1   0   11.38    0.81
  10   1   0   10.59    0.80
  11  -1   0   -0.26    0.55
  11  -1   0    0.39    0.67
  11   1   0   -0.06    0.53
  12  -1   0   14.92    0.97
  12   1   0   13.23    0.94
  13  -1   0    2.24    0.75
  13   1   0    2.31    0.74
   0  -2   0  218.51    5.70
   0   2   0  221.30    5.40
   0   2   0  223.98    5.31
   1  -2   0    3.01    0.23
  -1   2   0    3.10    0.21
   1   2   0    3.13    0.21
   3  -2   0    8.82    0.52
   3   2   0    8.96    0.38
   4  -2   0    7.29    0.54
   4   2   0    7.18    0.48
   4   2   0    6.80    0.41
   5  -2   0   33.63    1.14
   5   2   0   34.88    1.13
   5   2   0   35.51    1.09
   6  -2   0    5.96    0.51
   6   2   0    6.97    0.57
   6   2   0    8.05    0.56
   7  -2   0   10.77    0.84
   7   2   0   11.01    0.74
   7   2   0    9.66    0.69
   8  -2   0    5.66    0.68
   8   2   0    5.65    0.58
   8   2   0    5.01    0.59
   9  -2   0    4.17    0.61
   9  -2   0    2.41    0.65
   9   2   0    3.20    0.52
   9   2   0    2.92    0.55
  10  -2   0    1.22    0.56
  10  -2   0    0.73    0.70
  10   2   0    2.09    0.58
  11  -2   0    7.84    0.90
  11  -2   0    7.62    0.79
  11   2   0    6.96    0.74
  12  -2   0    0.01    0.62
  12  -2   0    0.21    0.80
  12   2   0    0.00    0.61
  13  -2   0    4.51    0.82
  13   2   0    3.00    0.72
   0  -3   0    0.08    0.22
   0   3   0   -0.09    0.20
   0   3   0   -0.21    0.14
  -1  -3   0    2.98    0.23
   1  -3   0    2.85    0.29
   1   3   0    3.29    0.26
  -1   3   0    3.49    0.26
   1   3   0    3.27    0.27
   2   3   0   76.43    1.99
  -2   3   0   75.48    1.96
   4  -3   0    2.28    0.34
   4   3   0    2.34    0.20
   4   3   0    1.80    0.27
   5  -3   0    2.32    0.42
   5   3   0    2.52    0.35
   5   3   0    2.08    0.25
   6  -3   0    9.89    0.77
   6   3   0    9.23    0.67
   6   3   0    9.26    0.52
   7  -3   0    6.81    0.67
   7   3   0    7.85    0.50
   7   3   0    7.41    0.58
   8  -3   0    0.44    0.60
   8   3   0    0.75    0.51
   8   3   0   -0.24    0.40
   9  -3   0    0.92    0.62
   9   3   0    0.95    0.53
  10  -3   0    8.18    0.88
  10  -3   0    8.64    0.78
  10   3   0    9.73    0.81
  11  -3   0    8.44    0.99
  11  -3   0    9.47    0.85
  11   3   0    8.19    0.82
  12  -3   0   -1.37    0.77
  12  -3   0    0.11    0.60
  12   3   0    0.41    0.63
  13  -3   0   -0.94    0.64
  13  -3   0   -1.23    0.91
  13   3   0   -1.21    0.64
   0  -4   0  174.54    4.60
   0   4   0  177.26    4.37
  -1  -4   0   95.59    2.50
   1  -4   0   95.25    2.55
  -1   4   0   93.24    2.41
   1   4   0   93.57    2.42
   1   4   0   94.02    2.35
   2  -4   0    5.91    0.48
  -2   4   0    6.57    0.37
   2   4   0    6.59    0.31
   2   4   0    5.84    0.38
   3  -4   0    1.65    0.31
   3   4   0    1.43    0.24
   3   4   0    2.17    0.17
  -3   4   0    2.21    0.28
   5  -4   0    0.68    0.41
   5   4   0    0.53    0.18
   5   4   0    0.50    0.24
   6  -4   0    0.62    0.49
   6   4   0   -0.07    0.10
   6   4   0    0.36    0.23
   7  -4   0    2.15    0.54
   7   4   0    0.03    0.26
   8  -4   0   22.77    1.23
   8   4   0   23.56    1.08
   9  -4   0    5.66    0.77
   9   4   0    4.97    0.64
  10  -4   0   13.64    1.12
  10   4   0   11.77    0.84
  11  -4   0    3.17    0.85
  11  -4   0    3.86    0.69
  11   4   0    4.79    0.71
  12  -4   0   -0.83    0.58
  12  -4   0    0.61    0.83
  12   4   0   -0.20    0.60
  13  -4   0    1.77    0.73
  13   4   0    0.49    0.69
   0  -5   0    1.04    0.22
   0   5   0    1.15    0.24
   1  -5   0   39.90    1.23
  -1  -5   0   39.82    1.16
   1   5   0   40.14    1.09
   1   5   0   41.04    1.17
  -1   5   0   40.65    1.17
   2  -5   0   13.72    0.67
  -2  -5   0   13.36    0.51
   2   5   0   14.50    0.63
  -2   5   0   13.54    0.56
   3  -5   0   40.36    1.31
  -3   5   0   41.13    1.20
   3   5   0   40.23    1.23
   3   5   0   41.58    1.14
   4  -5   0  124.57    3.33
   4   5   0  104.89    3.10
   4   5   0  124.61    3.11
  -4   5   0  122.79    3.11
   7  -5   0   26.17    1.20
   7   5   0   26.82    1.07
   8  -5   0    3.33    0.69
   8   5   0    3.08    0.52
   9  -5   0    4.86    0.79
   9   5   0    6.95    0.69
  10  -5   0    4.74    0.84
  10   5   0    5.24    0.67
  11  -5   0    0.94    0.79
  11   5   0    0.69    0.59
  12  -5   0    6.39    0.80
  12  -5   0    5.70    1.03
  12   5   0    7.80    0.84
   0  -6   0  247.37    6.55
   0   6   0  253.34    6.24
   1  -6   0    1.74    0.33
  -1  -6   0    1.14    0.19
  -1   6   0    1.35    0.28
   1   6   0    1.77    0.31
   1   6   0    0.72    0.16
   2  -6   0  103.79    2.77
  -2  -6   0  100.06    2.63
   2   6   0   84.94    2.48
  -2   6   0  102.20    2.59
   2   6   0  101.92    2.62
  -3  -6   0   71.71    1.94
   3  -6   0   72.68    2.14
  -3   6   0   72.86    1.98
   3   6   0   70.25    2.00
   4  -6   0    5.87    0.57
  -4  -6   0    6.62    0.35
   4   6   0    5.68    0.49
  -4   6   0    6.05    0.47
   6  -6   0    7.90    0.66
   6   6   0    5.92    0.51
   7  -6   0   12.53    0.92
   7   6   0   11.90    0.80
   8  -6   0    3.30    0.66
   8   6   0    2.32    0.50
   9  -6   0    0.45    0.63
   9   6   0   -0.28    0.46
  10  -6   0    1.37    0.70
  10   6   0    1.59    0.55
  11  -6   0    9.90    1.07
  11   6   0   10.43    0.90
  12  -6   0   -0.44    0.92
  12   6   0    1.46    0.65
   0  -7   0   -0.12    0.29
   0   7   0    0.10    0.31
   1  -7   0   29.53    1.05
  -1  -7   0   29.61    0.98
   1   7   0   29.47    1.00
  -1   7   0   28.78    0.98
   1   7   0   29.30    0.90
   2  -7   0   78.14    2.27
   2   7   0   75.86    2.03
  -2   7   0   77.72    2.13
   2   7   0   76.40    2.15
   3  -7   0    0.44    0.40
  -3  -7   0    1.05    0.27
   3   7   0    0.73    0.40
  -3   7   0    1.18    0.37
   4  -7   0   72.42    2.21
  -4   7   0   70.97    2.03
   4   7   0   70.49    2.06
   5  -7   0    6.13    0.70
   5   7   0    5.49    0.55
  -5   7   0    5.61    0.55
   6  -7   0   30.94    1.30
   6   7   0   30.65    1.17
   7  -7   0   33.30    1.44
   7   7   0   32.35    1.26
   8  -7   0    0.37    0.66
   8   7   0   -0.35    0.47
   9  -7   0   15.78    1.18
   9   7   0   13.72    0.87
  10  -7   0   18.41    1.21
  10   7   0   18.33    1.05
  11  -7   0    0.51    0.86
  11   7   0    1.28    0.59
   0  -8   0    9.95    0.68
   0   8   0    8.81    0.65
  -1  -8   0    1.17    0.35
   1  -8   0    0.82    0.41
   1   8   0    0.06    0.34
  -1   8   0    0.80    0.37
  -2  -8   0   21.99    0.83
   2  -8   0   22.32    0.99
  -2   8   0   19.96    0.85
   2   8   0   21.24    0.77
   2   8   0   22.25    0.94
   3  -8   0   34.57    1.30
   3   8   0   34.02    1.22
   3   8   0   37.08    1.11
  -3   8   0   34.98    1.22
   4  -8   0    0.62    0.54
   4   8   0    0.96    0.47
  -4   8   0    0.24    0.41
   5  -8   0   10.51    0.83
   5   8   0    8.56    0.68
  -5   8   0   10.22    0.70
   6  -8   0    4.19    0.69
   6   8   0    4.20    0.58
   7  -8   0    3.66    0.66
   7   8   0    2.50    0.52
   8  -8   0    1.84    0.73
   8   8   0    0.78    0.53
   9  -8   0    5.62    0.83
   9   8   0    6.41    0.69
  10  -8   0    0.48    0.84
  10   8   0    1.91    0.64
  11  -8   0    3.56    1.03
  11   8   0    3.79    0.73
   0  -9   0    0.06    0.43
   0   9   0   -0.42    0.35
   1  -9   0    0.51    0.49
  -1  -9   0    0.08    0.39
  -1   9   0    0.14    0.40
   1   9   0   -0.01    0.42
  -2  -9   0    6.94    0.53
   2  -9   0    6.79    0.68
   2   9   0    7.36    0.51
   2   9   0    7.42    0.60
  -2   9   0    6.78    0.59
   3  -9   0    1.07    0.54
   3   9   0    1.24    0.32
  -3   9   0    0.85    0.40
   3   9   0    1.08    0.46
   4  -9   0    1.49    0.59
   4   9   0    1.43    0.48
   4   9   0    1.98    0.36
  -4   9   0    1.05    0.41
   5  -9   0    0.29    0.58
   5   9   0    0.24    0.45
  -5   9   0    0.43    0.44
   6  -9   0    1.68    0.66
   6   9   0    1.39    0.49
  -6   9   0    1.72    0.47
   7  -9   0    0.20    0.63
   7   9   0    0.69    0.52
   8  -9   0   -0.79    0.70
   8   9   0    1.44    0.52
   9  -9   0    2.68    0.85
   9   9   0    4.20    0.69
  10  -9   0    3.63    0.97
  10   9   0    4.50    0.76
   0 -10   0    4.98    0.57
   0  10   0    5.04    0.56
   1 -10   0    0.74    0.50
  -1 -10   0    0.47    0.44
  -1  10   0    0.65    0.43
   1  10   0    1.26    0.42
   2 -10   0    2.19    0.54
   2  10   0    2.15    0.49
  -2  10   0    1.75    0.47
   3 -10   0    0.67    0.56
   3  10   0    1.58    0.46
  -3  10   0    1.48    0.43
   4 -10   0    0.12    0.59
   4  10   0    1.31    0.49
  -4  10   0    0.22    0.40
   5 -10   0    1.07    0.64
   5  10   0    1.08    0.47
  -5  10   0    0.79    0.49
   6 -10   0   -0.52    0.67
  -6  10   0    0.09    0.43
   6  10   0    0.63    0.51
   7 -10   0    0.27    0.72
   7  10   0    0.81    0.55
   8 -10   0    1.11    0.80
   8  10   0    1.75    0.60
   9 -10   0    0.49    0.86
   9  10   0    2.34    0.66
   0 -11   0   -0.19    0.46
   0  11   0    0.43    0.41
   1 -11   0    2.81    0.59
   1  11   0    3.24    0.55
  -1  11   0    2.28    0.47
   2 -11   0    4.39    0.68
  -2  11   0    5.65    0.60
   2  11   0    4.76    0.61
   3 -11   0    1.29    0.61
  -3  11   0    0.83    0.49
   3  11   0    1.20    0.51
   4 -11   0    5.05    0.76
   4  11   0    6.69    0.71
  -4  11   0    7.15    0.67
   5 -11   0    0.10    0.67
   5  11   0    0.83    0.53
  -5  11   0    0.06    0.44
   6 -11   0    8.48    0.94
  -6  11   0    8.13    0.74
   6  11   0    8.04    0.76
   7 -11   0    3.50    0.81
   7  11   0    4.38    0.69
   8 -11   0   -1.68    0.80
   8  11   0    0.88    0.56
   0  12   0   10.09    0.78
   1 -12   0   -1.60    0.54
  -1  12   0   -0.29    0.47
   1  12   0    0.73    0.49
   2 -12   0   16.42    1.11
   2  12   0   16.63    0.96
  -2  12   0   16.49    0.94
   3 -12   0    7.98    0.82
  -3  12   0    8.85    0.75
   3  12   0    8.38    0.75
   4 -12   0   -1.07    0.63
  -4  12   0    0.30    0.50
   4  12   0    1.15    0.55
   5 -12   0    1.10    0.73
  -5  12   0    1.10    0.55
   5  12   0    1.65    0.59
   6 -12   0    1.31    0.80
   6  12   0    2.42    0.64
  -6  12   0    1.44    0.59
   7 -12   0   -0.94    0.82
   7  12   0    0.81    0.63
   0  13   0    0.98    0.49
   1  13   0    2.89    0.56
  -1  13   0    3.69    0.63
   2 -13   0   -0.33    0.67
   2  13   0    2.22    0.59
  -2  13   0    1.75    0.57
   3 -13   0   -0.36    0.67
   3  13   0    1.39    0.59
  -3  13   0    1.38    0.56
   4 -13   0    2.31    0.80
  -4  13   0    3.76    0.67
   4  13   0    4.36    0.69
   5 -13   0   -0.76    0.75
  -5  13   0    1.23    0.60
   5  13   0   -0.32    0.59
   6 -13   0    0.13    0.87
   0  14   0    1.01    0.57
   1  14   0    2.58    0.63
  -1  14   0    2.21    0.63
   2  14   0    0.35    0.52
  -2  14   0   -0.15    0.53
   3  14   0    5.17    0.75
  -3  14   0    5.62    0.75
  13   0  -1   -0.85    0.64
  12   0  -1   -1.30    0.58
  11   0  -1    0.24    0.57
  10   0  -1   -0.88    0.57
  10   0  -1   -0.17    0.47
   9   0  -1   -0.33    0.57
   9   0  -1   -0.24    0.48
   8   0  -1    0.63    0.51
   8   0  -1   -0.45    0.46
   7   0  -1    0.44    0.42
   7   0  -1    0.33    0.41
   6   0  -1    0.01    0.33
   6   0  -1    0.39    0.35
   5   0  -1    0.41    0.30
   5   0  -1   -0.01    0.25
   4   0  -1   -0.12    0.22
   4   0  -1    0.40    0.13
   3   0  -1    0.37    0.21
   2   0  -1   -0.06    0.13
  -1   0   1   -0.14    0.06
   0   0   1   -0.57    0.01
   0   0  -1   -0.60    0.03
   1   0   1   -0.15    0.08
   1   0   1    0.00    0.10
   2   0   1   -0.09    0.20
   2   0   1    0.57    0.25
   3   0   1   -0.18    0.23
   3   0   1    0.24    0.28
   4   0   1    0.48    0.29
   4   0   1   -0.04    0.19
   5   0   1   -0.25    0.36
   5   0   1    0.10    0.28
   6   0   1   -0.19    0.39
   6   0   1   -0.16    0.34
   7   0   1   -0.25    0.49
   7   0   1    0.54    0.43
   8   0   1   -0.55    0.59
   8   0   1    0.12    0.44
   9   0   1   -0.02    0.61
   9   0   1    0.38    0.51
  10   0   1   -0.21    0.52
  10   0   1    0.05    0.63
  11   0   1   -0.81    0.63
  11   0   1    0.34    0.57
  12   0   1   -0.08    0.60
  13   0   1   -0.32    0.66
  13  -1  -1    2.73    0.71
  13   1  -1    4.70    0.76
  12  -1  -1    9.60    0.90
  12   1  -1    8.49    0.88
  11  -1  -1    0.62    0.69
  11  -1  -1    1.28    0.56
  11   1  -1    0.36    0.58
  10  -1  -1    2.92    0.61
  10  -1  -1    2.40    0.64
  10   1  -1    2.14    0.61
  10   1  -1    1.78    0.58
   9  -1  -1    6.79    0.71
   9  -1  -1    7.54    0.72
   9   1  -1    7.43    0.72
   9   1  -1    6.32    0.69
   8  -1  -1    2.20    0.55
   8  -1  -1    1.21    0.51
   8   1  -1    1.63    0.54
   8   1  -1    1.18    0.47
   7  -1  -1   71.30    2.10
   7  -1  -1   68.07    2.05
   7   1  -1   71.67    2.04
   7   1  -1   69.79    2.08
   6  -1  -1   52.48    1.64
   6   1  -1   54.28    1.60
   6   1  -1   55.81    1.62
   5  -1  -1    0.84    0.32
   5   1  -1    0.27    0.27
   5   1  -1   -0.13    0.28
   4  -1  -1   53.65    1.53
   4   1  -1   52.83    1.48
   3  -1  -1   86.80    2.34
   3   1  -1   86.25    2.28
   2  -1  -1    3.10    0.24
   2   1  -1    3.49    0.20
  -1   1   1  136.51    3.57
   1   1  -1  142.29    3.36
  -1   1   1  133.98    3.36
   0  -1   1    6.78    0.24
   0   1  -1    6.98    0.23
   0   1   1    6.81    0.23
   0   1   1    6.80    0.22
   0   1  -1    6.46    0.20
   1   1   1  110.68    2.71
   1   1   1  109.59    2.86
   2  -1   1   12.28    0.56
   2   1   1    9.85    0.47
   2   1   1    9.85    0.44
   3  -1   1   20.86    0.77
   3   1   1   20.26    0.72
   3   1   1   20.06    0.70
   4  -1   1    1.71    0.32
   4   1   1    1.50    0.30
   4   1   1    1.40    0.27
   5  -1   1    8.18    0.64
   5   1   1    8.98    0.63
   5   1   1    8.66    0.59
   6  -1   1   -0.03    0.41
   6  -1   1    0.09    0.35
   6   1   1   -0.10    0.35
   6   1   1   -0.06    0.38
   7  -1   1    0.32    0.51
   7  -1   1    0.17    0.42
   7   1   1    0.17    0.40
   7   1   1   -0.06    0.47
   8  -1   1    5.28    0.62
   8  -1   1    4.79    0.69
   8   1   1    4.76    0.63
   8   1   1    4.96    0.63
   9  -1   1    4.25    0.58
   9  -1   1    3.69    0.73
   9   1   1    3.95    0.62
   9   1   1    3.66    0.65
  10  -1   1    8.53    0.86
  10  -1   1    7.75    0.75
  10   1   1    7.97    0.73
  10   1   1    8.27    0.75
  11  -1   1    0.18    0.57
  11  -1   1    0.09    0.67
  11   1   1   -0.44    0.56
  12  -1   1    6.04    0.76
  12   1   1    5.77    0.78
  13  -1   1    0.65    0.68
  13   1   1    0.23    0.66
  13  -2  -1    2.98    0.75
  13   2  -1    2.69    0.76
  12  -2  -1    2.79    0.68
  12  -2  -1    2.29    0.79
  12   2  -1    2.99    0.65
  11  -2  -1   21.93    1.14
  11  -2  -1   21.38    1.27
  11   2  -1   21.43    1.14
  10  -2  -1    0.32    0.54
  10  -2  -1    0.80    0.61
  10   2  -1    0.61    0.53
   9  -2  -1   42.37    1.60
   9  -2  -1   42.09    1.53
   9   2  -1   43.88    1.55
   9   2  -1   42.31    1.48
   8  -2  -1   15.76    0.97
   8   2  -1   15.48    0.85
   8   2  -1   14.42    0.91
   7  -2  -1    1.23    0.46
   7   2  -1    0.44    0.24
   7   2  -1    0.73    0.41
   6  -2  -1   76.14    2.21
   6   2  -1   76.09    2.12
   6   2  -1   74.98    2.12
   5  -2  -1   29.44    0.98
   5   2  -1   22.25    0.85
   5   2  -1   28.49    0.88
   4  -2  -1  109.28    2.90
   4   2  -1  103.45    2.79
   3  -2  -1   99.06    2.62
   3   2  -1  100.59    2.52
   3   2  -1   90.93    2.48
   2   2  -1   11.10    0.45
  -2   2   1    9.93    0.41
  -1  -2   1  120.51    3.10
   1  -2  -1  119.03    3.15
   1   2  -1  121.18    2.97
   0  -2   1  421.86   11.23
   0   2   1  444.52   11.20
   0   2  -1  444.45   10.58
   0   2  -1  438.91   10.46
   0   2   1  431.83   10.44
   1  -2   1   64.36    1.74
   1   2   1   62.87    1.64
   1   2   1   64.49    1.69
  -1   2  -1   62.79    1.61
   2   2   1    9.26    0.40
   2   2   1    9.42    0.47
  -2   2  -1   10.44    0.42
   3  -2   1    1.15    0.30
   3   2   1    1.38    0.21
   4  -2   1    9.35    0.61
   4   2   1    9.96    0.49
   4   2   1   10.40    0.56
   5  -2   1  132.53    3.62
   5   2   1  132.68    3.42
   5   2   1  130.89    3.52
   6  -2   1   51.92    1.68
   6   2   1   51.58    1.56
   6   2   1   51.12    1.54
   7  -2   1    6.40    0.66
   7   2   1    5.50    0.51
   7   2   1    6.28    0.59
   8  -2   1   25.22    1.25
   8  -2   1   24.16    1.10
   8   2   1   23.23    1.03
   8   2   1   24.24    1.09
   9  -2   1    2.66    0.56
   9  -2   1    2.37    0.67
   9   2   1    2.33    0.53
   9   2   1    2.82    0.55
  10  -2   1   14.57    1.14
  10  -2   1   14.14    0.93
  10   2   1   11.68    0.90
  11  -2   1   29.95    1.52
  11  -2   1   30.85    1.35
  11   2   1   31.59    1.36
  12  -2   1    1.58    0.65
  12  -2   1   -0.20    0.75
  12   2   1    0.70    0.64
  13  -2   1    3.56    0.78
  13   2   1    3.16    0.77
  13  -3  -1   13.18    1.22
  13  -3  -1   10.45    0.96
  13   3  -1   11.57    1.02
  12  -3  -1    9.71    0.88
  12  -3  -1    8.72    1.04
  12   3  -1    9.66    0.90
  11  -3  -1    0.75    0.58
  11  -3  -1   -0.75    0.73
  11   3  -1   -0.17    0.57
  10  -3  -1   12.27    0.93
  10  -3  -1   12.19    0.83
  10   3  -1   11.83    0.84
   9  -3  -1   22.27    1.16
   9   3  -1   18.41    0.97
   8  -3  -1   18.90    1.08
   8   3  -1   18.02    0.97
   7  -3  -1  129.14    3.62
   7   3  -1  127.86    3.43
   6  -3  -1    4.52    0.48
   6   3  -1    4.44    0.32
   5  -3  -1   51.74    1.59
   5   3  -1   50.54    1.39
   4  -3  -1   53.20    1.58
   4   3  -1   52.55    1.47
   4   3  -1   51.59    1.38
   3   3  -1   45.58    1.27
  -3   3   1   44.60    1.25
  -2  -3   1  114.03    2.92
  -2   3   1  115.09    2.86
   2   3  -1  110.55    2.86
  -1  -3   1  150.64    3.86
   1  -3  -1  149.98    3.92
   1   3  -1  147.83    3.69
   1   3  -1  147.95    3.63
  -1   3   1  147.41    3.69
   0  -3   1   97.22    2.59
   0   3  -1   96.75    2.42
   0   3   1   97.56    2.59
   0   3  -1   98.43    2.45
   0   3   1   97.30    2.37
   1  -3   1   59.60    1.68
   1   3   1   60.92    1.62
  -1   3  -1   60.11    1.56
   2   3   1  152.74    3.98
  -2   3  -1  153.89    3.81
   3   3   1   24.38    0.81
   3   3   1   25.10    0.74
   4  -3   1  133.18    3.62
   4   3   1  136.45    3.43
   4   3   1  130.85    3.50
   5  -3   1   21.50    0.94
   5   3   1   20.22    0.83
   5   3   1   20.20    0.73
   6  -3   1   20.78    1.03
   6   3   1   21.16    0.87
   6   3   1   21.60    0.79
   7  -3   1   86.82    2.60
   7   3   1   84.31    2.38
   7   3   1   83.78    2.40
   8  -3   1   11.28    0.85
   8   3   1   11.10    0.74
   8   3   1   13.03    0.80
   9  -3   1   36.80    1.57
   9   3   1   37.76    1.36
  10  -3   1   33.69    1.35
  10  -3   1   37.80    1.63
  10   3   1   36.07    1.38
  11  -3   1    2.42    0.64
  11  -3   1    3.16    0.83
  11   3   1    2.16    0.64
  12  -3   1   16.63    1.35
  12  -3   1   15.62    1.06
  12   3   1   15.29    1.00
  13  -3   1    2.01    0.74
  13  -3   1    1.26    0.96
  13   3   1    1.00    0.65
  13  -4  -1    7.21    0.89
  13  -4  -1    5.43    1.04
  13   4  -1    6.80    0.89
  12  -4  -1    1.06    0.64
  12  -4  -1   -0.11    0.79
  12   4  -1    1.15    0.64
  11  -4  -1   20.79    1.34
  11   4  -1   23.30    1.17
  10  -4  -1    0.35    0.65
  10   4  -1    0.67    0.54
   9  -4  -1   31.98    1.42
   9   4  -1   32.27    1.29
   8  -4  -1    6.82    0.75
   8   4  -1    6.33    0.63
   7  -4  -1   -0.21    0.46
   7   4  -1   -0.07    0.11
   6  -4  -1   61.65    1.94
   6   4  -1   61.20    1.64
   5  -4  -1   47.29    1.52
   5   4  -1   48.39    1.42
   4   4  -1   34.79    1.10
  -4   4   1   35.99    1.10
   3  -4  -1   14.90    0.69
   3   4  -1   15.70    0.61
  -3   4   1   14.85    0.61
  -2  -4   1   56.78    1.51
   2  -4  -1   55.65    1.63
   2   4  -1   56.33    1.54
  -2   4   1   57.61    1.53
   1  -4  -1   32.68    1.00
  -1  -4   1   32.06    0.94
   1   4  -1   33.06    0.92
  -1   4   1   33.17    0.95
   1   4  -1   32.44    0.96
   0  -4  -1  438.65   11.31
   0  -4   1  435.77   11.31
   0   4   1  433.69   10.50
   0   4   1  441.34   10.71
   0   4  -1  445.78   10.69
   1  -4   1    0.10    0.21
   1   4   1   -0.03    0.07
   1   4   1    0.19    0.18
  -1   4  -1    0.06    0.17
   2  -4   1   11.04    0.59
   2   4   1   10.72    0.42
  -2   4  -1   11.16    0.47
   3  -4   1    5.01    0.44
  -3   4  -1    3.90    0.33
   3   4   1    4.23    0.31
   3   4   1    4.60    0.37
   4   4   1    8.21    0.39
   4   4   1    9.12    0.56
   5  -4   1   38.87    1.32
   5   4   1   39.43    1.23
   5   4   1   37.64    1.12
   6  -4   1   37.60    1.37
   6   4   1   38.34    1.28
   6   4   1   36.66    1.13
   7  -4   1    6.13    0.73
   7   4   1    5.34    0.59
   7   4   1    5.00    0.42
   8  -4   1   37.09    1.53
   8   4   1   33.65    1.27
   9  -4   1    3.75    0.74
   9   4   1    5.29    0.61
  10  -4   1    3.97    0.83
  10   4   1    4.45    0.66
  11  -4   1   12.30    1.14
  11  -4   1   13.38    0.96
  11   4   1   11.27    0.86
  12  -4   1    0.70    0.63
  12  -4   1    0.83    0.95
  12   4   1    0.09    0.57
  12  -5  -1   -0.36    0.82
  12  -5  -1   -0.04    0.61
  12   5  -1    0.15    0.56
  11  -5  -1   11.66    1.06
  11   5  -1   10.94    0.89
  10  -5  -1    6.78    0.87
  10   5  -1    6.27    0.68
   9  -5  -1   10.78    0.92
   9   5  -1   12.22    0.84
   8  -5  -1    3.82    0.70
   8   5  -1    3.56    0.52
   7  -5  -1   30.73    1.32
   7   5  -1   27.96    1.10
   4  -5  -1   75.36    2.19
   4   5  -1   75.60    2.07
  -4   5   1   74.47    2.06
   3  -5  -1    6.70    0.49
  -3  -5   1    7.30    0.32
   3   5  -1    8.04    0.54
  -3   5   1    6.64    0.44
   2  -5  -1   62.03    1.78
  -2  -5   1   60.14    1.65
  -2   5   1   59.26    1.66
   2   5  -1   62.60    1.69
   1  -5  -1   20.94    0.78
  -1  -5   1   20.87    0.70
   1   5  -1   20.82    0.74
   1   5  -1   21.92    0.67
  -1   5   1   21.73    0.75
   0  -5   1   68.13    1.94
   0   5  -1   72.46    1.88
   0   5   1   71.77    1.90
  -1  -5  -1   90.67    2.46
   1  -5   1   89.59    2.52
   1   5   1   92.90    2.40
  -1   5  -1   93.93    2.38
   1   5   1   91.87    2.46
   1   5   1   89.82    2.28
   2  -5   1    1.01    0.33
   2   5   1    0.38    0.20
   2   5   1    0.10    0.14
  -2   5  -1    0.65    0.25
   3  -5   1    3.30    0.41
   3   5   1    3.34    0.25
  -3   5  -1    3.51    0.34
   4  -5   1   24.66    1.03
   4   5   1   24.11    0.75
  -4   5  -1   25.19    0.86
   4   5   1   23.85    0.86
   6  -5   1   24.17    1.20
   6   5   1   33.90    0.94
   7  -5   1   20.62    1.19
   7   5   1   20.63    1.00
   8  -5   1    5.07    0.76
   8   5   1    5.31    0.60
   9  -5   1    2.98    0.77
   9   5   1    3.20    0.56
  10  -5   1   10.42    1.03
  10   5   1   12.23    0.91
  11  -5   1    1.91    0.86
  11   5   1    3.56    0.69
  12  -5   1    2.42    0.68
  12  -5   1    0.88    0.93
  12   5   1    2.44    0.70
  12  -6  -1   -0.69    0.86
  12   6  -1    0.50    0.64
  11  -6  -1   -1.59    0.73
  11   6  -1    0.08    0.53
  10  -6  -1    3.27    0.81
  10   6  -1    3.84    0.64
   9  -6  -1   -0.65    0.58
   9   6  -1    0.46    0.51
   8  -6  -1   -0.57    0.59
   8   6  -1    0.33    0.43
   7  -6  -1    6.86    0.71
   7   6  -1    6.56    0.61
   5   6  -1   17.11    0.81
  -5   6   1   16.89    0.80
   4  -6  -1   10.09    0.69
   4   6  -1    9.48    0.61
  -4   6   1    9.85    0.61
   3  -6  -1    0.84    0.39
  -3  -6   1    0.77    0.20
  -3   6   1    1.29    0.33
   3   6  -1    1.02    0.32
  -2  -6   1    2.69    0.27
   2  -6  -1    2.91    0.39
  -2   6   1    2.76    0.34
   2   6  -1    2.60    0.34
   2   6  -1    3.03    0.30
   1  -6  -1    1.25    0.32
  -1  -6   1    0.71    0.23
   1   6  -1    0.84    0.19
   1   6  -1    1.24    0.31
  -1   6   1    1.05    0.28
   0  -6  -1   30.85    1.03
   0  -6   1   31.32    1.04
   0   6  -1   30.50    0.98
   0   6   1   32.12    1.03
   1  -6   1    6.35    0.46
  -1   6  -1    6.58    0.43
   1   6   1    6.53    0.46
   1   6   1    6.20    0.35
   2  -6   1    0.16    0.34
  -2  -6  -1    0.07    0.22
   2   6   1   -0.07    0.26
  -2   6  -1    0.45    0.28
   3  -6   1    9.08    0.72
  -3   6  -1    9.04    0.54
   3   6   1    9.39    0.46
   4  -6   1   31.09    1.21
   4   6   1   29.13    0.91
  -4   6  -1   29.90    1.03
   6  -6   1    1.76    0.61
   6   6   1    2.77    0.48
   7  -6   1   10.32    0.87
   7   6   1   10.23    0.77
   8  -6   1    0.35    0.65
   8   6   1    0.02    0.43
   9  -6   1    0.30    0.70
   9   6   1    0.69    0.50
  10  -6   1    0.96    0.80
  10   6   1    0.60    0.53
  11  -6   1   -0.43    0.84
  11   6   1    0.08    0.59
  12  -6   1   -1.01    0.92
  12  -6   1    1.50    0.67
  12   6   1    0.51    0.63
  11  -7  -1    0.02    0.82
  11   7  -1    0.14    0.59
  10  -7  -1    0.53    0.75
  10   7  -1    0.07    0.48
   9  -7  -1   -0.24    0.69
   9   7  -1    0.30    0.52
   8  -7  -1   -0.79    0.63
   8   7  -1    0.26    0.43
   7  -7  -1    7.01    0.76
   7   7  -1    7.32    0.64
   6  -7  -1    5.04    0.64
   6   7  -1    5.31    0.61
   5  -7  -1    2.90    0.60
  -5   7   1    3.30    0.45
   5   7  -1    3.38    0.54
   4  -7  -1   -0.14    0.49
  -4   7   1    0.57    0.35
   4   7  -1    0.56    0.41
   3  -7  -1    3.94    0.52
  -3  -7   1    3.20    0.31
   3   7  -1    4.60    0.46
   3   7  -1    3.93    0.36
  -3   7   1    3.92    0.46
  -2  -7   1    1.24    0.26
   2  -7  -1    1.47    0.41
   2   7  -1    1.70    0.39
  -2   7   1    2.02    0.38
   2   7  -1    1.57    0.29
   1  -7  -1    3.71    0.43
  -1  -7   1    4.20    0.38
  -1   7   1    4.73    0.43
   1   7  -1    3.93    0.33
   1   7  -1    3.95    0.42
   0  -7  -1    0.45    0.33
   0  -7   1    1.50    0.36
   0   7   1    0.89    0.33
   0   7  -1    1.37    0.34
  -1  -7  -1   -0.12    0.28
   1  -7   1   -0.06    0.37
   1   7   1    0.03    0.31
   1   7   1   -0.06    0.11
  -1   7  -1   -0.41    0.29
   2  -7   1    0.53    0.41
  -2  -7  -1    0.00    0.22
   2   7   1    0.45    0.36
   2   7   1    0.72    0.23
  -2   7  -1    0.29    0.32
   3  -7   1    5.83    0.56
  -3  -7  -1    6.98    0.41
  -3   7  -1    5.80    0.49
   4  -7   1   16.09    0.99
  -4   7  -1   17.17    0.79
   5  -7   1    1.61    0.60
   5   7   1    0.69    0.42
  -5   7  -1    0.82    0.42
   6  -7   1    0.18    0.59
   6   7   1    0.83    0.47
   7  -7   1   -0.07    0.54
   7   7   1    0.25    0.45
   8  -7   1    1.13    0.70
   8   7   1    1.13    0.47
   9  -7   1   -0.46    0.72
   9   7   1    0.22    0.48
  10  -7   1   -0.05    0.79
  10   7   1   -0.12    0.56
  11  -7   1    0.75    0.92
  11   7   1    0.95    0.60
  11  -8  -1    5.30    1.05
  11   8  -1    6.04    0.82
  10  -8  -1    3.40    0.89
  10   8  -1    3.98    0.69
   9  -8  -1    0.84    0.75
   9   8  -1    2.56    0.61
   8  -8  -1    2.42    0.71
   8   8  -1    1.87    0.53
   7  -8  -1    3.85    0.66
   7   8  -1    4.47    0.62
   6  -8  -1    6.22    0.74
   6   8  -1    4.87    0.57
  -6   8   1    5.62    0.59
   5  -8  -1    4.76    0.68
  -5   8   1    5.39    0.57
   5   8  -1    5.59    0.57
   4  -8  -1    0.47    0.55
   4   8  -1    0.46    0.46
  -4   8   1    0.20    0.42
   4   8  -1    0.18    0.30
   3  -8  -1   39.04    1.40
  -3   8   1   37.61    1.28
   3   8  -1   36.79    1.30
   3   8  -1   36.43    1.16
  -2  -8   1   16.32    0.72
   2  -8  -1   16.16    0.87
  -2   8   1   16.15    0.81
   2   8  -1   16.38    0.68
   2   8  -1   15.84    0.82
  -1  -8   1    3.65    0.44
   1  -8  -1    4.73    0.50
   1   8  -1    3.60    0.46
  -1   8   1    3.19    0.45
   0  -8   1    3.66    0.47
   0  -8  -1    3.88    0.46
   0   8   1    3.70    0.44
   0   8  -1    3.48    0.44
  -1  -8  -1    0.62    0.37
   1  -8   1    0.55    0.41
  -1   8  -1    0.79    0.37
   1   8   1    0.61    0.36
   1   8   1    1.09    0.25
  -2  -8  -1    5.37    0.44
   2  -8   1    5.96    0.58
  -2   8  -1    5.56    0.49
   2   8   1    4.95    0.55
   2   8   1    5.78    0.42
   3  -8   1    4.41    0.62
  -3  -8  -1    3.40    0.36
  -3   8  -1    3.95    0.46
   3   8   1    5.06    0.56
   3   8   1    4.89    0.40
   4  -8   1    0.71    0.57
  -4   8  -1    0.75    0.41
   4   8   1    0.37    0.45
   5  -8   1    2.94    0.66
  -5   8  -1    2.53    0.46
   5   8   1    2.20    0.50
   6  -8   1    5.69    0.70
   6   8   1    5.04    0.60
   7  -8   1    0.51    0.60
   7   8   1    0.92    0.48
   8  -8   1    8.07    0.93
   8   8   1   10.52    0.78
   9  -8   1    0.02    0.77
   9   8   1    1.03    0.57
  10  -8   1    2.24    0.91
  10   8   1    1.17    0.58
  11  -8   1    0.30    0.95
  11   8   1    0.32    0.59
  10  -9  -1    8.47    1.03
  10   9  -1   10.30    0.89
   9  -9  -1    8.59    1.00
   9   9  -1    9.34    0.82
   8  -9  -1    0.77    0.71
   8   9  -1    1.44    0.53
   7  -9  -1   12.16    0.98
   7   9  -1   12.29    0.88
   6  -9  -1    0.90    0.63
  -6   9   1    1.29    0.48
   6   9  -1    1.38    0.48
   5  -9  -1   11.98    0.93
   5   9  -1   11.09    0.73
   5   9  -1   10.86    0.64
  -5   9   1   11.30    0.71
   4  -9  -1   18.13    1.06
   4   9  -1   20.47    0.81
  -4   9   1   17.72    0.86
   4   9  -1   19.31    0.89
   3  -9  -1    3.93    0.61
  -3   9   1    3.27    0.51
   3   9  -1    2.50    0.38
   3   9  -1    3.70    0.53
   2  -9  -1   36.92    1.43
  -2  -9   1   39.19    1.26
  -2   9   1   37.39    1.32
   2   9  -1   37.58    1.19
   2   9  -1   36.82    1.32
  -1  -9   1    1.01    0.43
   1  -9  -1    1.46    0.50
   1   9  -1    0.09    0.42
  -1   9   1    1.38    0.44
   0  -9   1    3.64    0.50
   0  -9  -1    2.83    0.47
   0   9  -1    2.49    0.44
   0   9   1    2.94    0.50
  -1  -9  -1    2.45    0.44
   1  -9   1    2.43    0.54
   1   9   1    2.89    0.51
  -1   9  -1    2.76    0.47
  -2  -9  -1    9.23    0.66
   2  -9   1   10.33    0.85
  -2   9  -1   11.21    0.71
   2   9   1   10.04    0.75
   2   9   1   10.85    0.57
   3  -9   1    6.40    0.70
   3   9   1    7.28    0.64
   3   9   1    7.39    0.50
  -3   9  -1    6.08    0.54
   4  -9   1   38.24    1.51
   4   9   1   38.37    1.22
  -4   9  -1   37.83    1.33
   4   9   1   39.66    1.39
   5  -9   1    1.66    0.65
  -5   9  -1    3.06    0.50
   5   9   1    2.17    0.50
   6  -9   1    2.30    0.65
   6   9   1    2.95    0.56
   7  -9   1   14.94    1.15
   7   9   1   14.06    0.86
   8  -9   1    0.97    0.78
   8   9   1    1.67    0.58
   9  -9   1   17.32    1.32
   9   9   1   20.16    1.10
  10  -9   1    2.79    0.97
  10   9   1    3.44    0.68
   9 -10  -1    2.18    0.89
   9  10  -1    4.04    0.72
   8 -10  -1    0.38    0.76
   8  10  -1    3.06    0.64
   7 -10  -1   -0.82    0.67
   7  10  -1    0.06    0.48
   6 -10  -1    7.83    0.86
   6  10  -1    7.99    0.62
   6  10  -1    7.71    0.74
  -6  10   1    8.27    0.72
   5 -10  -1   14.73    1.04
  -5  10   1   14.24    0.86
   5  10  -1   14.75    0.77
   5  10  -1   13.81    0.88
   4 -10  -1    4.69    0.66
   4  10  -1    5.02    0.58
  -4  10   1    4.18    0.58
   4  10  -1    5.03    0.48
   3 -10  -1   39.28    1.49
  -3  10   1   39.54    1.38
   3  10  -1   41.25    1.28
   3  10  -1   35.86    1.34
   2 -10  -1    4.01    0.62
   2  10  -1    3.28    0.52
  -2  10   1    4.21    0.55
  -1 -10   1    2.57    0.47
   1 -10  -1    1.64    0.52
   1  10  -1    2.93    0.49
  -1  10   1    2.57    0.50
   0 -10  -1    3.64    0.52
   0 -10   1    2.53    0.52
   0  10   1    3.16    0.48
   0  10  -1    3.46    0.50
   1 -10   1    3.12    0.57
  -1 -10  -1    1.77    0.44
  -1  10  -1    2.39    0.46
   1  10   1    2.67    0.48
   2 -10   1    9.46    0.77
  -2  10  -1    9.29    0.68
   2  10   1    7.96    0.68
   3 -10   1   24.27    1.19
   3  10   1   24.08    1.07
  -3  10  -1   25.14    1.03
   4 -10   1   -0.06    0.57
  -4  10  -1    0.33    0.44
   4  10   1   -0.08    0.42
   5 -10   1    8.49    0.82
  -5  10  -1    8.08    0.69
   5  10   1    8.59    0.75
   6 -10   1    4.20    0.82
  -6  10  -1    4.80    0.63
   6  10   1    7.43    0.71
   7 -10   1    1.90    0.77
   7  10   1    2.51    0.56
   8 -10   1    9.01    1.05
   8  10   1    9.33    0.85
   9 -10   1   -1.33    0.83
   9  10   1   -0.41    0.58
   8 -11  -1   -0.80    0.80
   8  11  -1    0.73    0.61
   7 -11  -1    0.44    0.76
   7  11  -1    0.75    0.53
   6 -11  -1    2.89    0.77
  -6  11   1    1.31    0.54
   6  11  -1    3.12    0.63
   5 -11  -1    3.15    0.75
   5  11  -1    3.37    0.58
  -5  11   1    3.18    0.56
   4 -11  -1   13.02    1.01
   4  11  -1   15.01    0.91
  -4  11   1   12.66    0.85
   3 -11  -1    0.72    0.61
  -3  11   1    0.61    0.45
   3  11  -1    1.80    0.52
   2 -11  -1    6.18    0.72
   2  11  -1    6.91    0.63
  -2  11   1    6.70    0.63
   1 -11  -1    5.16    0.62
  -1  11   1    4.63    0.56
   1  11  -1    4.92    0.58
   0 -11   1   -0.07    0.49
   0 -11  -1    0.22    0.48
   0  11  -1    1.08    0.42
   0  11   1    0.59    0.47
   1 -11   1    5.48    0.65
   1  11   1    6.09    0.61
  -1  11  -1    6.39    0.62
   2 -11   1    1.10    0.61
   2  11   1    1.08    0.50
  -2  11  -1    2.10    0.49
   3 -11   1    1.56    0.67
  -3  11  -1    1.63    0.51
   3  11   1    1.83    0.50
   4 -11   1    4.90    0.77
   4  11   1    5.16    0.64
  -4  11  -1    5.55    0.63
   5 -11   1   -0.05    0.66
   5  11   1    1.22    0.51
  -5  11  -1    0.15    0.48
   6 -11   1    1.45    0.75
   6  11   1    1.90    0.55
  -6  11  -1    1.98    0.56
   7 -11   1    3.55    0.89
   7  11   1    5.04    0.72
   8 -11   1   -0.80    0.86
   8  11   1    2.05    0.60
   7 -12  -1   -1.49    0.78
   7  12  -1    0.61    0.62
   6 -12  -1   -0.34    0.74
  -6  12   1    0.93    0.56
   6  12  -1    1.63    0.56
   5 -12  -1   -1.60    0.66
  -5  12   1    0.15    0.49
   5  12  -1    0.92    0.55
   4 -12  -1    0.29    0.65
   4  12  -1    1.29    0.56
  -4  12   1    0.54    0.52
   3 -12  -1    1.06    0.62
   3  12  -1    1.98    0.55
  -3  12   1    1.02    0.53
   2 -12  -1    0.65    0.57
   2  12  -1    1.14    0.48
  -2  12   1    1.65    0.50
   1 -12  -1    0.78    0.54
   1  12  -1    1.56    0.52
  -1  12   1    1.44    0.52
   0  12   1    6.45    0.68
   0  12  -1    6.98    0.68
   1 -12   1   -0.97    0.54
   1  12   1    1.10    0.52
  -1  12  -1    0.40    0.48
   2 -12   1    4.51    0.71
   2  12   1    4.22    0.64
  -2  12  -1    3.84    0.60
   3 -12   1    1.07    0.70
   3  12   1    1.32    0.54
  -3  12  -1    1.84    0.54
   4 -12   1   -0.09    0.71
   4  12   1    0.29    0.52
  -4  12  -1   -0.01    0.49
   5 -12   1    0.45    0.75
   5  12   1    2.01    0.57
  -5  12  -1    1.36    0.54
   6 -12   1    0.12    0.78
   6  12   1    1.32    0.60
  -6  12  -1    0.66    0.56
   7 -12   1   -0.94    0.85
   7  12   1   -0.15    0.55
   6 -13  -1   -0.53    0.82
  -6  13   1    1.46    0.62
   6  13  -1    0.61    0.64
   5 -13  -1   -0.59    0.75
   5  13  -1   -0.35    0.56
  -5  13   1   -0.65    0.54
   4 -13  -1   -0.42    0.73
  -4  13   1    0.16    0.55
   4  13  -1    1.02    0.57
   3 -13  -1    0.16    0.65
  -3  13   1   -0.04    0.47
   3  13  -1    1.48    0.57
   2 -13  -1   -0.41    0.65
  -2  13   1    0.39    0.52
   2  13  -1    0.49    0.51
  -1  13   1    0.17    0.51
   1  13  -1   -0.41    0.48
   0  13  -1    1.04    0.48
   0  13   1    0.11    0.51
  -1  13  -1    0.68    0.53
   1  13   1    0.27    0.52
   2 -13   1   -1.71    0.65
   2  13   1    0.17    0.52
  -2  13  -1    0.57    0.52
   3 -13   1   -0.35    0.69
  -3  13  -1    0.25    0.51
   3  13   1    0.59    0.57
   4 -13   1   -1.45    0.75
   4  13   1   -0.43    0.55
  -4  13  -1    0.39    0.54
   5 -13   1   -1.66    0.81
   5  13   1    0.31    0.54
  -5  13  -1    1.08    0.59
   3 -14  -1   -0.05    0.78
   3  14  -1    1.57    0.62
  -3  14   1    0.26    0.58
  -2  14   1    0.37    0.58
   2  14  -1    1.63    0.59
  -1  14   1    0.31    0.58
   1  14  -1   -0.16    0.53
   0  14  -1    0.26    0.55
   0  14   1   -0.21    0.50
   1  14   1    1.05    0.60
  -1  14  -1    0.17    0.54
  -2  14  -1   -0.24    0.53
   2  14   1    1.34    0.60
   3  14   1    1.57    0.64
  -3  14  -1    0.05    0.56
  13   0  -2    2.88    0.71
  12   0  -2    3.90    0.69
  11   0  -2   11.19    0.90
  10   0  -2    0.32    0.53
  10   0  -2    0.37    0.57
   9   0  -2   66.78    2.09
   9   0  -2   65.84    2.11
   8   0  -2   26.68    1.12
   8   0  -2   29.92    1.16
   7   0  -2   36.82    1.25
   7   0  -2   36.74    1.25
   6   0  -2  138.04    3.72
   6   0  -2  139.42    3.61
   4   0  -2  128.58    3.39
   3   0  -2    4.57    0.37
  -2   0   2  356.60    9.17
  -1   0   2  191.13    4.93
   0   0   2  387.62   10.17
   0   0  -2  388.48    9.50
   0   0   2  402.62    9.51
   1   0   2  275.32    7.35
   1   0   2  292.53    6.91
   2   0   2  271.72    6.50
   2   0   2  260.53    6.91
   3   0   2   36.45    1.05
   3   0   2   36.49    1.16
   4   0   2   22.70    0.76
   5   0   2  123.37    3.43
   5   0   2  126.47    3.24
   6   0   2    3.19    0.52
   6   0   2    3.53    0.45
   7   0   2   78.61    2.23
   7   0   2   78.79    2.42
   8   0   2   21.12    1.03
   8   0   2   21.08    1.14
   9   0   2    9.81    0.75
   9   0   2    8.29    0.81
  10   0   2   29.20    1.33
  10   0   2   27.70    1.19
  11   0   2   44.52    1.66
  11   0   2   45.06    1.77
  12   0   2    1.09    0.64
  13   0   2    8.41    0.92
  13  -1  -2   11.24    1.01
  13   1  -2   10.79    0.98
  12  -1  -2    5.77    0.74
  12   1  -2    6.20    0.80
  11  -1  -2    0.59    0.59
  11  -1  -2    1.10    0.67
  11   1  -2    0.79    0.55
  10  -1  -2   11.11    0.92
  10  -1  -2   12.30    0.83
  10   1  -2   11.19    0.82
   9  -1  -2   39.77    1.43
   9  -1  -2   40.59    1.48
   9   1  -2   40.57    1.48
   9   1  -2   37.43    1.41
   8  -1  -2   20.73    0.99
   8  -1  -2   20.80    1.02
   8   1  -2   18.74    0.94
   7  -1  -2  111.82    3.07
   7   1  -2  107.81    3.01
   6  -1  -2    1.68    0.37
   6   1  -2    1.69    0.32
   5  -1  -2   12.11    0.63
   5   1  -2   11.73    0.53
   4  -1  -2   12.64    0.55
   4   1  -2   12.28    0.47
   4   1  -2   11.64    0.52
   3  -1  -2    4.09    0.30
   3   1  -2    4.20    0.28
   3   1  -2    4.26    0.32
  -2  -1   2  218.88    5.56
   2  -1  -2  215.74    5.62
   2   1  -2  214.98    5.30
  -2   1   2  217.04    5.62
  -1  -1   2  599.04   15.57
  -1   1   2  601.72   14.77
   1   1  -2  619.43   14.78
  -1   1   2  602.45   15.62
   0  -1   2  102.96    2.60
   0  -1   2  101.18    2.41
   0   1   2   86.73    2.59
   0   1  -2  101.83    2.41
   0   1   2  103.28    2.44
   1  -1   2  595.73   16.03
   1   1   2  628.67   16.11
   1   1   2  643.40   15.20
   2  -1   2  104.47    2.85
   2   1   2  106.52    2.66
   2   1   2  107.35    2.82
   3  -1   2    1.15    0.33
   3   1   2    0.34    0.20
   3   1   2    0.57    0.27
   4  -1   2  119.74    3.27
   4   1   2  116.18    3.21
   4   1   2  121.77    3.06
   5  -1   2    0.34    0.40
   5  -1   2    0.11    0.30
   5   1   2    0.58    0.36
   5   1   2    0.70    0.33
   6  -1   2  113.69    3.19
   6  -1   2  111.33    2.97
   6   1   2  113.50    3.13
   6   1   2  108.96    2.97
   7  -1   2   18.80    0.90
   7  -1   2   18.39    1.08
   7   1   2   19.25    1.00
   7   1   2   17.98    0.91
   8  -1   2    1.87    0.71
   8  -1   2    1.86    0.54
   8   1   2    1.34    0.48
   8   1   2    1.66    0.55
   9  -1   2    8.02    0.81
   9  -1   2    7.78    0.71
   9   1   2    8.60    0.73
   9   1   2    7.17    0.67
  10  -1   2   27.53    1.37
  10  -1   2   26.97    1.21
  10   1   2   27.23    1.22
  10   1   2   28.48    1.28
  11  -1   2    3.11    0.66
  11  -1   2    4.34    0.83
  11   1   2    4.22    0.68
  12  -1   2   13.50    1.06
  12  -1   2   12.07    0.93
  12   1   2   14.95    1.03
  13  -1   2    0.02    0.66
  13   1   2   -0.04    0.68
  13  -2  -2   -0.36    0.66
  13   2  -2    1.09    0.69
  12  -2  -2    1.66    0.66
  12  -2  -2    1.00    0.77
  12   2  -2    2.43    0.63
  11  -2  -2    6.17    0.75
  11  -2  -2    5.60    0.77
  11   2  -2    6.22    0.74
  10  -2  -2    3.53    0.63
  10  -2  -2    3.95    0.69
  10   2  -2    2.96    0.58
   9  -2  -2   34.60    1.44
   9   2  -2   33.68    1.30
   8  -2  -2   18.32    1.06
   8   2  -2   19.30    0.92
   7  -2  -2    9.07    0.74
   7   2  -2    8.50    0.64
   6  -2  -2   75.50    2.17
   6   2  -2   74.36    2.08
   5  -2  -2   12.81    0.64
   5   2  -2   10.93    0.51
   5   2  -2   12.32    0.64
   4  -2  -2   16.31    0.64
   4   2  -2   16.31    0.53
   4   2  -2   16.89    0.64
   3  -2  -2   74.66    2.08
   3   2  -2   76.30    1.98
  -2   2   2    8.48    0.37
   2   2  -2    7.62    0.44
  -1  -2   2   17.22    0.55
  -1   2   2   14.52    0.55
   1   2  -2   16.28    0.52
   1   2  -2   16.93    0.53
  -1   2   2   16.74    0.55
   0  -2   2   49.65    1.34
   0   2   2   47.33    1.25
   0   2  -2   47.58    1.22
   0   2   2   46.18    1.32
   1  -2   2  199.97    5.26
   1   2   2  202.99    4.95
  -1   2  -2  201.95    4.92
   1   2   2  202.09    5.23
   2   2   2   21.05    0.68
   2   2   2   20.27    0.66
   3  -2   2  279.83    7.25
   3   2   2  274.61    7.18
   4  -2   2    0.35    0.33
   4   2   2    0.51    0.26
   4   2   2    0.61    0.28
   5  -2   2   93.16    2.66
   5   2   2   94.30    2.49
   5   2   2   91.00    2.55
   6  -2   2   46.81    1.62
   6   2   2   48.34    1.45
   6   2   2   46.69    1.47
   7  -2   2   13.42    0.79
   7  -2   2   11.78    0.86
   7   2   2   10.60    0.77
   7   2   2   12.31    0.77
   8  -2   2   39.84    1.41
   8  -2   2   36.30    1.60
   8   2   2   40.21    1.43
   8   2   2   40.72    1.41
   9  -2   2   -1.05    0.64
   9  -2   2    0.73    0.49
   9   2   2    0.25    0.45
   9   2   2   -0.11    0.46
  10  -2   2    2.56    0.60
  10  -2   2    1.44    0.75
  10   2   2    1.47    0.59
  11  -2   2    3.59    0.86
  11  -2   2    4.80    0.70
  11   2   2    3.83    0.68
  12  -2   2    4.90    0.91
  12  -2   2    3.99    0.74
  12   2   2    4.10    0.74
  13  -2   2    0.46    0.70
  13   2   2    0.76    0.68
  13  -3  -2    0.15    0.89
  13  -3  -2    0.46    0.68
  13   3  -2   -0.44    0.66
  12  -3  -2   -0.09    0.54
  12  -3  -2    0.02    0.72
  12   3  -2    0.57    0.61
  11  -3  -2    2.17    0.63
  11  -3  -2    1.60    0.70
  11   3  -2    1.84    0.63
  10  -3  -2   -0.14    0.59
  10   3  -2   -0.32    0.46
   9  -3  -2    7.22    0.74
   9   3  -2    8.16    0.69
   8  -3  -2    3.01    0.60
   8   3  -2    1.29    0.46
   7  -3  -2    2.05    0.51
   7   3  -2    2.03    0.33
   6  -3  -2    0.91    0.40
   6   3  -2    0.75    0.24
   6   3  -2    0.19    0.33
   5  -3  -2    8.94    0.62
   5   3  -2    8.20    0.58
   5   3  -2    7.57    0.34
   4  -3  -2   51.51    1.57
   4   3  -2   53.98    1.51
  -3   3   2    0.47    0.16
   3   3  -2    2.97    0.28
  -2  -3   2   36.20    0.99
   2   3  -2   37.09    1.05
  -1  -3   2  170.09    4.42
  -1   3   2  170.40    4.47
   1   3  -2  170.69    4.20
   1   3  -2  169.62    4.16
   0  -3   2  198.92    5.18
   0   3  -2  199.35    4.88
   0   3   2  196.02    4.76
   0   3   2  202.74    5.18
   0   3   2  198.20    4.91
   1  -3   2  174.12    4.55
   1   3   2  174.60    4.51
   1   3   2  171.44    4.29
  -1   3  -2  171.11    4.25
   3   3   2    8.59    0.50
   3   3   2    9.83    0.44
   4  -3   2    0.00    0.33
   4   3   2   -0.32    0.23
   4   3   2   -0.09    0.28
   5  -3   2    9.18    0.65
   5   3   2    9.57    0.51
   5   3   2    9.23    0.55
   6  -3   2    3.01    0.58
   6   3   2    3.36    0.38
   6   3   2    3.29    0.47
   7  -3   2    0.30    0.54
   7   3   2    0.13    0.41
   7   3   2    0.33    0.39
   8  -3   2    4.68    0.78
   8   3   2    5.27    0.54
   8   3   2    5.17    0.59
   9  -3   2    0.25    0.51
   9  -3   2    0.00    0.67
   9   3   2    0.61    0.47
  10  -3   2    2.91    0.63
  10  -3   2    2.57    0.82
  10   3   2    2.65    0.61
  11  -3   2    0.33    0.78
  11  -3   2    0.26    0.52
  11   3   2   -0.04    0.53
  12  -3   2   -0.10    0.87
  12  -3   2    0.06    0.62
  12   3   2    0.53    0.63
  13  -4  -2   -0.06    0.67
  13  -4  -2   -0.63    0.86
  13   4  -2    0.23    0.67
  12  -4  -2   -0.87    0.74
  12  -4  -2   -0.34    0.60
  12   4  -2    0.20    0.57
  11  -4  -2    0.71    0.71
  11   4  -2    0.86    0.59
  10  -4  -2    0.11    0.62
  10   4  -2    0.93    0.54
   9  -4  -2    6.60    0.76
   9   4  -2    7.84    0.71
   8  -4  -2    1.51    0.55
   8   4  -2    2.12    0.50
   6  -4  -2   29.37    1.12
   6   4  -2   27.93    1.04
   5  -4  -2    4.39    0.47
   5   4  -2    3.59    0.40
   4   4  -2    9.39    0.52
  -4   4   2    7.99    0.51
   3  -4  -2    1.72    0.33
  -3   4   2    1.86    0.27
   3   4  -2    1.42    0.27
   2  -4  -2   15.71    0.66
  -2  -4   2   15.42    0.51
   2   4  -2   15.23    0.59
  -1  -4   2    4.03    0.26
   1   4  -2    3.30    0.25
   1   4  -2    3.94    0.29
  -1   4   2    3.23    0.29
   0  -4   2   11.09    0.51
   0   4  -2   11.27    0.45
   0   4   2   11.34    0.36
   0   4   2   11.10    0.51
   2  -4   2   61.25    1.77
  -2   4  -2   61.55    1.61
   2   4   2   59.68    1.65
   2   4   2   60.74    1.67
   3  -4   2   57.09    1.67
  -3   4  -2   53.53    1.47
   3   4   2   52.87    1.50
   3   4   2   52.91    1.53
   4   4   2   10.18    0.48
   4   4   2   11.05    0.61
   5  -4   2   24.55    1.06
   5   4   2   26.66    0.99
   5   4   2   26.75    0.87
   6  -4   2    8.25    0.69
   6   4   2    8.38    0.55
   6   4   2    7.73    0.62
   7  -4   2    0.60    0.57
   7   4   2    0.21    0.36
   7   4   2    0.52    0.47
   8  -4   2    5.44    0.79
   8   4   2    7.30    0.66
   9  -4   2    1.00    0.73
   9   4   2    1.09    0.48
  10  -4   2   14.72    0.97
  10  -4   2   17.57    1.28
  10   4   2   15.15    0.90
  11  -4   2    1.80    0.63
  11  -4   2    1.35    0.86
  11   4   2    2.29    0.65
  12  -4   2    0.87    0.64
  12  -4   2    0.34    0.96
  12   4   2    0.02    0.63
  12  -5  -2    2.06    0.91
  12   5  -2    1.95    0.67
  11  -5  -2   -0.67    0.70
  11   5  -2    0.54    0.57
  10  -5  -2    4.36    0.79
  10   5  -2    5.93    0.69
   9  -5  -2   12.75    0.94
   9   5  -2   13.92    0.87
   8  -5  -2    1.35    0.62
   8   5  -2    0.55    0.44
   7  -5  -2   23.79    1.16
   7   5  -2   22.92    1.04
   6  -5  -2    0.52    0.49
   6   5  -2    0.82    0.41
   4  -5  -2    1.96    0.37
  -4   5   2    1.19    0.33
   4   5  -2    2.14    0.37
  -3  -5   2    3.90    0.21
   3  -5  -2    4.23    0.41
  -3   5   2    3.95    0.36
   3   5  -2    5.06    0.41
   2  -5  -2  153.21    4.22
  -2  -5   2  158.50    4.12
  -2   5   2  161.09    4.00
   2   5  -2  158.26    3.99
   2   5  -2  158.63    3.92
  -1  -5   2  155.71    4.05
   1  -5  -2  155.78    4.11
   1   5  -2  159.15    3.88
  -1   5   2  146.35    3.89
   0  -5   2    1.33    0.22
   0   5  -2    1.98    0.27
   0   5   2    1.87    0.29
   1  -5   2   91.73    2.51
   1   5   2   89.94    2.25
   1   5   2   91.07    2.46
  -1   5  -2   90.08    2.35
   2  -5   2   37.35    1.22
  -2   5  -2   35.54    1.07
   2   5   2   36.24    1.08
   2   5   2   36.42    1.13
   3  -5   2   82.30    2.34
   3   5   2   79.23    2.17
  -3   5  -2   80.98    2.13
   3   5   2   78.69    2.17
   4  -5   2   74.57    2.24
   4   5   2   75.53    2.06
   4   5   2   76.95    2.12
   5   5   2    6.81    0.45
   5   5   2    6.22    0.53
   6  -5   2   13.66    0.97
   6   5   2   16.70    0.86
   6   5   2   16.74    0.65
   7  -5   2    8.10    0.82
   7   5   2    7.02    0.65
   8  -5   2    1.88    0.70
   8   5   2    2.06    0.54
   9  -5   2   11.02    1.02
   9   5   2   13.00    0.87
  10  -5   2    6.48    0.89
  10   5   2    6.05    0.73
  11  -5   2    4.94    0.99
  11  -5   2    6.21    0.76
  11   5   2    4.58    0.73
  12  -5   2    6.80    1.11
  12  -5   2    7.09    0.84
  12   5   2    7.54    0.87
  12  -6  -2    0.27    0.87
  12   6  -2    1.21    0.66
  11  -6  -2    9.69    1.04
  11   6  -2   11.00    0.90
  10  -6  -2   -0.64    0.67
  10   6  -2    0.58    0.54
   9  -6  -2   14.69    1.10
   9   6  -2   15.72    0.93
   8  -6  -2   20.61    1.16
   8   6  -2   18.68    0.99
   7  -6  -2    4.12    0.65
   7   6  -2    2.93    0.56
   6   6  -2   38.27    1.35
  -5   6   2   57.42    1.73
   5   6  -2   59.16    1.77
   4  -6  -2   27.77    1.05
  -4   6   2   26.09    0.94
   4   6  -2   26.49    1.01
   3  -6  -2  160.53    4.34
  -3  -6   2  159.21    4.16
  -3   6   2  161.78    4.10
   3   6  -2  158.63    4.10
  -2  -6   2   31.62    0.97
   2  -6  -2   31.49    1.11
  -2   6   2   32.63    1.05
   2   6  -2   31.27    0.97
   2   6  -2   31.35    1.00
   1  -6  -2   23.31    0.88
  -1  -6   2   22.60    0.79
   1   6  -2   24.54    0.84
  -1   6   2   24.00    0.83
   1   6  -2   24.91    0.80
   0  -6   2   41.03    1.26
   0  -6  -2   40.30    1.26
   0   6   2   41.35    1.24
   0   6  -2   40.93    1.22
   1  -6   2    8.13    0.64
   1   6   2    8.81    0.39
   1   6   2    8.55    0.50
  -1   6  -2    9.21    0.50
   2  -6   2   20.11    0.89
   2   6   2   19.83    0.72
  -2   6  -2   21.48    0.76
   3  -6   2   48.46    1.61
   3   6   2   49.62    1.41
  -3   6  -2   49.26    1.43
   4  -6   2   14.04    0.92
   4   6   2   14.12    0.58
  -4   6  -2   14.86    0.68
   5   6   2  130.61    3.06
   5   6   2   95.44    3.03
   6  -6   2   16.79    1.09
   6   6   2   14.82    0.83
   7  -6   2   26.78    1.35
   7   6   2   27.73    1.11
   8  -6   2   13.01    1.01
   8   6   2   12.51    0.79
   9  -6   2   -0.93    0.71
   9   6   2    0.51    0.53
  10  -6   2    2.04    0.85
  10   6   2    1.33    0.59
  11  -6   2    5.63    1.04
  11   6   2    6.77    0.77
  12  -7  -2    2.61    0.98
  12   7  -2    0.86    0.61
  11  -7  -2    1.20    0.77
  11   7  -2    0.64    0.56
  10  -7  -2    6.62    0.92
  10   7  -2    6.15    0.73
   9  -7  -2    3.05    0.71
   9   7  -2    3.32    0.59
   8  -7  -2    2.42    0.70
   8   7  -2    3.44    0.58
   7  -7  -2   14.86    0.92
   7   7  -2   15.87    0.84
   6  -7  -2    0.40    0.58
   6   7  -2    0.40    0.48
   5  -7  -2   33.10    1.34
   5   7  -2   32.46    1.22
  -5   7   2   32.22    1.18
   4  -7  -2   72.83    2.21
   4   7  -2   72.66    2.07
  -4   7   2   68.78    2.03
   3  -7  -2    0.27    0.43
  -3  -7   2    0.09    0.25
   3   7  -2   -0.01    0.25
   3   7  -2    0.30    0.37
  -3   7   2    0.19    0.35
  -2  -7   2   38.87    1.18
   2  -7  -2   40.96    1.34
   2   7  -2   38.53    1.17
  -2   7   2   38.95    1.27
   2   7  -2   38.78    1.25
   1  -7  -2    2.55    0.40
  -1  -7   2    2.09    0.34
  -1   7   2    2.18    0.36
   1   7  -2    2.44    0.35
   1   7  -2    2.77    0.31
   0  -7  -2   60.18    1.79
   0  -7   2   61.02    1.82
   0   7  -2   60.87    1.72
   0   7   2   62.83    1.79
  -1  -7  -2  121.38    3.32
   1  -7   2  121.76    3.38
  -1   7  -2  123.53    3.19
   1   7   2  123.01    3.05
   2  -7   2   31.70    1.20
  -2  -7  -2   31.95    1.05
  -2   7  -2   31.85    1.06
   2   7   2   31.99    1.04
   3  -7   2   18.25    0.98
  -3   7  -2   18.15    0.77
   3   7   2   18.54    0.72
   4  -7   2   69.72    2.17
  -4   7  -2   66.20    1.92
   4   7   2   68.40    1.90
   5  -7   2    1.50    0.62
   5   7   2    1.08    0.44
   6  -7   2   18.51    1.15
   6   7   2   18.62    0.95
   7  -7   2    3.85    0.73
   7   7   2    3.05    0.56
   8  -7   2    0.23    0.70
   8   7   2   -0.04    0.46
   9  -7   2   13.62    1.12
   9   7   2   11.10    0.83
  10  -7   2    6.43    1.03
  10   7   2    8.05    0.81
  11  -7   2    2.33    1.00
  11   7   2    1.78    0.64
  11  -8  -2    8.39    1.09
  11   8  -2    9.37    0.92
  10  -8  -2   -0.19    0.77
  10   8  -2    0.06    0.57
   9  -8  -2   19.35    1.27
   9   8  -2   19.33    1.07
   8  -8  -2    4.73    0.77
   8   8  -2    5.35    0.64
   7  -8  -2    0.15    0.54
   7   8  -2    0.61    0.51
   6  -8  -2    3.94    0.67
  -6   8   2    3.27    0.54
   6   8  -2    3.76    0.56
   5  -8  -2   -0.02    0.56
  -5   8   2   -0.59    0.41
   5   8  -2   -0.13    0.45
   4  -8  -2   15.88    0.97
   4   8  -2   15.22    0.79
   4   8  -2   14.50    0.71
  -4   8   2   15.16    0.83
   3  -8  -2   29.77    1.16
  -3   8   2   28.52    1.10
   3   8  -2   30.38    1.12
   3   8  -2   29.52    1.02
  -2  -8   2    6.68    0.47
   2  -8  -2    6.95    0.60
   2   8  -2    7.02    0.50
  -2   8   2    8.00    0.60
   2   8  -2    7.22    0.58
  -1  -8   2    0.33    0.38
   1  -8  -2    0.02    0.40
   1   8  -2    0.37    0.36
  -1   8   2   -0.73    0.35
   0  -8  -2   16.58    0.78
   0  -8   2   16.36    0.84
   0   8  -2   17.12    0.76
   0   8   2   15.87    0.77
   1  -8   2   17.64    0.88
  -1  -8  -2   18.13    0.80
   1   8   2   15.62    0.76
  -1   8  -2   17.07    0.78
  -2  -8  -2   19.59    0.81
   2  -8   2   19.06    0.97
  -2   8  -2   18.18    0.82
   2   8   2   18.60    0.69
   3  -8   2   13.66    0.95
  -3  -8  -2   13.55    0.65
   3   8   2   10.21    0.69
  -3   8  -2   13.94    0.73
   3   8   2   15.65    0.63
   4  -8   2    5.90    0.72
  -4   8  -2    5.42    0.54
   4   8   2    5.00    0.58
   5  -8   2    9.61    0.84
   5   8   2    9.50    0.69
  -5   8  -2   10.16    0.68
   6  -8   2    9.38    0.87
   6   8   2   10.02    0.76
   7  -8   2    3.27    0.71
   7   8   2    4.27    0.58
   8  -8   2   26.46    1.44
   8   8   2   28.35    1.24
   9  -8   2   -0.65    0.76
   9   8   2    1.40    0.60
  10  -8   2    2.06    0.95
  10   8   2    1.79    0.66
  10  -9  -2   -0.47    0.83
  10   9  -2    1.69    0.63
   9  -9  -2    0.61    0.76
   9   9  -2   -0.32    0.51
   8  -9  -2    0.66    0.70
   8   9  -2   -0.07    0.47
   7  -9  -2    0.33    0.66
   7   9  -2    1.05    0.53
   6  -9  -2   -0.16    0.58
   6   9  -2    1.25    0.51
  -6   9   2    0.06    0.44
   5  -9  -2    7.76    0.73
   5   9  -2    7.88    0.68
   5   9  -2    7.48    0.58
  -5   9   2    7.91    0.67
   4  -9  -2    7.84    0.73
   4   9  -2    7.59    0.54
   4   9  -2    6.24    0.59
  -4   9   2    7.02    0.63
   3  -9  -2    1.98    0.56
   3   9  -2    1.39    0.47
   3   9  -2    1.52    0.35
  -3   9   2    1.55    0.43
   2  -9  -2    0.09    0.49
   2   9  -2    1.00    0.34
   2   9  -2    1.90    0.46
  -2   9   2    0.79    0.44
   1  -9  -2    0.34    0.45
  -1  -9   2    0.88    0.43
   1   9  -2    0.79    0.38
  -1   9   2    0.49    0.43
   0  -9   2    0.23    0.44
   0  -9  -2    0.12    0.43
   0   9   2   -0.03    0.41
   0   9  -2   -0.32    0.38
  -1  -9  -2   13.78    0.78
   1  -9   2   16.11    0.97
  -1   9  -2   15.07    0.77
   1   9   2   14.27    0.84
  -2  -9  -2    0.43    0.38
   2  -9   2    1.94    0.56
  -2   9  -2    0.90    0.42
   2   9   2    0.21    0.39
   3  -9   2    1.76    0.59
  -3   9  -2    1.46    0.43
   3   9   2    1.18    0.43
   4  -9   2   -0.03    0.57
   4   9   2   -0.01    0.42
  -4   9  -2    0.14    0.39
   5  -9   2    3.86    0.70
   5   9   2    3.75    0.53
  -5   9  -2    3.58    0.50
   6  -9   2   -0.32    0.59
   6   9   2    0.83    0.49
   7  -9   2    4.26    0.85
   7   9   2    4.80    0.66
   8  -9   2    0.72    0.76
   8   9   2    1.86    0.54
   9  -9   2   -0.63    0.81
   9   9   2    1.08    0.61
  10  -9   2    0.02    0.95
  10   9   2    1.17    0.67
  10 -10  -2   -0.56    0.88
  10  10  -2    0.59    0.66
   9 -10  -2    0.44    0.81
   9  10  -2    0.76    0.61
   8 -10  -2   -0.78    0.65
   8  10  -2    0.75    0.57
   7 -10  -2   -0.60    0.68
   7  10  -2    1.21    0.55
   6 -10  -2   -0.66    0.61
   6  10  -2   -0.02    0.40
   6  10  -2    0.38    0.45
  -6  10   2   -0.35    0.42
   5 -10  -2    1.97    0.65
   5  10  -2    1.84    0.51
  -5  10   2    3.14    0.53
   5  10  -2    2.98    0.45
   4 -10  -2    2.60    0.62
   4  10  -2    2.57    0.41
   4  10  -2    2.26    0.49
  -4  10   2    2.21    0.51
   3 -10  -2    8.35    0.74
   3  10  -2    9.72    0.67
  -3  10   2    8.75    0.66
   3  10  -2    9.31    0.63
   2 -10  -2    2.49    0.53
   2  10  -2    2.73    0.49
  -2  10   2    2.69    0.52
  -1 -10   2    2.57    0.47
   1 -10  -2    1.97    0.51
   1  10  -2    2.15    0.46
  -1  10   2    2.44    0.46
   0 -10  -2    0.39    0.41
   0 -10   2    0.49    0.48
   0  10  -2    0.90    0.41
   0  10   2    0.17    0.42
   1 -10   2   -0.74    0.46
  -1 -10  -2    0.28    0.42
  -1  10  -2    0.68    0.41
   1  10   2   -0.02    0.40
   2 -10   2    2.98    0.60
   2  10   2    4.00    0.53
  -2  10  -2    2.83    0.49
   3 -10   2    1.67    0.61
   3  10   2    0.99    0.44
  -3  10  -2    0.87    0.43
   4 -10   2    0.69    0.63
  -4  10  -2    0.98    0.45
   4  10   2    0.27    0.46
   5 -10   2    6.28    0.82
   5  10   2    7.89    0.72
  -5  10  -2    7.20    0.65
   6 -10   2    1.66    0.69
   6  10   2    1.43    0.54
   7 -10   2   -0.08    0.75
   7  10   2    1.67    0.56
   8 -10   2    0.78    0.86
   8  10   2    0.99    0.58
   9 -10   2   -0.53    0.80
   9  10   2    0.62    0.62
   9 -11  -2   -0.47    0.87
   9  11  -2    1.33    0.66
   8 -11  -2   -0.65    0.71
   8  11  -2   -0.12    0.58
   7 -11  -2    1.54    0.77
   7  11  -2    2.40    0.61
   6 -11  -2   -0.10    0.68
  -6  11   2    0.26    0.47
   6  11  -2    1.33    0.55
   5 -11  -2    0.85    0.64
   5  11  -2    1.99    0.56
  -5  11   2    1.12    0.54
   4 -11  -2    1.66    0.65
  -4  11   2    2.17    0.54
   4  11  -2    1.50    0.54
   3 -11  -2    1.00    0.59
  -3  11   2    1.21    0.46
   3  11  -2    2.47    0.50
   2 -11  -2    3.80    0.62
  -2  11   2    4.13    0.56
   2  11  -2    5.93    0.62
   1 -11  -2    0.67    0.50
   1  11  -2    0.65    0.41
  -1  11   2    1.00    0.48
   0 -11   2    3.56    0.60
   0 -11  -2    3.93    0.56
   0  11  -2    4.59    0.55
   0  11   2    4.21    0.55
   1 -11   2    2.66    0.61
   1  11   2    2.50    0.51
  -1  11  -2    3.19    0.51
   2 -11   2    2.07    0.66
   2  11   2    3.20    0.54
  -2  11  -2    4.52    0.56
   3 -11   2    2.23    0.68
  -3  11  -2    2.44    0.52
   3  11   2    2.61    0.57
   4 -11   2    7.08    0.85
   4  11   2    7.79    0.73
  -4  11  -2    8.15    0.70
   5 -11   2   -0.11    0.69
  -5  11  -2    0.38    0.48
   5  11   2    0.05    0.46
   6 -11   2    0.07    0.76
   6  11   2    1.11    0.52
   7 -11   2   -0.26    0.82
   7  11   2    1.21    0.60
   8 -11   2    3.07    0.98
   8  11   2    2.33    0.68
   7 -12  -2   -0.37    0.80
   7  12  -2    0.94    0.61
   6 -12  -2    0.97    0.77
   6  12  -2    1.51    0.59
  -6  12   2    2.28    0.62
   5 -12  -2    1.41    0.73
   5  12  -2    3.25    0.63
  -5  12   2    2.11    0.60
   4 -12  -2    0.86    0.63
  -4  12   2    0.10    0.52
   4  12  -2    0.73    0.53
   3 -12  -2    9.10    0.85
  -3  12   2    9.35    0.79
   3  12  -2    9.34    0.76
   2 -12  -2    3.54    0.68
  -2  12   2    3.91    0.58
   2  12  -2    5.58    0.64
   1 -12  -2    2.78    0.62
  -1  12   2    3.06    0.55
   1  12  -2    3.80    0.58
   0  12   2    9.12    0.76
   0  12  -2    6.96    0.68
   1 -12   2    0.10    0.58
  -1  12  -2    1.46    0.50
   1  12   2    0.86    0.51
   2 -12   2    5.77    0.80
   2  12   2    5.96    0.70
  -2  12  -2    5.79    0.64
   3 -12   2   -0.35    0.64
  -3  12  -2    0.34    0.49
   3  12   2    1.21    0.54
   4 -12   2   -0.74    0.67
  -4  12  -2    1.62    0.54
   4  12   2    2.05    0.59
   5 -12   2    4.80    0.87
   5  12   2    5.13    0.67
  -5  12  -2    4.26    0.64
   6 -12   2   -0.50    0.82
   6  12   2    0.96    0.56
  -6  12  -2    0.34    0.54
   7 -12   2    4.16    0.98
   7  12   2    4.97    0.73
   6 -13  -2   -0.61    0.79
   6  13  -2    0.44    0.58
  -6  13   2    0.24    0.59
   5 -13  -2    0.76    0.79
   5  13  -2    3.20    0.68
  -5  13   2    2.38    0.65
   4 -13  -2    2.66    0.76
   4  13  -2    2.17    0.61
  -4  13   2    2.83    0.64
   3 -13  -2   -1.08    0.60
  -3  13   2    0.41    0.53
   3  13  -2    0.34    0.54
   2 -13  -2    3.76    0.75
  -2  13   2    5.78    0.72
   2  13  -2    5.97    0.68
  -1  13   2    5.13    0.65
   1  13  -2    4.81    0.65
   0  13   2    1.02    0.51
   0  13  -2    1.39    0.52
  -1  13  -2    4.78    0.63
   1  13   2    5.86    0.71
  -2  13  -2    0.41    0.51
   2  13   2    0.40    0.54
   3 -13   2    4.94    0.88
   3  13   2    4.86    0.72
  -3  13  -2    4.25    0.65
   4 -13   2    4.83    0.91
  -4  13  -2    6.10    0.72
   4  13   2    5.74    0.76
   5 -13   2   -0.61    0.82
   5  13   2   -0.23    0.58
  -5  13  -2   -0.06    0.55
   3 -14  -2   -0.05    0.71
  -3  14   2    0.79    0.59
   3  14  -2    0.27    0.57
   2  14  -2   -0.28    0.53
  -2  14   2    1.00    0.59
   1  14  -2   -0.07    0.52
  -1  14   2    0.42    0.53
   0  14   2    1.83    0.62
   0  14  -2    0.49    0.55
   1  14   2    1.27    0.61
  -1  14  -2    1.61    0.58
  -2  14  -2    2.16    0.61
   2  14   2    3.00    0.67
  13   0  -3   -0.17    0.60
  12   0  -3    0.70    0.58
  11   0  -3   -0.22    0.51
  10   0  -3   -0.20    0.50
  10   0  -3   -0.57    0.45
   9   0  -3   -0.66    0.46
   9   0  -3   -0.56    0.50
   8   0  -3    0.01    0.42
   8   0  -3   -0.07    0.12
   7   0  -3    0.12    0.07
   7   0  -3   -0.33    0.34
   6   0  -3   -0.47    0.14
   6   0  -3    0.45    0.29
   5   0  -3    0.11    0.24
   4   0  -3   -0.15    0.20
  -3   0   3    0.11    0.20
   3   0  -3   -0.34    0.21
  -2   0   3    0.21    0.19
  -1   0   3   -0.08    0.14
   1   0  -3    0.11    0.10
   0   0   3    0.02    0.14
   0   0   3    0.05    0.07
   0   0  -3    0.00    0.06
   1   0   3   -0.45    0.20
   1   0   3    0.05    0.15
   2   0   3   -0.12    0.20
   2   0   3   -0.23    0.28
   3   0   3   -0.06    0.30
   3   0   3   -0.18    0.20
   4   0   3   -0.11    0.34
   4   0   3    0.13    0.23
   5   0   3    0.24    0.28
   5   0   3   -0.08    0.39
   6   0   3   -0.70    0.44
   6   0   3   -0.18    0.36
   7   0   3    0.28    0.54
   7   0   3    0.08    0.43
   8   0   3    0.78    0.50
   8   0   3    0.26    0.59
   9   0   3    0.45    0.61
   9   0   3    0.04    0.49
  10   0   3    0.88    0.65
  10   0   3    0.22    0.54
  11   0   3   -0.56    0.55
  11   0   3    0.66    0.67
  12   0   3    0.41    0.61
  13  -1  -3    2.27    0.74
  13   1  -3    3.44    0.72
  12  -1  -3    3.11    0.66
  12   1  -3    4.13    0.74
  11  -1  -3    0.10    0.57
  11  -1  -3    0.48    0.58
  11   1  -3   -0.17    0.50
  10  -1  -3    9.45    0.77
  10  -1  -3   10.20    0.82
  10   1  -3    9.63    0.77
   9  -1  -3    0.12    0.50
   9  -1  -3    0.87    0.54
   9   1  -3   -0.06    0.48
   9   1  -3    0.34    0.50
   7  -1  -3    1.30    0.41
   7   1  -3    1.88    0.37
   6  -1  -3    7.91    0.56
   6   1  -3    8.55    0.57
   6   1  -3    8.12    0.51
   5  -1  -3   80.15    2.20
   5   1  -3   77.76    2.15
   5   1  -3   80.05    2.14
   4  -1  -3   23.35    0.79
   4   1  -3   23.60    0.79
   4   1  -3   23.77    0.72
   3  -1  -3  155.78    4.13
  -3  -1   3  158.08    4.07
   3   1  -3  155.60    3.92
  -3   1   3  159.21    4.13
  -2  -1   3  219.06    5.71
   2   1  -3  223.41    5.43
  -2   1   3  222.64    5.76
  -1  -1   3   72.08    1.93
  -1   1   3   72.26    1.83
  -1   1   3   72.95    1.96
   1   1  -3   74.73    1.81
   0  -1   3   41.80    1.20
   0   1   3   43.50    1.09
   0   1  -3   42.24    1.04
   1  -1   3  132.12    3.50
   1   1   3  131.87    3.47
   1   1   3  131.45    3.25
   2  -1   3   78.32    2.25
   2   1   3   82.89    2.06
   2   1   3   81.36    2.21
   3  -1   3  235.94    6.28
   3   1   3  241.94    5.88
   3   1   3  237.59    6.23
   4  -1   3   15.30    0.84
   4   1   3   15.39    0.69
   4   1   3   16.07    0.65
   5  -1   3   13.94    0.66
   5  -1   3   12.91    0.78
   5   1   3   14.42    0.67
   5   1   3   14.29    0.72
   6  -1   3   10.05    0.74
   6  -1   3   10.05    0.65
   6   1   3    8.95    0.66
   6   1   3    9.06    0.64
   7  -1   3    5.23    0.70
   7  -1   3    5.43    0.56
   7   1   3    4.64    0.51
   7   1   3    5.04    0.61
   8  -1   3    3.88    0.59
   8  -1   3    3.69    0.75
   8   1   3    5.27    0.58
   8   1   3    3.28    0.63
   9  -1   3    8.51    0.84
   9  -1   3   10.01    0.76
   9   1   3    7.30    0.72
   9   1   3    8.74    0.73
  10  -1   3   19.03    1.03
  10  -1   3   18.19    1.19
  10   1   3   18.26    1.02
  10   1   3   18.71    1.10
  11  -1   3    2.68    0.66
  11  -1   3    2.61    0.75
  11   1   3    1.38    0.56
  12  -1   3    9.28    0.95
  12  -1   3    6.75    0.82
  12   1   3    9.40    0.90
  13  -2  -3    1.34    0.72
  13   2  -3    0.88    0.66
  12  -2  -3    0.84    0.73
  12  -2  -3    0.53    0.62
  12   2  -3    1.69    0.61
  11  -2  -3   -0.06    0.65
  11  -2  -3    0.63    0.55
  11   2  -3    1.89    0.61
  10  -2  -3    2.50    0.61
  10  -2  -3    2.41    0.63
  10   2  -3    2.91    0.57
   9  -2  -3   55.23    1.83
   9   2  -3   52.91    1.76
   8  -2  -3   52.32    1.73
   8   2  -3   52.19    1.62
   7  -2  -3    6.14    0.55
   7   2  -3    6.74    0.56
   7   2  -3    7.30    0.57
   6  -2  -3   90.79    2.55
   6   2  -3   89.07    2.45
   6   2  -3   89.69    2.42
   5  -2  -3   54.23    1.59
   5   2  -3   52.53    1.45
   5   2  -3   52.36    1.53
   4  -2  -3   23.83    0.83
   4   2  -3   22.49    0.66
   4   2  -3   22.96    0.81
  -3  -2   3    6.45    0.25
   3  -2  -3    5.74    0.38
   3   2  -3    6.86    0.43
  -2  -2   3  554.07   14.46
  -2   2   3  563.76   13.64
   2   2  -3  567.10   13.73
  -2   2   3  564.39   14.46
  -1  -2   3   31.93    0.95
   1   2  -3   32.71    0.89
   1   2  -3   31.64    0.87
  -1   2   3   31.67    0.89
   0  -2   3   42.03    1.27
   0   2  -3   43.59    1.09
   0   2   3   41.64    1.22
   0   2   3   42.74    1.14
   1  -2   3   41.89    1.29
   1   2   3   40.86    1.19
   1   2   3   39.84    1.11
  -1   2  -3   42.84    1.07
   2   2   3  189.51    4.65
   2   2   3  186.37    4.91
   3  -2   3   63.98    1.86
   3   2   3   62.48    1.77
   4  -2   3   76.50    2.24
   4   2   3   78.98    2.07
   4   2   3   75.26    2.14
   5  -2   3   24.63    1.10
   5   2   3   24.52    0.92
   5   2   3   24.89    0.87
   6  -2   3    6.36    0.69
   6   2   3    5.68    0.53
   6   2   3    5.89    0.51
   7  -2   3    6.26    0.76
   7  -2   3    6.59    0.60
   7   2   3    6.92    0.59
   7   2   3    6.92    0.60
   8  -2   3   13.45    0.88
   8  -2   3   17.23    1.19
   8   2   3   15.48    0.84
   8   2   3   15.40    0.92
   9  -2   3    2.41    0.72
   9  -2   3    2.73    0.55
   9   2   3    3.30    0.58
   9   2   3    3.16    0.58
  10  -2   3   18.22    1.23
  10  -2   3   16.20    0.99
  10   2   3   15.05    0.97
  11  -2   3   15.41    1.01
  11  -2   3   16.99    1.26
  11   2   3   15.18    1.01
  12  -2   3   -0.12    0.76
  12  -2   3    0.53    0.63
  12   2   3    0.47    0.64
  13  -3  -3   29.87    1.68
  13  -3  -3   30.08    1.45
  13   3  -3   30.86    1.40
  12  -3  -3   12.24    1.05
  12  -3  -3   12.41    0.92
  12   3  -3   12.76    0.99
  11  -3  -3    2.96    0.61
  11  -3  -3    2.09    0.70
  11   3  -3    3.95    0.68
  10  -3  -3   22.30    1.18
  10   3  -3   21.45    1.03
   9  -3  -3    2.23    0.58
   9   3  -3    1.20    0.49
   8  -3  -3   51.48    1.76
   8   3  -3   52.53    1.70
   7  -3  -3   48.41    1.63
   7   3  -3   47.98    1.56
   7   3  -3   49.11    1.41
   6  -3  -3   11.63    0.73
   6   3  -3   11.38    0.50
   6   3  -3   12.23    0.66
   5  -3  -3   97.14    2.77
   5   3  -3  102.22    2.65
   4  -3  -3   43.91    1.34
   4   3  -3   44.32    1.28
   3  -3  -3   -0.24    0.10
  -3   3   3    0.14    0.12
   3   3  -3    0.15    0.21
  -2  -3   3  216.99    5.56
   2   3  -3  214.34    5.31
  -1  -3   3  396.51   10.14
   1   3  -3  399.78    9.48
  -1   3   3  391.25    9.59
   1   3  -3  393.73    9.56
  -1   3   3  387.18   10.17
   0  -3   3    9.10    0.56
   0   3  -3    8.16    0.36
   0   3   3    8.39    0.43
   0   3   3    9.09    0.44
   1  -3   3  271.52    7.03
   1   3   3  267.93    6.62
  -1   3  -3  267.47    6.57
   1   3   3  271.78    6.99
   2  -3   3    2.33    0.33
   2   3   3    2.26    0.25
  -2   3  -3    2.96    0.23
   3  -3   3   42.27    1.36
   3   3   3   45.12    1.27
   3   3   3   43.29    1.27
   4  -3   3   31.22    1.14
   4   3   3   30.07    0.99
   4   3   3   28.51    0.96
   5  -3   3    0.56    0.48
   5   3   3   -0.10    0.29
   5   3   3   -0.25    0.29
   6  -3   3   15.47    1.06
   6   3   3   17.19    0.77
   6   3   3   15.11    0.75
   7  -3   3   23.94    1.31
   7   3   3   25.32    1.02
   7   3   3   23.80    1.05
   8  -3   3    1.01    0.49
   8  -3   3    0.84    0.69
   8   3   3    0.50    0.45
   8   3   3    1.06    0.51
   9  -3   3   33.06    1.28
   9  -3   3   31.70    1.55
   9   3   3   31.29    1.27
  10  -3   3    4.35    0.66
  10  -3   3    6.86    0.94
  10   3   3    5.00    0.69
  11  -3   3   10.74    1.07
  11  -3   3    9.01    0.85
  11   3   3   10.96    0.88
  12  -3   3    7.30    1.08
  12  -3   3    6.01    0.80
  12   3   3    8.84    0.87
  13  -4  -3   -0.40    0.65
  13  -4  -3   -0.67    0.81
  13   4  -3    0.13    0.61
  12  -4  -3   13.04    0.94
  12  -4  -3   11.79    1.09
  12   4  -3   13.27    1.00
  11  -4  -3   16.28    1.17
  11   4  -3   14.27    0.92
  10  -4  -3    2.02    0.66
  10   4  -3    1.94    0.54
   9  -4  -3   65.83    2.15
   9   4  -3   63.52    2.03
   8  -4  -3   27.13    1.22
   8   4  -3   25.38    1.09
   7  -4  -3   25.01    1.13
   7   4  -3   23.37    1.05
   6  -4  -3   56.23    1.78
   6   4  -3   54.83    1.69
   5  -4  -3   23.47    0.96
   5   4  -3   22.85    0.85
   3  -4  -3  330.90    8.52
   3   4  -3  320.98    8.01
  -2  -4   3    0.14    0.19
   2  -4  -3    0.20    0.27
   2   4  -3    0.29    0.17
  -2   4   3    0.15    0.17
   2   4  -3    0.32    0.22
  -2   4   3   -0.04    0.26
  -1   4   3   48.25    1.32
   0  -4   3    6.04    0.48
   0   4   3    5.88    0.21
   0   4  -3    6.07    0.33
   0   4   3    5.34    0.40
   0   4   3    4.70    0.31
   1   4   3    9.31    0.44
   1   4   3    8.90    0.48
  -1   4  -3    8.48    0.38
   2  -4   3  280.92    7.26
   2   4   3  277.53    6.83
   2   4   3  271.69    7.17
  -2   4  -3  274.86    6.78
   3  -4   3   34.37    1.22
   3   4   3   32.99    1.04
   3   4   3   34.49    1.08
   4  -4   3    7.52    0.58
   4   4   3    8.40    0.58
   4   4   3    9.27    0.50
   5   4   3   13.70    0.73
   5   4   3   12.73    0.63
   6  -4   3   57.69    1.92
   6   4   3   57.03    1.69
   6   4   3   57.28    1.75
   7  -4   3   10.54    0.94
   7   4   3   10.37    0.69
   7   4   3   10.94    0.80
   8  -4   3   71.97    2.41
   8   4   3   69.47    2.13
   9  -4   3   -0.15    0.72
   9   4   3    0.51    0.51
  10  -4   3   13.90    1.16
  10  -4   3   12.29    0.91
  10   4   3   11.86    0.90
  11  -4   3   10.32    1.11
  11  -4   3   10.56    0.88
  11   4   3   12.82    0.95
  12  -4   3   -0.26    0.65
  12  -4   3    1.43    0.98
  12   4   3    1.08    0.66
  13  -5  -3    0.95    0.89
  13  -5  -3    1.18    0.72
  13   5  -3    1.59    0.67
  12  -5  -3   -1.96    0.80
  12   5  -3   -0.07    0.60
  11  -5  -3   -1.08    0.68
  11   5  -3    0.88    0.53
  10  -5  -3    1.06    0.69
  10   5  -3    1.89    0.58
   9  -5  -3    4.78    0.71
   9   5  -3    4.12    0.57
   8  -5  -3   15.50    0.94
   8   5  -3   15.07    0.89
   7  -5  -3    8.99    0.73
   7   5  -3    8.34    0.68
   6  -5  -3    8.44    0.68
   6   5  -3    9.81    0.72
  -5   5   3   20.52    0.82
   5   5  -3   21.53    0.85
   4  -5  -3   57.41    1.73
   4   5  -3   53.48    1.60
  -4   5   3   55.60    1.60
  -3  -5   3    1.95    0.19
   3  -5  -3    1.38    0.36
   3   5  -3    1.87    0.33
  -2  -5   3   46.83    1.34
   2  -5  -3   48.57    1.47
   2   5  -3   47.97    1.34
   2   5  -3   46.57    1.35
  -1  -5   3   -0.10    0.24
   1   5  -3    0.03    0.22
  -1   5   3    0.25    0.25
   1   5  -3    0.02    0.20
  -1   5   3    0.36    0.25
   0   5  -3  313.07    7.59
   0   5   3  305.24    7.62
   0   5   3  308.55    8.05
   1  -5   3  140.72    3.78
   1   5   3  141.13    3.73
   1   5   3  138.70    3.57
  -1   5  -3  139.33    3.52
   2  -5   3    0.99    0.38
  -2   5  -3    0.64    0.23
   2   5   3    0.53    0.27
   2   5   3    0.78    0.25
   3  -5   3    7.12    0.57
   3   5   3    6.63    0.43
  -3   5  -3    6.74    0.44
   3   5   3    7.04    0.49
   4  -5   3    1.06    0.45
   4   5   3    0.91    0.27
   4   5   3    1.62    0.36
   5  -5   3   -0.40    0.12
   5   5   3    0.39    0.37
   5   5   3   -0.07    0.29
   6  -5   3   17.78    1.12
   6   5   3   17.69    0.75
   6   5   3   17.79    0.91
   7  -5   3    1.54    0.64
   7   5   3    1.56    0.46
   8  -5   3    0.15    0.69
   8   5   3    0.44    0.49
   9  -5   3    4.49    0.87
   9   5   3    3.69    0.60
  10  -5   3    2.47    0.89
  10   5   3    2.79    0.63
  11  -5   3    3.45    0.68
  11  -5   3    4.14    0.99
  11   5   3    2.82    0.69
  12  -5   3    4.35    0.78
  12  -5   3    5.66    1.15
  12   5   3    5.27    0.76
  12  -6  -3    0.92    0.86
  12   6  -3    2.34    0.70
  11  -6  -3    0.64    0.78
  11   6  -3    1.53    0.58
  10  -6  -3    0.59    0.71
  10   6  -3    0.49    0.55
   9  -6  -3    0.09    0.64
   9   6  -3    0.54    0.51
   8  -6  -3    0.32    0.52
   8   6  -3    0.62    0.45
   7  -6  -3    1.91    0.62
   7   6  -3    1.34    0.47
   6  -6  -3   -0.05    0.35
   6   6  -3   -0.51    0.43
   5   6  -3    2.09    0.45
  -5   6   3    1.68    0.38
   4  -6  -3    3.05    0.50
  -4   6   3    3.97    0.44
   4   6  -3    3.33    0.42
   3  -6  -3   93.19    2.65
  -3  -6   3   90.54    2.46
  -3   6   3   90.25    2.47
   3   6  -3   92.25    2.47
   3   6  -3   95.38    2.44
   2  -6  -3   11.38    0.68
  -2  -6   3   11.69    0.56
   2   6  -3   12.41    0.60
   2   6  -3   12.61    0.56
   1  -6  -3    1.81    0.34
   1   6  -3    2.09    0.31
   1   6  -3    1.74    0.28
   0  -6   3   14.28    0.68
   0   6   3   15.93    0.66
   0   6  -3   15.21    0.61
   0   6   3   13.97    0.59
   1  -6   3    2.67    0.43
  -1   6  -3    3.57    0.32
   1   6   3    3.42    0.36
   1   6   3    3.32    0.35
   1   6   3    3.38    0.26
   2  -6   3    4.55    0.49
  -2   6  -3    4.69    0.37
   2   6   3    5.02    0.38
   2   6   3    3.81    0.40
   3  -6   3   16.78    0.92
   3   6   3   15.94    0.74
   3   6   3   15.77    0.66
  -3   6  -3   16.25    0.70
   4  -6   3    0.55    0.48
  -4   6  -3    1.66    0.35
   4   6   3    0.87    0.28
   4   6   3    1.16    0.39
   5  -6   3    1.83    0.64
   5   6   3    2.63    0.34
   5   6   3    2.27    0.46
   6  -6   3    4.54    0.74
   6   6   3    3.36    0.56
   7  -6   3    5.22    0.73
   7   6   3    6.85    0.65
   8  -6   3    9.81    0.97
   8   6   3    9.19    0.76
   9  -6   3   -0.51    0.76
   9   6   3    0.07    0.52
  10  -6   3   -0.19    0.82
  10   6   3   -0.04    0.55
  11  -6   3    0.88    0.63
  11  -6   3    0.44    0.96
  11   6   3    0.32    0.61
  12  -7  -3   -1.15    0.86
  12   7  -3    1.05    0.68
  11  -7  -3   -0.46    0.78
  11   7  -3    0.39    0.59
  10  -7  -3    1.42    0.76
  10   7  -3    2.16    0.63
   9  -7  -3    2.57    0.75
   9   7  -3    2.40    0.56
   8  -7  -3   -0.43    0.59
   8   7  -3    0.03    0.48
   7  -7  -3    2.02    0.61
   7   7  -3    1.07    0.49
   6  -7  -3    1.74    0.60
   6   7  -3    1.57    0.50
  -6   7   3    1.62    0.44
   5  -7  -3    6.56    0.68
   5   7  -3    6.55    0.58
  -5   7   3    6.06    0.55
   4  -7  -3    1.38    0.51
   4   7  -3    1.36    0.42
   4   7  -3    1.15    0.33
  -4   7   3    0.99    0.41
  -3  -7   3   13.63    0.62
   3  -7  -3   13.51    0.77
   3   7  -3   13.81    0.65
  -3   7   3   13.64    0.73
   3   7  -3   13.18    0.72
   2  -7  -3   24.77    0.97
  -2  -7   3   21.49    0.79
  -2   7   3   22.10    0.85
   2   7  -3   23.44    0.88
   2   7  -3   23.19    0.82
  -1  -7   3    6.49    0.47
   1  -7  -3    6.24    0.50
   1   7  -3    5.99    0.46
   1   7  -3    5.88    0.43
   0  -7  -3    4.99    0.45
   0  -7   3    5.05    0.49
   0   7  -3    5.11    0.42
   1  -7   3    1.45    0.46
   1   7   3    1.33    0.33
  -1   7  -3    1.55    0.33
   1   7   3    1.65    0.21
   2  -7   3   13.82    0.84
   2   7   3   10.66    0.46
   2   7   3   12.59    0.61
  -2   7  -3   12.90    0.62
   3  -7   3   17.48    1.00
  -3   7  -3   17.60    0.75
   3   7   3   17.32    0.72
   4  -7   3    4.27    0.66
   4   7   3    2.86    0.48
   4   7   3    3.41    0.37
  -4   7  -3    4.31    0.46
   5  -7   3    1.49    0.67
   5   7   3    1.68    0.47
   6  -7   3    0.38    0.63
   6   7   3    0.32    0.45
   7  -7   3    2.83    0.73
   7   7   3    1.91    0.55
   8  -7   3    0.16    0.72
   8   7   3    1.27    0.54
   9  -7   3   -0.23    0.78
   9   7   3    0.98    0.56
  10  -7   3    0.09    0.88
  10   7   3    0.37    0.53
  11  -7   3    0.59    0.98
  11   7   3   -0.65    0.60
  11  -8  -3    9.04    1.11
  11   8  -3   11.13    0.96
  10  -8  -3    0.23    0.76
  10   8  -3    0.16    0.58
   9  -8  -3   11.18    1.02
   9   8  -3   11.39    0.89
   8  -8  -3    4.56    0.75
   8   8  -3    4.47    0.61
   7  -8  -3   -0.47    0.56
   7   8  -3   -0.43    0.47
   6  -8  -3   11.66    0.95
   6   8  -3   12.36    0.80
  -6   8   3   12.05    0.78
   5  -8  -3    8.31    0.71
   5   8  -3    7.12    0.62
  -5   8   3    7.65    0.62
   5   8  -3    8.67    0.60
   4  -8  -3   15.61    0.97
  -4   8   3   16.20    0.86
   4   8  -3   16.90    0.76
   4   8  -3   15.98    0.81
   3  -8  -3   28.98    1.18
   3   8  -3   28.08    1.00
  -3   8   3   28.91    1.10
   3   8  -3   27.17    1.07
  -2  -8   3    0.64    0.36
   2  -8  -3    0.15    0.43
   2   8  -3    0.40    0.38
   2   8  -3    0.65    0.30
  -2   8   3    0.36    0.36
  -1  -8   3   14.43    0.78
   1  -8  -3   15.49    0.81
   1   8  -3   15.87    0.74
   0  -8  -3    6.23    0.54
   0  -8   3    5.61    0.56
   0   8  -3    5.95    0.49
  -1  -8  -3    3.36    0.44
   1  -8   3    3.46    0.55
  -1   8  -3    3.06    0.42
  -2  -8  -3    7.20    0.58
   2  -8   3    6.93    0.66
   2   8   3    7.45    0.58
  -2   8  -3    6.88    0.53
   3  -8   3    1.93    0.61
   3   8   3    1.14    0.37
   3   8   3    1.89    0.45
  -3   8  -3    2.00    0.41
   4  -8   3    2.07    0.66
  -4   8  -3    1.50    0.44
   4   8   3    1.36    0.44
   5  -8   3   13.51    0.97
   5   8   3   13.18    0.84
   6  -8   3    3.33    0.67
   6   8   3    3.96    0.55
   7  -8   3    3.03    0.72
   7   8   3    3.46    0.57
   8  -8   3    7.91    0.97
   8   8   3    7.74    0.76
   9  -8   3   -0.06    0.75
   9   8   3    0.15    0.56
  10  -8   3    2.04    0.99
  10   8   3    2.36    0.68
  10  -9  -3    3.26    0.93
  10   9  -3    5.14    0.73
   9  -9  -3   -0.69    0.71
   9   9  -3    0.15    0.55
   8  -9  -3    5.28    0.81
   8   9  -3    5.37    0.66
   7  -9  -3    6.13    0.75
   7   9  -3    7.21    0.68
   6  -9  -3    0.21    0.55
  -6   9   3    0.86    0.44
   6   9  -3    1.44    0.40
   6   9  -3    1.12    0.47
   5  -9  -3    6.54    0.72
   5   9  -3    6.05    0.63
  -5   9   3    4.66    0.57
   5   9  -3    8.42    0.60
   4  -9  -3    6.79    0.71
  -4   9   3    7.32    0.63
   4   9  -3    9.76    0.65
   4   9  -3    9.22    0.60
   3  -9  -3    0.61    0.51
  -3   9   3    0.04    0.39
   3   9  -3    0.50    0.32
   3   9  -3    0.42    0.39
   2  -9  -3   31.42    1.24
   2   9  -3   31.24    1.15
  -2   9   3   31.01    1.19
   2   9  -3   31.33    1.07
  -1  -9   3    5.00    0.56
   1  -9  -3    4.94    0.57
  -1   9   3    4.76    0.56
   1   9  -3    5.65    0.55
   0  -9   3   16.01    0.88
   0  -9  -3   14.73    0.82
   0   9   3   15.34    0.84
   0   9  -3   15.91    0.78
  -1  -9  -3   26.12    1.05
   1  -9   3   27.76    1.21
  -1   9  -3   25.85    1.00
   1   9   3   24.99    1.03
   2  -9   3    1.44    0.56
  -2  -9  -3    1.51    0.40
   2   9   3    1.56    0.47
  -2   9  -3    1.78    0.42
   3  -9   3    6.24    0.71
   3   9   3    6.29    0.59
  -3   9  -3    5.80    0.54
   4  -9   3    2.62    0.60
   4   9   3    2.69    0.52
  -4   9  -3    2.95    0.47
   5  -9   3   -0.25    0.65
   5   9   3    0.04    0.44
  -5   9  -3    1.02    0.43
   6  -9   3    3.35    0.72
   6   9   3    4.23    0.61
   7  -9   3    7.56    0.89
   7   9   3    6.96    0.71
   8  -9   3    2.04    0.84
   8   9   3    2.21    0.62
   9  -9   3    6.85    1.08
   9   9   3    7.43    0.82
  10 -10  -3   -2.25    0.79
  10  10  -3    0.43    0.64
   9 -10  -3    2.30    0.85
   9  10  -3    2.71    0.67
   8 -10  -3    2.54    0.80
   8  10  -3    4.21    0.68
   7 -10  -3   -0.01    0.66
   7  10  -3    0.42    0.53
   7  10  -3    0.33    0.41
   6 -10  -3   14.04    1.07
   6  10  -3   14.48    0.90
  -6  10   3   13.90    0.89
   6  10  -3   15.63    0.85
   5 -10  -3    3.12    0.63
   5  10  -3    2.53    0.51
  -5  10   3    2.33    0.55
   5  10  -3    2.86    0.48
   4 -10  -3   20.35    1.11
  -4  10   3   21.38    1.02
   4  10  -3   22.04    0.93
   4  10  -3   20.71    0.98
   3 -10  -3   23.49    1.10
   3  10  -3   24.66    0.96
   3  10  -3   22.61    1.00
  -3  10   3   20.73    1.00
   2 -10  -3   -0.41    0.46
   2  10  -3   -0.42    0.38
  -2  10   3    0.31    0.41
   1 -10  -3    5.75    0.59
  -1  10   3    6.48    0.62
   1  10  -3    5.95    0.54
   0 -10  -3    3.33    0.50
   0 -10   3    2.80    0.55
   0  10  -3    2.15    0.45
   0  10   3    2.93    0.51
   1 -10   3    1.06    0.55
  -1 -10  -3    0.25    0.41
  -1  10  -3    0.61    0.40
   1  10   3    0.43    0.41
   2 -10   3    5.30    0.69
  -2  10  -3    6.51    0.57
   2  10   3    7.23    0.64
   3 -10   3    2.83    0.67
   3  10   3    3.24    0.54
  -3  10  -3    3.12    0.51
   4 -10   3    1.53    0.67
  -4  10  -3    1.70    0.47
   4  10   3    1.96    0.49
   5 -10   3   19.53    1.27
   5  10   3   21.35    1.02
  -5  10  -3   23.34    1.03
   6 -10   3    4.35    0.84
   6  10   3    4.05    0.59
   7 -10   3   13.62    1.15
   7  10   3   13.22    0.92
   8 -10   3   12.20    1.20
   8  10   3   14.58    1.00
   9 -10   3    0.28    0.88
   9  10   3    0.40    0.61
   9 -11  -3   -0.97    0.82
   9  11  -3    0.28    0.56
   8 -11  -3   -0.89    0.78
   8  11  -3    0.46    0.46
   8  11  -3    0.41    0.59
   7 -11  -3    1.53    0.76
   7  11  -3    2.73    0.52
  -7  11   3    2.24    0.61
   7  11  -3    2.53    0.61
   6 -11  -3   -0.59    0.65
   6  11  -3    0.83    0.42
   6  11  -3    0.96    0.50
  -6  11   3    0.02    0.52
   5 -11  -3    9.34    0.90
  -5  11   3    6.78    0.73
   5  11  -3    9.40    0.71
   5  11  -3    7.96    0.70
   4 -11  -3    8.70    0.84
   4  11  -3    9.59    0.75
   4  11  -3   10.44    0.71
  -4  11   3    9.33    0.77
   3 -11  -3    0.32    0.57
  -3  11   3    0.69    0.45
   3  11  -3    0.94    0.40
   3  11  -3    1.24    0.48
   2 -11  -3   15.57    0.97
  -2  11   3   14.60    0.89
   2  11  -3   13.30    0.83
   1 -11  -3    5.06    0.61
   1  11  -3    5.96    0.59
  -1  11   3    4.80    0.59
   0 -11   3    7.76    0.72
   0 -11  -3    7.73    0.67
   0  11  -3    7.72    0.64
   0  11   3    7.88    0.67
   1 -11   3   21.72    1.15
  -1  11  -3   19.32    0.93
   1  11   3   18.59    0.98
   2 -11   3    0.08    0.63
   2  11   3    0.50    0.48
  -2  11  -3    0.43    0.42
   3 -11   3    2.12    0.69
  -3  11  -3    2.25    0.50
   3  11   3    3.89    0.57
   4 -11   3    4.94    0.81
  -4  11  -3    5.40    0.61
   4  11   3    5.66    0.67
   5 -11   3   -0.96    0.69
  -5  11  -3    0.53    0.47
   5  11   3    0.90    0.50
   6 -11   3    1.70    0.81
   6  11   3    3.03    0.60
   7 -11   3    0.97    0.88
   7  11   3    2.62    0.60
   8 -11   3   -0.88    0.91
   8  11   3   -0.03    0.59
   7 -12  -3   -0.56    0.78
   7  12  -3    0.79    0.56
  -7  12   3    0.92    0.61
   6 -12  -3   -1.06    0.69
   6  12  -3   -0.11    0.54
  -6  12   3    0.05    0.55
   5 -12  -3   -0.48    0.65
   5  12  -3    0.55    0.53
  -5  12   3   -0.35    0.52
   4 -12  -3   -0.57    0.62
  -4  12   3    0.17    0.51
   4  12  -3   -0.42    0.44
   3 -12  -3    0.25    0.63
  -3  12   3    0.74    0.53
   3  12  -3    0.24    0.49
   2 -12  -3    0.26    0.59
  -2  12   3    0.72    0.52
   2  12  -3    0.55    0.48
   1 -12  -3    0.40    0.56
   1  12  -3    0.99    0.48
  -1  12   3    0.71    0.50
   0  12   3    1.58    0.54
   0  12  -3    1.98    0.51
   1  12   3    0.35    0.50
  -1  12  -3    0.28    0.46
   2 -12   3    1.17    0.67
   2  12   3    1.95    0.54
  -2  12  -3    1.55    0.50
   3 -12   3   -0.75    0.66
   3  12   3   -0.30    0.43
  -3  12  -3   -0.22    0.45
   4 -12   3   -0.91    0.69
   4  12   3    1.71    0.54
  -4  12  -3    0.75    0.50
   5 -12   3    1.17    0.81
  -5  12  -3    0.57    0.50
   5  12   3    1.82    0.60
   6 -12   3   -0.37    0.85
   6  12   3    0.97    0.57
   6 -13  -3    1.29    0.84
  -6  13   3    0.40    0.60
   6  13  -3    0.53    0.61
   5 -13  -3   -1.26    0.69
  -5  13   3   -0.40    0.50
   5  13  -3   -0.07    0.56
   4 -13  -3   -0.12    0.66
  -4  13   3    0.26    0.57
   4  13  -3    0.09    0.46
   3 -13  -3   -1.16    0.60
  -3  13   3    0.07    0.50
   3  13  -3   -0.24    0.51
   2 -13  -3   -1.22    0.61
  -2  13   3    0.15    0.53
   2  13  -3    0.51    0.51
  -1  13   3    2.00    0.59
   1  13  -3    1.14    0.52
   0  13  -3    0.95    0.51
   0  13   3    1.62    0.57
   1  13   3    0.52    0.54
  -1  13  -3    0.60    0.52
   2  13   3    1.05    0.57
  -2  13  -3    0.66    0.52
   3 -13   3   -0.36    0.77
  -3  13  -3   -0.38    0.49
   3  13   3   -0.24    0.50
   4 -13   3    0.51    0.85
   4  13   3    1.12    0.60
  -4  13  -3   -0.34    0.52
   5 -13   3   -0.62    0.84
   5  13   3    1.65    0.64
  -5  13  -3    0.41    0.55
   3 -14  -3   -0.28    0.68
   3  14  -3    0.98    0.58
  -3  14   3    0.92    0.58
  -2  14   3    0.24    0.59
   2  14  -3    0.13    0.55
   1  14  -3    1.07    0.55
  -1  14   3    0.67    0.61
   0  14   3   -0.06    0.56
   0  14  -3   -0.32    0.52
  -1  14  -3    0.52    0.54
   1  14   3   -0.27    0.57
  -2  14  -3    0.04    0.52
   2  14   3    0.14    0.54
  13   0  -4    2.54    0.72
  12   0  -4    2.21    0.66
  11   0  -4   14.63    0.92
  10   0  -4   10.01    0.77
  10   0  -4    7.96    0.69
   9   0  -4   75.28    2.32
   9   0  -4   80.83    2.36
   7   0  -4   35.79    1.25
   7   0  -4   38.46    1.23
   6   0  -4   31.14    1.02
   5   0  -4   38.30    1.16
   4   0  -4  256.45    6.66
  -3   0   4  828.84   21.28
  -2   0   4  189.85    4.94
   1   0  -4    3.11    0.20
  -1   0   4    2.56    0.27
   0   0   4    0.32    0.11
   0   0   4    0.89    0.27
   1   0   4   55.98    1.41
   2   0   4  946.98   24.23
   2   0   4  928.72   22.77
   3   0   4  232.52    5.76
   3   0   4  235.45    6.16
   4   0   4   92.53    2.56
   4   0   4   87.88    2.36
   5   0   4   55.75    1.75
   5   0   4   55.59    1.59
   6   0   4   40.40    1.46
   6   0   4   40.71    1.31
   7   0   4    2.27    0.48
   7   0   4    1.70    0.59
   8   0   4   29.04    1.18
   8   0   4   30.36    1.39
   9   0   4    0.12    0.49
   9   0   4    1.12    0.63
  10   0   4   24.85    1.24
  10   0   4   23.27    1.13
  11   0   4   21.99    1.26
  11   0   4   18.97    1.09
  12   0   4    0.43    0.63
  13  -1  -4    4.36    0.78
  13   1  -4    4.54    0.74
  12  -1  -4    1.57    0.60
  12   1  -4    2.22    0.67
  11  -1  -4   -0.82    0.58
  11  -1  -4   -0.11    0.55
  11   1  -4   -0.09    0.55
  10  -1  -4   14.71    0.99
  10  -1  -4   15.15    0.96
  10   1  -4   15.19    0.90
   9  -1  -4   12.74    0.90
   9  -1  -4   12.20    0.90
   9   1  -4   12.57    0.85
   9   1  -4   10.28    0.80
   8  -1  -4  107.72    3.04
   8   1  -4  107.40    2.98
   7  -1  -4   45.47    1.45
   7   1  -4   46.81    1.47
   7   1  -4   44.97    1.39
   6  -1  -4    0.23    0.30
   6   1  -4    0.52    0.26
   6   1  -4    0.44    0.36
   5  -1  -4  100.61    2.76
   5   1  -4  104.58    2.69
   5   1  -4   98.74    2.70
   4  -1  -4   74.16    2.04
   4   1  -4   73.57    1.98
   4   1  -4   73.88    1.96
  -3  -1   4   30.82    0.90
  -3   1   4   31.94    0.96
   3   1  -4   30.18    0.92
  -2  -1   4  167.61    4.33
  -2   1   4  167.50    4.37
  -2   1   4  164.76    4.11
   2   1  -4  166.88    4.10
  -1  -1   4   37.66    1.12
   1  -1  -4   38.14    0.98
   1   1  -4   38.16    1.03
  -1   1   4   38.27    1.02
   1   1  -4   39.00    0.99
  -1   1   4   38.45    1.11
   0  -1   4   27.66    0.92
   0   1   4   28.30    0.77
   1  -1   4  159.70    3.87
   1  -1   4  159.56    4.21
   1   1   4  157.03    4.19
   1   1   4  160.37    3.91
   2  -1   4   68.80    1.73
   2   1   4   66.12    1.75
   2   1   4   68.38    1.90
   3  -1   4  163.48    4.37
   3  -1   4  160.65    4.03
   3   1   4  167.02    4.32
   3   1   4  158.01    4.04
   4  -1   4  200.18    5.45
   4   1   4  202.23    5.40
   4   1   4  207.68    5.08
   5  -1   4   26.67    0.92
   5  -1   4   26.17    1.14
   5   1   4   26.23    1.01
   5   1   4   26.49    0.93
   6  -1   4   75.31    2.12
   6  -1   4   75.74    2.36
   6   1   4   76.57    2.26
   6   1   4   76.13    2.13
   7  -1   4    7.92    0.79
   7  -1   4    7.72    0.62
   7   1   4    8.81    0.65
   7   1   4    7.24    0.66
   8  -1   4   18.98    0.95
   8  -1   4   19.00    1.17
   8   1   4   17.99    0.93
   8   1   4   19.32    1.07
   9  -1   4   38.25    1.42
   9  -1   4   40.42    1.62
   9   1   4   39.33    1.43
   9   1   4   40.14    1.53
  10  -1   4   -0.27    0.53
  10  -1   4   -0.02    0.66
  10   1   4    0.73    0.56
  10   1   4    0.73    0.55
  11  -1   4    8.28    0.88
  11  -1   4    5.78    0.74
  11   1   4    6.64    0.78
  12  -1   4    8.94    0.87
  12  -1   4    8.20    0.94
  12   1   4    8.85    0.84
  13  -2  -4    1.48    0.71
  13   2  -4    1.72    0.65
  12  -2  -4    7.00    0.81
  12  -2  -4    5.91    0.84
  12   2  -4    6.85    0.81
  11  -2  -4   -0.11    0.51
  11  -2  -4   -0.15    0.61
  11   2  -4   -0.26    0.55
  10  -2  -4    2.25    0.58
  10  -2  -4    2.55    0.62
  10   2  -4    3.12    0.57
   9  -2  -4    5.78    0.64
   9   2  -4    7.15    0.69
   8  -2  -4    9.24    0.70
   8   2  -4   10.92    0.78
   8   2  -4   10.52    0.67
   7  -2  -4   24.28    1.02
   7   2  -4   24.42    0.87
   7   2  -4   26.59    1.02
   6  -2  -4    2.93    0.40
   6   2  -4    3.35    0.44
   6   2  -4    2.73    0.27
   5  -2  -4    6.24    0.45
   5   2  -4    6.47    0.36
   5   2  -4    6.51    0.48
   4  -2  -4    0.13    0.27
   4   2  -4    0.27    0.14
   4   2  -4    0.46    0.25
  -3  -2   4  116.19    3.03
   3   2  -4  117.05    2.95
  -2  -2   4   75.20    2.01
   2   2  -4   75.20    1.92
  -2   2   4   76.42    1.95
  -1  -2   4    0.75    0.23
   1  -2  -4    0.88    0.10
   1   2  -4    0.76    0.16
  -1   2   4    1.10    0.20
   0  -2   4  117.72    3.13
   0   2  -4  116.67    2.86
   0   2   4  117.61    2.92
   0   2   4  117.09    3.12
   1  -2   4   20.57    0.80
   1   2   4   17.98    0.67
   1   2   4   18.72    0.61
   2   2   4  132.37    3.56
   2   2   4  135.15    3.35
   3  -2   4  144.82    4.42
   3   2   4  163.23    4.12
   3   2   4  185.18    4.38
   4  -2   4   21.44    1.01
   4   2   4   19.85    0.79
   4   2   4   20.49    0.76
   5  -2   4   33.49    1.29
   5   2   4   33.66    1.14
   5   2   4   33.74    1.08
   6  -2   4    0.90    0.60
   6  -2   4    1.00    0.39
   6   2   4    1.26    0.45
   6   2   4    1.16    0.42
   7  -2   4   36.27    1.27
   7  -2   4   35.32    1.54
   7   2   4   36.20    1.28
   7   2   4   35.47    1.33
   8  -2   4   16.37    0.90
   8  -2   4   17.54    1.19
   8   2   4   17.19    0.91
   8   2   4   18.06    0.97
   9  -2   4    3.70    0.59
   9  -2   4    5.37    0.80
   9   2   4    2.82    0.57
   9   2   4    4.31    0.60
  10  -2   4    9.27    0.79
  10  -2   4    8.92    0.98
  10   2   4    8.79    0.79
  11  -2   4    1.51    0.60
  11  -2   4    1.06    0.76
  11   2   4   -0.40    0.56
  12  -2   4   -0.29    0.63
  12  -2   4   -0.52    0.77
  12   2   4    0.43    0.64
  13  -3  -4   -0.67    0.75
  13  -3  -4    1.27    0.71
  13   3  -4   -0.03    0.67
  12  -3  -4    1.48    0.59
  12  -3  -4   -1.20    0.67
  12   3  -4    0.72    0.57
  11  -3  -4   -1.54    0.59
  11   3  -4    0.25    0.52
  10  -3  -4    0.45    0.57
  10   3  -4    1.51    0.56
   9  -3  -4    0.63    0.56
   9   3  -4    0.20    0.46
   8  -3  -4    0.25    0.51
   8   3  -4    0.49    0.51
   7  -3  -4    2.71    0.50
   7   3  -4    3.33    0.33
   7   3  -4    3.13    0.48
   6  -3  -4    0.43    0.38
   6   3  -4    0.89    0.39
   6   3  -4    0.49    0.21
   5  -3  -4    0.72    0.35
   5   3  -4    0.86    0.33
   4  -3  -4   36.03    1.18
   4   3  -4   35.40    1.08
  -3  -3   4   35.63    0.96
  -3   3   4   35.38    1.10
   3   3  -4   36.11    1.03
  -3   3   4   34.65    1.05
  -2  -3   4    0.57    0.18
  -2   3   4    0.01    0.11
   2   3  -4    0.28    0.19
   2   3  -4   -0.05    0.11
  -1  -3   4    1.02    0.24
  -1   3   4    0.59    0.19
   1   3  -4    0.28    0.13
   1   3  -4    0.45    0.17
  -1   3   4    0.84    0.25
   0  -3   4    3.00    0.33
   0   3   4    2.94    0.27
   0   3   4    3.14    0.29
   0   3  -4    2.88    0.20
   1   3   4    7.99    0.44
  -1   3  -4    7.34    0.32
   2  -3   4   -0.22    0.35
   2   3   4   -0.06    0.21
   2   3   4   -0.15    0.20
   3  -3   4    2.51    0.43
   3   3   4    2.88    0.31
   3   3   4    3.22    0.32
   4  -3   4    1.09    0.37
   4   3   4    1.62    0.31
   4   3   4    1.58    0.30
   5  -3   4    1.38    0.56
   5   3   4    0.40    0.34
   5   3   4    0.81    0.36
   6  -3   4    0.85    0.63
   6   3   4    0.83    0.40
   6   3   4    0.68    0.38
   7  -3   4    0.19    0.71
   7   3   4    0.29    0.45
   7   3   4    0.59    0.44
   8  -3   4    0.66    0.72
   8  -3   4    0.70    0.46
   8   3   4    0.38    0.46
   8   3   4    0.49    0.42
   9  -3   4    0.20    0.48
   9  -3   4   -0.43    0.70
   9   3   4    0.60    0.49
  10  -3   4    1.55    0.79
  10  -3   4    1.24    0.56
  10   3   4    1.01    0.51
  11  -3   4    0.58    0.79
  11  -3   4    0.70    0.59
  11   3   4    1.00    0.55
  12  -3   4    0.39    0.85
  12  -3   4   -0.12    0.63
  12   3   4    0.12    0.62
  13  -4  -4   -0.55    0.79
  13  -4  -4    1.34    0.71
  13   4  -4    0.01    0.68
  12  -4  -4   -0.45    0.71
  12   4  -4    0.63    0.61
  11  -4  -4    0.93    0.67
  11   4  -4   -0.27    0.55
  10  -4  -4   -0.26    0.59
  10   4  -4    0.12    0.53
   9  -4  -4    1.72    0.59
   9   4  -4    1.07    0.49
   8  -4  -4   20.75    1.12
   8   4  -4   21.76    1.05
   7  -4  -4    2.53    0.55
   7   4  -4    3.42    0.50
   6  -4  -4    0.89    0.44
   6   4  -4    0.57    0.37
   5  -4  -4   19.93    0.88
   5   4  -4   17.69    0.79
   4  -4  -4    0.95    0.27
  -4   4   4    0.83    0.26
   4   4  -4    0.93    0.30
   3  -4  -4    2.24    0.36
  -3  -4   4    1.43    0.15
  -3   4   4    1.58    0.27
   3   4  -4    2.07    0.29
  -2  -4   4   36.76    1.07
  -2   4   4   36.09    1.15
  -2   4   4   37.93    1.10
   2   4  -4   37.08    1.07
   2   4  -4   36.90    1.09
  -1  -4   4   -0.19    0.27
  -1   4   4    0.13    0.25
   1   4  -4    0.25    0.20
   1   4  -4    0.13    0.19
  -1   4   4    0.01    0.20
   0  -4   4   39.49    1.29
   0   4   4   45.03    1.30
   0   4   4   44.64    1.24
   0   4  -4   44.56    1.17
   1  -4   4   39.37    1.23
   1   4   4   38.62    1.17
   1   4   4   38.82    1.12
  -1   4  -4   37.60    1.06
   2  -4   4    1.73    0.39
   2   4   4    2.03    0.28
  -2   4  -4    1.42    0.23
   2   4   4    1.25    0.27
   3  -4   4    7.97    0.61
   3   4   4    8.58    0.50
   3   4   4    8.68    0.50
   4   4   4   39.45    1.23
   4   4   4   37.85    1.20
   5   4   4   45.09    1.39
   5   4   4   44.01    1.38
   6  -4   4    0.47    0.66
   6   4   4   -0.30    0.37
   6   4   4    0.07    0.43
   7  -4   4    1.49    0.74
   7   4   4    0.32    0.43
   7   4   4    0.32    0.39
   8  -4   4   -0.26    0.70
   8   4   4    0.25    0.42
   9  -4   4    3.89    0.59
   9  -4   4    3.55    0.87
   9   4   4    3.29    0.57
  10  -4   4    6.91    0.73
  10  -4   4    6.68    0.97
  10   4   4    5.19    0.70
  11  -4   4    0.63    0.58
  11  -4   4    0.50    0.84
  11   4   4    0.51    0.59
  12  -4   4    1.40    1.00
  12  -4   4   -0.16    0.63
  12   4   4    0.51    0.65
  13  -5  -4    2.68    0.76
  13  -5  -4    0.86    0.89
  13   5  -4    1.94    0.72
  12  -5  -4    3.27    0.84
  12   5  -4    3.90    0.73
  11  -5  -4    4.78    0.81
  11   5  -4    4.59    0.71
  10  -5  -4    6.93    0.84
  10   5  -4    8.86    0.80
   9  -5  -4    0.33    0.56
   9   5  -4    0.98    0.48
   8  -5  -4   15.07    1.05
   8   5  -4   18.88    0.90
   7  -5  -4   25.15    1.09
   7   5  -4   22.23    1.04
   6  -5  -4    2.32    0.48
   6   5  -4    2.87    0.49
   4  -5  -4   21.20    0.89
   4   5  -4   21.00    0.82
   3  -5  -4    0.70    0.32
  -3  -5   4    1.27    0.19
   3   5  -4    1.35    0.31
   3   5  -4    1.08    0.25
  -3   5   4    1.03    0.27
   2  -5  -4   67.57    1.92
  -2  -5   4   62.37    1.80
  -2   5   4   64.54    1.79
   2   5  -4   64.44    1.76
   2   5  -4   64.99    1.75
  -2   5   4   64.85    1.90
  -1  -5   4   92.40    2.51
   1   5  -4   89.84    2.36
  -1   5   4   91.02    2.42
   1   5  -4   90.45    2.37
  -1   5   4   94.47    2.55
   0  -5   4    0.67    0.34
   0   5   4    0.15    0.27
   0   5  -4    0.30    0.20
   0   5   4    0.54    0.26
   1  -5   4   67.00    1.98
   1   5   4   68.25    1.86
   1   5   4   66.75    1.90
  -1   5  -4   66.64    1.77
   2  -5   4    0.78    0.37
   2   5   4    0.58    0.27
   2   5   4    0.63    0.27
  -2   5  -4    0.12    0.22
   3  -5   4   55.58    1.77
   3   5   4   54.33    1.59
   3   5   4   54.51    1.59
  -3   5  -4   53.00    1.49
   4  -5   4   20.48    1.06
   4   5   4   19.93    0.82
   4   5   4   20.59    0.79
   5   5   4    0.58    0.38
   5   5   4    0.81    0.33
   6  -5   4   31.01    1.37
   6   5   4   30.59    1.06
   6   5   4   29.53    1.17
   7  -5   4    9.55    0.92
   7   5   4    8.19    0.68
   8  -5   4   11.07    0.97
   8   5   4   11.43    0.82
   9  -5   4   11.85    1.11
   9   5   4   13.10    0.89
  10  -5   4    0.23    0.53
  10  -5   4    0.89    0.84
  10   5   4   -0.38    0.48
  11  -5   4    5.07    0.74
  11  -5   4    4.65    1.00
  11   5   4    5.30    0.76
  12  -6  -4    6.36    0.99
  12   6  -4    6.69    0.80
  11  -6  -4    6.48    0.92
  11   6  -4    7.29    0.81
  10  -6  -4    0.42    0.62
  10   6  -4    0.52    0.52
   9  -6  -4   15.89    1.08
   9   6  -4   15.82    0.89
   8  -6  -4   21.36    1.15
   8   6  -4   19.14    0.94
   7  -6  -4   -0.14    0.51
   7   6  -4   -0.73    0.42
   6  -6  -4   40.90    1.61
   6   6  -4   54.94    1.58
   4  -6  -4  119.08    3.28
   4   6  -4  112.51    3.06
   3  -6  -4   58.20    1.82
  -3  -6   4   58.47    1.62
   3   6  -4   59.50    1.66
   3   6  -4   58.35    1.67
   2  -6  -4   78.93    2.25
  -2  -6   4   77.20    2.15
  -2   6   4   76.44    2.11
   2   6  -4   75.59    2.08
   2   6  -4   79.07    2.08
   1   6  -4   66.11    1.78
  -1   6   4   66.06    1.93
  -1   6   4   64.07    1.83
   1   6  -4   66.89    1.80
   0  -6   4   26.40    0.96
   0   6  -4   24.35    0.82
   0   6   4   25.56    0.92
   0   6   4   25.83    0.89
   1  -6   4    1.01    0.40
  -1   6  -4    0.90    0.26
   1   6   4    0.99    0.16
   1   6   4    0.93    0.31
   1   6   4    0.53    0.32
   2  -6   4  105.32    2.94
   2   6   4  101.94    2.74
   2   6   4  101.51    2.82
  -2   6  -4  101.82    2.66
   3  -6   4   28.68    1.26
   3   6   4   30.33    1.03
   3   6   4   30.71    1.07
  -3   6  -4   32.36    1.01
   4  -6   4   23.24    1.11
   4   6   4   22.23    0.85
   4   6   4   23.60    0.98
   5  -6   4   44.60    1.65
   5   6   4   43.18    1.36
   5   6   4   45.24    1.48
   6  -6   4    2.71    0.74
   6   6   4    2.76    0.51
   7  -6   4   32.42    1.50
   7   6   4   29.00    1.17
   8  -6   4   31.46    1.58
   8   6   4   31.27    1.27
   9  -6   4    1.09    0.82
   9   6   4   -0.32    0.51
  10  -6   4    6.62    1.07
  10   6   4    7.11    0.77
  11  -6   4    3.45    0.73
  11  -6   4    4.46    1.07
  11   6   4    4.19    0.69
  12  -7  -4    2.36    0.95
  12   7  -4    3.35    0.75
  11  -7  -4    1.75    0.83
  11   7  -4    3.16    0.70
  10  -7  -4   12.12    1.03
  10   7  -4   10.32    0.88
   9  -7  -4    0.54    0.60
   9   7  -4    0.04    0.48
   8  -7  -4    9.59    0.87
   8   7  -4   10.62    0.80
   7  -7  -4    4.10    0.67
   7   7  -4    4.55    0.56
   6  -7  -4    0.71    0.50
   6   7  -4   -0.37    0.41
  -6   7   4    0.19    0.44
   5  -7  -4   40.60    1.50
  -5   7   4   39.60    1.36
   5   7  -4   38.65    1.35
   4  -7  -4   32.53    1.27
   4   7  -4   31.13    1.08
   4   7  -4   30.91    1.12
  -3  -7   4    2.72    0.33
   3  -7  -4    2.89    0.50
   3   7  -4    2.61    0.41
   3   7  -4    3.16    0.38
   2  -7  -4   38.97    1.35
   2   7  -4   38.69    1.21
   2   7  -4   38.39    1.20
   1  -7  -4   28.06    1.04
  -1  -7   4   26.83    1.01
   1   7  -4   26.53    0.93
   0  -7   4   10.66    0.77
   0   7  -4   12.06    0.58
   0   7   4   11.77    0.69
   1  -7   4   36.24    1.29
   1   7   4   36.95    0.96
   1   7   4   36.13    1.19
   1   7   4   28.57    1.12
  -1   7  -4   37.03    1.12
   2  -7   4    0.02    0.49
   2   7   4    0.06    0.34
  -2   7  -4    0.36    0.32
   2   7   4    0.20    0.35
   3  -7   4   28.63    1.18
   3   7   4   26.61    0.98
   3   7   4   27.83    1.04
  -3   7  -4   27.96    0.96
   4  -7   4   21.44    1.21
  -4   7  -4   21.35    0.85
   4   7   4   21.40    0.84
   4   7   4   20.87    0.94
   5  -7   4    0.56    0.67
   5   7   4    0.98    0.47
   6  -7   4   26.21    1.26
   6   7   4   24.60    1.05
   7  -7   4    7.63    0.90
   7   7   4    7.93    0.72
   8  -7   4    5.94    0.86
   8   7   4    6.85    0.73
   9  -7   4    7.55    1.05
   9   7   4    9.29    0.83
  10  -7   4   -0.30    0.91
  10   7   4    0.30    0.60
  11  -8  -4    0.00    0.85
  11   8  -4    2.22    0.68
  10  -8  -4   -0.39    0.73
  10   8  -4   -0.07    0.57
   9  -8  -4    4.87    0.77
   9   8  -4    5.69    0.72
   8  -8  -4    3.90    0.73
   8   8  -4    3.61    0.62
   7  -8  -4   12.53    0.98
   7   8  -4   12.38    0.84
   6  -8  -4    7.01    0.75
  -6   8   4    6.05    0.59
   6   8  -4    7.91    0.66
   5  -8  -4   -0.21    0.53
  -5   8   4    0.59    0.44
   5   8  -4    0.00    0.39
   5   8  -4    0.58    0.36
   4  -8  -4    3.31    0.60
  -4   8   4    3.61    0.52
   4   8  -4    3.52    0.51
   4   8  -4    3.36    0.43
   3  -8  -4   16.18    0.91
   3   8  -4   15.27    0.79
   3   8  -4   14.06    0.71
  -3   8   4   16.13    0.78
  -2  -8   4    1.46    0.41
   2  -8  -4    1.73    0.48
   2   8  -4    1.12    0.34
   2   8  -4    0.97    0.39
  -1  -8   4   24.30    1.00
   1  -8  -4   24.00    1.01
   1   8  -4   22.30    0.89
   0  -8   4    5.89    0.60
   0  -8  -4    6.34    0.53
   0   8  -4    5.81    0.48
   1  -8   4    8.58    0.68
   1   8   4    7.35    0.56
  -1   8  -4    7.48    0.56
   2  -8   4   40.87    1.52
   2   8   4   39.06    1.32
   2   8   4   40.95    1.39
  -2   8  -4   41.72    1.30
   3  -8   4    8.28    0.79
   3   8   4    7.85    0.60
  -3   8  -4    7.95    0.60
   3   8   4    7.97    0.67
   4  -8   4    0.58    0.63
  -4   8  -4    1.29    0.40
   4   8   4    0.29    0.41
   5  -8   4    8.52    0.86
   5   8   4   10.27    0.77
   6  -8   4    4.29    0.79
   6   8   4    4.50    0.57
   7  -8   4   11.12    0.98
   7   8   4   10.27    0.77
   8  -8   4   15.38    1.19
   8   8   4   17.70    0.96
   9  -8   4    0.41    0.86
   9   8   4   -0.09    0.56
  10  -8   4    2.90    1.04
  10   8   4    2.31    0.64
  10  -9  -4   -0.29    0.79
  10   9  -4   -0.08    0.60
   9  -9  -4   -0.38    0.72
   9   9  -4    0.38    0.58
   8  -9  -4    2.38    0.67
   8   9  -4    3.38    0.63
   7  -9  -4    5.90    0.80
   7   9  -4    6.65    0.69
   6  -9  -4    1.85    0.64
   6   9  -4    2.82    0.50
   6   9  -4    1.69    0.43
  -6   9   4    2.60    0.54
   5  -9  -4    9.10    0.79
   5   9  -4    9.20    0.65
   5   9  -4    9.43    0.73
  -5   9   4   10.70    0.76
   4  -9  -4    1.23    0.56
  -4   9   4    1.60    0.44
   4   9  -4    1.55    0.46
   4   9  -4    2.38    0.41
   3  -9  -4    1.48    0.53
   3   9  -4    2.50    0.39
   3   9  -4    2.19    0.46
  -3   9   4    2.50    0.49
   2  -9  -4    1.36    0.52
  -2   9   4    1.52    0.46
   2   9  -4    1.41    0.37
   2   9  -4    1.77    0.43
   1  -9  -4    6.44    0.63
  -1  -9   4    6.02    0.59
  -1   9   4    6.38    0.59
   1   9  -4    6.21    0.55
   0  -9   4    6.32    0.65
   0  -9  -4    5.72    0.57
   0   9   4    6.55    0.60
   0   9  -4    7.41    0.55
  -1  -9  -4   10.23    0.73
   1  -9   4    9.87    0.78
  -1   9  -4    8.19    0.62
   1   9   4    9.74    0.73
   2  -9   4    1.30    0.58
  -2  -9  -4    1.26    0.40
  -2   9  -4    1.07    0.39
   2   9   4    1.16    0.40
   2   9   4    1.34    0.46
   3  -9   4   -0.34    0.57
   3   9   4    0.04    0.42
  -3   9  -4    0.36    0.36
   3   9   4    0.14    0.35
   4  -9   4    0.77    0.63
   4   9   4    1.46    0.45
  -4   9  -4    0.93    0.42
   5  -9   4   -0.38    0.65
   5   9   4    0.45    0.44
   6  -9   4    7.15    0.85
   6   9   4    7.41    0.70
   7  -9   4    1.26    0.82
   7   9   4    2.00    0.55
   8  -9   4    0.41    0.85
   8   9   4    1.24    0.59
   9  -9   4    0.97    0.93
   9   9   4    0.46    0.60
  10 -10  -4    0.68    0.88
  10  10  -4    1.67    0.66
   9 -10  -4   -2.13    0.72
   9  10  -4    0.04    0.57
   8 -10  -4   -0.66    0.68
   8  10  -4    0.06    0.55
   8  10  -4   -0.28    0.42
   7 -10  -4   -0.88    0.65
   7  10  -4    0.58    0.43
  -7  10   4    1.00    0.55
   7  10  -4    0.65    0.53
   6 -10  -4   -0.79    0.61
  -6  10   4   -0.18    0.47
   6  10  -4    0.32    0.39
   6  10  -4   -0.50    0.46
   5 -10  -4   -0.63    0.58
  -5  10   4    0.95    0.51
   5  10  -4    0.69    0.39
   5  10  -4    0.95    0.47
   4 -10  -4   -0.22    0.54
   4  10  -4    1.31    0.38
  -4  10   4    0.11    0.46
   4  10  -4    0.88    0.45
   3 -10  -4    0.28    0.50
   3  10  -4    0.25    0.37
  -3  10   4    0.24    0.45
   3  10  -4    0.24    0.42
   2 -10  -4    0.70    0.50
   2  10  -4    1.29    0.42
  -2  10   4    0.65    0.46
   1 -10  -4    4.53    0.58
  -1  10   4    6.03    0.61
   1  10  -4    5.14    0.52
   0 -10  -4    3.02    0.51
   0 -10   4    3.40    0.59
   0  10   4    3.79    0.50
   0  10  -4    3.46    0.48
   1 -10   4    2.54    0.62
  -1 -10  -4    3.07    0.48
  -1  10  -4    2.31    0.44
   1  10   4    2.79    0.49
   2 -10   4   -1.24    0.54
  -2  10  -4   -0.21    0.37
   2  10   4   -0.03    0.42
   3 -10   4    0.36    0.63
   3  10   4    2.81    0.50
  -3  10  -4    1.57    0.43
   4 -10   4    4.66    0.79
  -4  10  -4    4.74    0.54
   4  10   4    5.37    0.61
   5 -10   4    1.34    0.75
  -5  10  -4    1.96    0.48
   5  10   4    2.84    0.58
   6 -10   4    3.25    0.85
   6  10   4    4.27    0.65
   7 -10   4    1.54    0.81
   7  10   4    3.73    0.66
   8 -10   4    0.59    0.93
   8  10   4    1.09    0.58
   9 -11  -4   -1.68    0.81
   9  11  -4   -0.31    0.49
   9  11  -4    0.87    0.63
   8 -11  -4   -1.13    0.75
   8  11  -4    1.07    0.55
   8  11  -4    0.38    0.46
   7 -11  -4   -0.07    0.70
  -7  11   4    0.86    0.57
   7  11  -4    0.38    0.45
   7  11  -4    1.23    0.51
   6 -11  -4   -0.27    0.67
  -6  11   4    0.57    0.54
   6  11  -4    0.61    0.52
   6  11  -4    0.84    0.46
   5 -11  -4    1.05    0.67
   5  11  -4    2.75    0.57
  -5  11   4    1.39    0.56
   5  11  -4    2.01    0.45
   4 -11  -4    7.66    0.79
   4  11  -4    8.69    0.66
   4  11  -4    7.76    0.70
  -4  11   4    7.22    0.69
   3 -11  -4    1.08    0.57
   3  11  -4    1.70    0.49
  -3  11   4    1.60    0.52
   2 -11  -4    3.94    0.61
   2  11  -4    3.89    0.55
  -2  11   4    3.37    0.55
   1 -11  -4    0.78    0.53
  -1  11   4    1.18    0.46
   1  11  -4    1.36    0.47
   0 -11  -4    1.88    0.51
   0  11   4    2.39    0.49
   0  11  -4    2.45    0.48
   1 -11   4    1.63    0.61
   1  11   4    2.49    0.52
  -1  11  -4    2.46    0.48
   2 -11   4   -0.23    0.60
  -2  11  -4    0.50    0.43
   2  11   4    0.31    0.44
   3 -11   4    1.45    0.69
  -3  11  -4    1.67    0.49
   3  11   4    1.89    0.50
   4 -11   4    2.33    0.75
  -4  11  -4    2.64    0.53
   4  11   4    3.19    0.58
   5 -11   4   -0.15    0.74
  -5  11  -4    0.95    0.51
   5  11   4    0.96    0.55
   6 -11   4    3.27    0.91
   6  11   4    4.69    0.70
   7 -11   4    0.18    0.90
   7  11   4    1.09    0.63
   7 -12  -4   -0.36    0.75
   7  12  -4   -0.13    0.56
  -7  12   4    0.01    0.60
   6 -12  -4    4.25    0.84
   6  12  -4    4.83    0.69
  -6  12   4    3.24    0.64
   5 -12  -4    1.77    0.72
   5  12  -4    1.70    0.52
  -5  12   4    1.94    0.61
   4 -12  -4    1.39    0.66
   4  12  -4    2.32    0.56
  -4  12   4    2.84    0.61
   3 -12  -4    2.94    0.66
   3  12  -4    2.23    0.55
  -3  12   4    1.96    0.53
   2 -12  -4   -0.03    0.53
  -2  12   4    0.15    0.46
   2  12  -4    0.09    0.45
   1 -12  -4    8.29    0.76
  -1  12   4    8.16    0.75
   1  12  -4    8.00    0.68
   0  12   4    5.71    0.68
   0  12  -4    5.97    0.61
  -1  12  -4    2.25    0.51
   1  12   4    2.47    0.56
   2 -12   4    3.32    0.78
  -2  12  -4    3.49    0.58
   2  12   4    4.02    0.63
   3 -12   4   -0.80    0.67
   3  12   4    0.45    0.48
  -3  12  -4    0.42    0.47
   4 -12   4    1.33    0.78
   4  12   4    1.69    0.55
  -4  12  -4    0.48    0.53
   5 -12   4    4.17    0.90
  -5  12  -4    4.57    0.64
   5  12   4    4.29    0.66
   6 -12   4    0.07    0.88
   6  12   4    0.42    0.60
   6 -13  -4   -0.58    0.75
  -6  13   4   -0.16    0.60
   6  13  -4    2.15    0.64
   5 -13  -4    3.28    0.83
  -5  13   4    4.47    0.69
   5  13  -4    4.91    0.71
   4 -13  -4    1.40    0.72
   4  13  -4    2.03    0.59
  -4  13   4    1.97    0.62
   3 -13  -4    0.11    0.65
  -3  13   4    1.09    0.59
   3  13  -4    2.79    0.59
   2 -13  -4    4.71    0.72
   2  13  -4    5.50    0.65
  -2  13   4    5.82    0.74
  -1  13   4    2.76    0.64
   1  13  -4    1.97    0.54
   0  13  -4    2.53    0.55
   0  13   4    2.71    0.58
   1  13   4    7.43    0.78
  -1  13  -4    7.93    0.71
  -2  13  -4   -0.53    0.50
   2  13   4    0.59    0.52
   3 -13   4   -0.11    0.82
   3  13   4    2.38    0.65
  -3  13  -4    1.66    0.55
   4 -13   4   -0.25    0.82
   4  13   4    0.91    0.59
  -4  13  -4    0.92    0.56
   3 -14  -4   -0.21    0.70
   3  14  -4    1.19    0.57
  -3  14   4    1.03    0.63
  -2  14   4    0.01    0.53
   2  14  -4   -0.05    0.52
   1  14  -4    1.45    0.57
  -1  14   4    0.55    0.61
   0  14   4   -0.91    0.55
   0  14  -4   -0.01    0.52
   1  14   4    0.21    0.57
  -1  14  -4   -0.35    0.53
  13   0  -5   -0.34    0.62
  12   0  -5   -0.31    0.58
  11   0  -5    0.12    0.56
  10   0  -5    0.03    0.52
  10   0  -5    0.06    0.46
   9   0  -5   -0.14    0.48
   9   0  -5    1.01    0.46
   8   0  -5    0.09    0.44
   8   0  -5    0.35    0.39
   7   0  -5   -0.03    0.38
   7   0  -5    0.20    0.33
   6   0  -5    0.07    0.28
   5   0  -5   -0.19    0.25
  -4   0   5    0.09    0.21
  -3   0   5   -0.03    0.20
  -2   0   5   -0.35    0.20
  -1   0   5   -0.21    0.23
   1   0  -5   -0.01    0.16
   0   0   5   -0.11    0.25
   0   0   5    0.02    0.10
   1   0   5   -0.15    0.13
   1   0   5   -0.09    0.08
   2   0   5    0.06    0.29
   2   0   5   -0.04    0.17
   3   0   5   -0.12    0.21
   3   0   5    0.08    0.30
   4   0   5   -0.41    0.37
   4   0   5   -0.19    0.26
   5   0   5   -0.28    0.29
   5   0   5    0.43    0.43
   6   0   5   -0.04    0.37
   6   0   5    0.03    0.51
   7   0   5   -0.15    0.56
   7   0   5   -0.17    0.43
   8   0   5   -0.50    0.43
   8   0   5   -0.36    0.55
   9   0   5    0.11    0.58
   9   0   5   -0.49    0.45
  10   0   5    0.08    0.52
  10   0   5    0.02    0.60
  11   0   5   -0.18    0.62
  11   0   5   -0.52    0.54
  12   0   5   -0.40    0.64
  13  -1  -5   -0.21    0.59
  13   1  -5   -0.51    0.63
  12  -1  -5    0.21    0.59
  12   1  -5   -0.14    0.55
  11  -1  -5    7.53    0.75
  11  -1  -5    8.39    0.81
  11   1  -5    8.43    0.82
  10  -1  -5   18.03    1.01
  10  -1  -5   18.50    1.03
  10   1  -5   19.81    1.06
   9  -1  -5    2.26    0.52
   9  -1  -5    1.79    0.57
   9   1  -5    2.01    0.55
   9   1  -5    2.15    0.47
   8  -1  -5   25.60    1.03
   8   1  -5   25.40    1.08
   8   1  -5   24.78    0.97
   7  -1  -5   49.03    1.56
   7   1  -5   49.56    1.48
   7   1  -5   49.72    1.56
   6  -1  -5   12.30    0.68
   6   1  -5   13.90    0.74
   6   1  -5   13.00    0.58
   5  -1  -5   40.28    1.24
   5   1  -5   38.93    1.17
   5   1  -5   41.11    1.22
  -4  -1   5   18.88    0.64
   4   1  -5   19.76    0.72
  -3  -1   5  256.61    6.55
  -3   1   5  251.29    6.59
   3   1  -5  250.74    6.21
  -2  -1   5    4.90    0.37
  -2   1   5    4.79    0.35
  -2   1   5    4.63    0.31
   2   1  -5    5.29    0.35
   2   1  -5    5.23    0.35
  -1  -1   5   25.38    0.82
   1  -1  -5   24.80    0.69
   1   1  -5   24.17    0.75
  -1   1   5   24.71    0.80
  -1   1   5   25.28    0.71
   1   1  -5   25.55    0.67
   0  -1   5   10.77    0.51
   0   1   5   10.94    0.38
   1  -1   5   44.27    1.10
   1   1   5   44.05    1.16
   1   1   5   43.18    1.30
   2  -1   5   35.69    0.98
   2   1   5   36.00    1.00
   2   1   5   36.68    1.15
   3  -1   5   31.25    0.94
   3  -1   5   33.62    1.17
   3   1   5   32.45    1.09
   4  -1   5    9.97    0.78
   4   1   5   10.68    0.66
   4   1   5   10.41    0.53
   5  -1   5    0.22    0.49
   5  -1   5    0.07    0.31
   5   1   5   -0.23    0.41
   5   1   5    0.00    0.30
   6  -1   5    0.49    0.37
   6  -1   5   -0.04    0.56
   6   1   5    0.63    0.39
   6   1   5    0.20    0.46
   7  -1   5    1.12    0.45
   7  -1   5    0.45    0.64
   7   1   5    0.06    0.55
   7   1   5   -0.01    0.44
   8  -1   5    8.06    0.67
   8  -1   5    8.11    0.81
   8   1   5    8.00    0.68
   8   1   5    7.74    0.71
   9  -1   5    1.50    0.66
   9  -1   5    2.36    0.55
   9   1   5    2.24    0.60
   9   1   5    1.52    0.54
  10  -1   5    1.23    0.55
  10  -1   5    0.33    0.67
  10   1   5    1.04    0.62
  10   1   5   -0.20    0.51
  11  -1   5    0.56    0.68
  11  -1   5    0.13    0.56
  11   1   5   -0.42    0.54
  12  -1   5    4.18    0.87
  12  -1   5    3.87    0.74
  12   1   5    3.67    0.75
  13  -2  -5    0.76    0.61
  13   2  -5    0.17    0.65
  12  -2  -5   12.83    0.98
  12  -2  -5   10.72    0.92
  12   2  -5   12.77    0.99
  11  -2  -5    7.08    0.76
  11  -2  -5    5.97    0.72
  11   2  -5    6.08    0.73
  10  -2  -5    3.22    0.62
  10   2  -5    3.12    0.64
   9  -2  -5   15.44    0.98
   9   2  -5   15.42    0.98
   8  -2  -5    9.17    0.67
   8   2  -5    8.01    0.71
   8   2  -5    9.18    0.62
   7  -2  -5   72.95    2.16
   7   2  -5   73.31    2.02
   7   2  -5   72.16    2.13
   6  -2  -5  153.96    4.12
   6   2  -5  150.57    3.93
   6   2  -5  151.32    3.98
   5  -2  -5    1.99    0.35
   5   2  -5    1.87    0.22
   5   2  -5    2.61    0.38
  -4  -2   5  348.43    8.98
  -4   2   5  356.25    9.09
   4   2  -5  342.45    8.57
  -3  -2   5  132.64    3.41
  -3   2   5  124.28    3.48
   3   2  -5  133.82    3.28
  -2  -2   5    0.86    0.20
  -2   2   5    0.29    0.19
   2   2  -5    0.59    0.17
   2   2  -5    0.80    0.18
  -1  -2   5    1.03    0.25
   1   2  -5    1.02    0.17
   1   2  -5    1.61    0.15
  -1   2   5    1.62    0.20
   0  -2   5   30.21    0.98
   0   2  -5   29.98    0.77
   0   2   5   30.90    0.98
   0   2   5   30.63    0.86
   1   2   5   38.36    1.06
   1   2   5   38.65    1.18
   2  -2   5  361.46    9.15
   2   2   5  349.38    9.09
   2   2   5  339.31    8.55
   3   2   5   20.48    0.72
   3   2   5   21.99    0.83
   4  -2   5   53.60    1.74
   4   2   5   52.75    1.59
   4   2   5   50.77    1.48
   5  -2   5   18.79    0.97
   5  -2   5   18.15    0.77
   5   2   5   17.59    0.76
   5   2   5   16.66    0.81
   6  -2   5    0.25    0.37
   6  -2   5   -0.27    0.61
   6   2   5    0.32    0.45
   6   2   5   -0.41    0.38
   7  -2   5    0.73    0.44
   7  -2   5    0.69    0.63
   7   2   5   -0.02    0.45
   7   2   5    0.29    0.51
   8  -2   5    3.10    0.53
   8  -2   5    2.32    0.70
   8   2   5    2.97    0.57
   8   2   5    2.54    0.52
   9  -2   5    0.55    0.49
   9  -2   5    0.97    0.71
   9   2   5    1.13    0.54
   9   2   5    0.91    0.47
  10  -2   5    7.45    0.92
  10  -2   5    6.52    0.73
  10   2   5    6.18    0.71
  11  -2   5    6.12    0.89
  11  -2   5    6.94    0.77
  11   2   5    5.31    0.73
  12  -2   5    1.63    0.69
  12  -2   5    1.40    0.82
  12   2   5    0.45    0.63
  13  -3  -5   11.94    0.98
  13   3  -5   11.34    0.98
  12  -3  -5   -1.32    0.68
  12  -3  -5    0.65    0.60
  12   3  -5   -0.36    0.59
  11  -3  -5   26.09    1.31
  11   3  -5   27.93    1.27
  10  -3  -5   31.15    1.35
  10   3  -5   31.60    1.27
   9  -3  -5    6.82    0.71
   9   3  -5    7.14    0.70
   8  -3  -5  106.82    3.04
   8   3  -5  102.04    2.90
   7  -3  -5   48.79    1.60
   7   3  -5   47.77    1.36
   7   3  -5   48.29    1.56
   6  -3  -5    8.99    0.68
   6   3  -5    8.52    0.58
   6   3  -5    8.06    0.39
   5  -3  -5   25.45    0.97
   5   3  -5   27.16    0.76
   5   3  -5   27.31    0.95
  -4  -3   5    1.42    0.16
   4  -3  -5    1.25    0.35
   4   3  -5    1.72    0.31
  -4   3   5    1.24    0.29
  -4   3   5    1.39    0.33
  -3  -3   5   47.45    1.31
   3   3  -5   48.18    1.32
  -3   3   5   46.98    1.34
  -3   3   5   49.78    1.46
  -2  -3   5  229.09    5.84
   2   3  -5  220.54    5.51
  -1  -3   5   27.97    0.90
   1   3  -5   27.79    0.77
  -1   3   5   27.77    0.93
   0   3   5  111.63    2.97
   0   3  -5  108.08    2.70
   1  -3   5   61.00    1.81
   1   3   5   61.79    1.74
  -1   3  -5   59.52    1.54
   2  -3   5   21.36    0.90
   2   3   5   20.99    0.79
   2   3   5   22.33    0.75
   3  -3   5  227.49    5.96
   3   3   5  221.99    5.53
   3   3   5  216.11    5.84
   4   3   5   70.12    2.06
   4   3   5   72.88    1.97
   5  -3   5   24.60    1.24
   5   3   5   24.03    0.97
   5   3   5   22.68    0.92
   6  -3   5   74.94    2.41
   6   3   5   71.64    2.14
   6   3   5   71.62    2.08
   7  -3   5    2.74    0.76
   7  -3   5    2.17    0.48
   7   3   5    2.67    0.51
   7   3   5    2.22    0.51
   8  -3   5   45.42    1.52
   8  -3   5   45.84    1.83
   8   3   5   46.34    1.57
   8   3   5   45.41    1.54
   9  -3   5   21.82    1.04
   9  -3   5   20.84    1.35
   9   3   5   21.53    1.04
  10  -3   5    0.52    0.53
  10  -3   5    0.37    0.77
  10   3   5    0.82    0.54
  11  -3   5    2.86    0.65
  11  -3   5    2.45    0.84
  11   3   5    2.34    0.64
  12  -3   5    9.50    1.11
  12  -3   5    9.83    0.92
  12   3   5    9.83    0.92
  13  -4  -5   -0.56    0.78
  13  -4  -5    0.65    0.68
  13   4  -5    0.83    0.69
  12  -4  -5   10.95    1.00
  12   4  -5   12.54    0.99
  11  -4  -5    9.26    0.87
  11   4  -5    7.75    0.79
  10  -4  -5   -0.12    0.59
  10   4  -5    0.64    0.51
   9  -4  -5   34.00    1.38
   9   4  -5   31.08    1.25
   8  -4  -5    0.39    0.55
   8   4  -5    0.41    0.51
   7  -4  -5   58.75    1.84
   7   4  -5   56.30    1.78
   6  -4  -5    3.26    0.50
   6   4  -5    2.00    0.44
   5  -4  -5    0.56    0.38
   5   4  -5    0.57    0.34
   4  -4  -5   31.19    1.06
  -4   4   5   30.87    0.99
   4   4  -5   30.14    0.99
  -3  -4   5  142.51    3.69
  -3   4   5  140.98    3.61
   3   4  -5  139.97    3.58
   3   4  -5  143.81    3.58
  -2  -4   5   15.21    0.59
  -2   4   5   14.83    0.58
  -2   4   5   14.79    0.68
   2   4  -5   13.66    0.57
   2   4  -5   15.20    0.56
  -1  -4   5  229.83    6.07
  -1   4   5  231.02    5.75
   1   4  -5  227.54    5.68
  -1   4   5  234.89    6.10
   1   4  -5  235.62    5.70
   0   4   5   33.65    1.03
   0   4   5   34.45    1.08
   0   4  -5   33.24    0.93
   1  -4   5  155.04    4.16
   1   4   5  153.64    3.87
   1   4   5  152.94    4.09
  -1   4  -5  150.88    3.78
   2  -4   5  156.54    4.21
  -2   4  -5  151.58    3.81
   2   4   5  151.65    4.09
   2   4   5  153.88    3.90
   3  -4   5    5.12    0.56
   3   4   5    5.97    0.43
   3   4   5    5.49    0.43
   4   4   5   28.56    0.97
   4   4   5   27.88    1.00
   5   4   5    7.47    0.62
   5   4   5    7.62    0.58
   6  -4   5    0.15    0.70
   6   4   5   -0.72    0.37
   6   4   5    0.17    0.41
   7  -4   5    9.77    0.96
   7   4   5   10.33    0.77
   7   4   5   11.46    0.73
   8  -4   5   20.16    0.97
   8  -4   5   19.41    1.30
   8   4   5   20.56    1.00
   9  -4   5   -0.02    0.52
   9  -4   5   -0.08    0.75
   9   4   5   -1.04    0.47
  10  -4   5   17.95    1.02
  10  -4   5   19.31    1.38
  10   4   5   19.28    1.05
  11  -4   5    0.93    0.62
  11  -4   5    0.68    0.86
  11   4   5    1.41    0.63
  13  -5  -5    2.29    0.90
  13   5  -5    2.59    0.75
  12  -5  -5    7.67    0.95
  12   5  -5    8.53    0.88
  11  -5  -5   -0.41    0.66
  11   5  -5    0.11    0.59
  10  -5  -5   25.99    1.29
  10   5  -5   23.79    1.17
   9  -5  -5    3.45    0.67
   9   5  -5    3.85    0.61
   8  -5  -5   29.09    1.22
   8   5  -5   26.42    1.10
   7  -5  -5    1.19    0.50
   7   5  -5    0.24    0.47
   6  -5  -5    9.05    0.70
   6   5  -5    9.12    0.64
   5   5  -5   59.62    1.74
  -4   5   5   89.11    2.38
   4   5  -5   86.55    2.35
  -3  -5   5    0.70    0.20
   3  -5  -5    0.35    0.36
  -3   5   5    0.39    0.29
   3   5  -5    0.44    0.24
   3   5  -5    0.13    0.28
  -3   5   5   -0.20    0.33
  -2  -5   5   17.98    0.69
   2   5  -5   17.48    0.70
   2   5  -5   18.12    0.65
  -2   5   5   18.24    0.78
  -2   5   5   18.63    0.70
  -1  -5   5    0.26    0.15
  -1   5   5    0.52    0.27
   1   5  -5    0.37    0.22
   1   5  -5    0.82    0.24
  -1   5   5    0.90    0.31
   0  -5   5   11.18    0.69
   0   5   5   11.27    0.58
   0   5  -5   11.09    0.47
   0   5   5   10.87    0.59
   1  -5   5   12.49    0.77
  -1   5  -5   11.60    0.47
   1   5   5   10.70    0.59
   1   5   5   10.14    0.56
   2  -5   5    6.33    0.55
   2   5   5    5.97    0.43
  -2   5  -5    6.27    0.39
   2   5   5    5.67    0.43
   3  -5   5   45.82    1.60
   3   5   5   43.39    1.37
   3   5   5   43.76    1.37
   4  -5   5    7.12    0.70
   4   5   5    6.99    0.53
   4   5   5    8.16    0.58
   5  -5   5   -0.10    0.38
   5   5   5    1.83    0.38
   5   5   5    2.01    0.43
   6  -5   5    4.30    0.74
   6   5   5    5.14    0.49
   6   5   5    4.79    0.57
   7  -5   5   20.15    1.29
   7   5   5   17.91    0.88
   8  -5   5    3.24    0.84
   8   5   5    4.01    0.60
   9  -5   5    6.45    0.67
   9  -5   5    6.46    0.97
   9   5   5    6.39    0.70
  10  -5   5    0.31    0.83
  10  -5   5    1.13    0.57
  10   5   5    0.69    0.57
  11  -5   5    0.45    0.92
  11   5   5    0.75    0.56
  12  -6  -5    0.52    0.86
  12   6  -5    0.56    0.61
  11  -6  -5   -0.97    0.69
  11   6  -5   -0.53    0.56
  10  -6  -5    0.31    0.65
  10   6  -5   -0.35    0.49
   9  -6  -5    5.02    0.75
   9   6  -5    4.96    0.65
   8  -6  -5    2.24    0.62
   8   6  -5    2.45    0.53
   7  -6  -5    6.89    0.74
   7   6  -5    8.43    0.70
   6  -6  -5    2.97    0.54
   6   6  -5    3.32    0.51
   4  -6  -5    0.41    0.39
  -4   6   5    0.03    0.11
   4   6  -5    0.23    0.35
   4   6  -5    0.23    0.31
   3  -6  -5   19.03    0.90
  -3  -6   5   19.49    0.68
   3   6  -5   18.60    0.75
   3   6  -5   19.74    0.78
  -3   6   5   18.48    0.80
  -2  -6   5   29.10    1.01
  -2   6   5   29.11    1.09
  -2   6   5   30.60    1.02
   2   6  -5   31.00    1.00
   2   6  -5   29.37    0.97
  -1  -6   5   23.96    0.97
  -1   6   5   24.52    0.93
   1   6  -5   23.77    0.84
   1   6  -5   24.53    0.80
  -1   6   5   23.80    0.89
   0  -6   5    1.42    0.43
   0   6   5    1.37    0.33
   0   6   5    1.05    0.32
   0   6  -5    0.87    0.24
   1  -6   5    0.00    0.43
  -1   6  -5    0.10    0.24
   1   6   5    0.62    0.33
   1   6   5    0.15    0.31
   2  -6   5   15.96    0.97
  -2   6  -5   16.07    0.63
   2   6   5   16.20    0.72
   2   6   5   17.06    0.75
   3  -6   5   13.22    1.00
  -3   6  -5   13.02    0.61
   3   6   5   12.15    0.66
   3   6   5   12.13    0.72
   4  -6   5   -0.02    0.57
   4   6   5   -0.03    0.37
   4   6   5    0.18    0.33
   5  -6   5    0.05    0.69
   5   6   5    0.00    0.36
   5   6   5    0.22    0.44
   6  -6   5    0.20    0.67
   6   6   5    0.39    0.42
   6   6   5    0.52    0.36
   7  -6   5    0.91    0.73
   7   6   5    0.65    0.45
   8  -6   5    5.46    0.95
   8   6   5    6.39    0.66
   9  -6   5   -0.39    0.82
   9   6   5    0.26    0.53
  10  -6   5    2.96    0.64
  10  -6   5    3.41    0.98
  10   6   5    2.73    0.65
  11  -6   5    0.32    0.96
  11   6   5   -0.02    0.61
  12  -7  -5   -0.39    0.84
  12   7  -5    1.11    0.69
  11  -7  -5    1.17    0.81
  11   7  -5    2.77    0.68
  10  -7  -5    4.49    0.82
  10   7  -5    4.60    0.71
   9  -7  -5   -0.94    0.62
   9   7  -5    0.84    0.54
   8  -7  -5    0.67    0.61
   8   7  -5    0.27    0.48
   7  -7  -5   12.48    0.94
   7   7  -5   12.44    0.81
   6  -7  -5    7.64    0.73
   6   7  -5    7.03    0.64
  -6   7   5    7.17    0.62
   5  -7  -5   14.57    0.97
   5   7  -5   15.28    0.83
  -5   7   5   12.84    0.71
   5   7  -5   15.74    0.72
   4  -7  -5    1.95    0.52
   4   7  -5    1.27    0.37
   4   7  -5    1.60    0.41
  -3  -7   5   20.95    0.78
   3  -7  -5   22.54    1.01
   3   7  -5   21.06    0.85
   3   7  -5   21.67    0.85
   2  -7  -5    0.60    0.38
   2   7  -5    0.87    0.32
   2   7  -5    0.30    0.32
  -2   7   5    0.21    0.17
  -1  -7   5    0.87    0.43
   1   7  -5    0.86    0.30
  -1   7   5    1.31    0.40
  -1   7   5    1.03    0.38
   0  -7   5   17.02    0.94
   0   7   5   16.86    0.81
   0   7  -5   17.24    0.69
   0   7   5   17.46    0.83
   1  -7   5    5.16    0.63
  -1   7  -5    4.86    0.40
   1   7   5    3.87    0.48
   1   7   5    4.39    0.46
   2  -7   5   17.91    1.04
  -2   7  -5   17.64    0.74
   2   7   5   18.10    0.80
   2   7   5   17.03    0.81
   3  -7   5   11.35    0.87
   3   7   5   11.26    0.65
  -3   7  -5   10.87    0.63
   3   7   5   10.63    0.75
   4  -7   5    1.72    0.64
   4   7   5    2.04    0.40
   4   7   5    0.83    0.46
   5  -7   5    7.13    0.85
   5   7   5    7.03    0.57
   5   7   5    7.60    0.66
   6  -7   5    6.88    0.87
   6   7   5    7.24    0.67
   7  -7   5    1.37    0.77
   7   7   5    1.58    0.54
   8  -7   5   10.23    1.08
   8   7   5    8.83    0.78
   9  -7   5    1.88    0.92
   9   7   5    0.89    0.58
  10  -7   5   -0.99    0.92
  10   7   5    1.07    0.62
  11  -8  -5    1.28    0.78
  11   8  -5    1.50    0.66
  10  -8  -5    5.40    0.83
  10   8  -5    5.25    0.69
   9  -8  -5    7.49    0.86
   9   8  -5    9.66    0.79
   8  -8  -5    2.40    0.64
   8   8  -5    1.25    0.54
   7  -8  -5    3.09    0.60
   7   8  -5    2.17    0.50
   6  -8  -5    6.12    0.71
  -6   8   5    5.91    0.58
   6   8  -5    6.75    0.62
   6   8  -5    6.34    0.57
   5  -8  -5    7.76    0.74
   5   8  -5    7.58    0.62
   5   8  -5    7.52    0.58
  -5   8   5    7.08    0.63
   4  -8  -5   24.75    1.13
   4   8  -5   22.31    0.96
  -4   8   5   21.23    0.98
   4   8  -5   23.68    0.93
   3  -8  -5    1.96    0.53
  -3   8   5    1.78    0.35
   3   8  -5    1.51    0.37
   3   8  -5    1.98    0.43
   2  -8  -5    3.65    0.55
  -2  -8   5    3.42    0.51
   2   8  -5    4.14    0.45
   2   8  -5    2.71    0.41
  -1  -8   5   61.57    1.89
   1  -8  -5   57.32    1.86
   1   8  -5   59.19    1.71
   0  -8   5   33.14    1.30
   0   8   5   32.81    1.17
   0   8  -5   30.94    1.06
   0   8   5   30.68    1.16
   1  -8   5   20.53    1.09
   1   8   5   21.04    0.89
  -1   8  -5   20.24    0.86
   1   8   5   23.34    0.97
   2  -8   5    4.19    0.69
   2   8   5    5.47    0.55
   2   8   5    4.67    0.49
  -2   8  -5    5.07    0.47
   3  -8   5   12.82    1.05
  -3   8  -5   13.14    0.71
   3   8   5   11.80    0.79
   3   8   5   13.42    0.73
   4  -8   5    7.60    0.84
   4   8   5    7.66    0.59
   4   8   5    7.86    0.64
  -4   8  -5    8.37    0.62
   5  -8   5    3.08    0.77
   5   8   5    3.94    0.57
   6  -8   5    1.11    0.75
   6   8   5    0.51    0.51
   7  -8   5    7.33    0.98
   7   8   5    8.19    0.76
   8  -8   5    1.84    0.89
   8   8   5    2.54    0.62
   9  -8   5    1.79    0.97
   9   8   5    0.87    0.56
  10  -8   5    1.99    1.06
  10   8   5    0.75    0.64
  10  -9  -5    7.08    0.99
  10   9  -5    6.45    0.78
   9  -9  -5   -1.15    0.66
   9   9  -5    1.05    0.54
   8  -9  -5   11.32    0.98
   8   9  -5   11.06    0.85
   7  -9  -5    3.57    0.73
   7   9  -5    5.18    0.65
  -7   9   5    3.93    0.57
   7   9  -5    4.21    0.54
   6  -9  -5    4.76    0.71
   6   9  -5    5.59    0.56
  -6   9   5    5.70    0.63
   6   9  -5    5.34    0.59
   5  -9  -5   22.94    1.12
   5   9  -5   20.85    0.96
   5   9  -5   21.38    0.93
  -5   9   5   21.53    0.97
   4  -9  -5   15.27    0.95
   4   9  -5   13.66    0.74
  -4   9   5   14.74    0.84
   4   9  -5   14.39    0.78
   3  -9  -5    0.73    0.52
   3   9  -5    1.35    0.37
   3   9  -5    0.36    0.39
  -3   9   5    0.76    0.39
   2  -9  -5   13.99    0.88
   2   9  -5   13.81    0.73
  -2   9   5   12.50    0.74
   1  -9  -5    4.39    0.57
  -1  -9   5    4.74    0.62
  -1   9   5    4.25    0.54
   1   9  -5    4.21    0.48
   0  -9  -5   36.37    1.31
   0  -9   5   39.28    1.46
   0   9  -5   36.52    1.21
   0   9   5   36.03    1.31
   1  -9   5   18.01    1.07
  -1  -9  -5   20.21    0.94
   1   9   5   20.03    0.95
   1   9   5   20.10    0.92
  -1   9  -5   19.03    0.83
   2  -9   5    3.73    0.67
   2   9   5    3.90    0.52
  -2   9  -5    4.38    0.46
   2   9   5    3.62    0.47
   3  -9   5    5.71    0.76
   3   9   5    6.05    0.59
  -3   9  -5    6.28    0.53
   3   9   5    4.96    0.48
   4  -9   5    5.39    0.81
  -4   9  -5    6.13    0.53
   4   9   5    4.22    0.56
   5  -9   5    0.94    0.74
   5   9   5    1.66    0.50
   6  -9   5   24.71    1.35
   6   9   5   25.40    1.12
   7  -9   5    1.01    0.85
   7   9   5    1.52    0.54
   8  -9   5    5.68    1.02
   8   9   5    6.55    0.76
   9  -9   5    2.22    1.02
   9   9   5    3.10    0.71
  10 -10  -5    0.02    0.85
  10  10  -5    1.54    0.66
   9 -10  -5    3.03    0.83
   9  10  -5    3.22    0.64
   8 -10  -5    4.77    0.85
   8  10  -5    5.30    0.62
   8  10  -5    6.11    0.72
   7 -10  -5    1.97    0.72
   7  10  -5    1.38    0.55
  -7  10   5    1.64    0.58
   7  10  -5    1.67    0.48
   6 -10  -5   13.40    1.04
   6  10  -5   14.42    0.82
  -6  10   5   11.55    0.87
   6  10  -5   14.48    0.81
   5 -10  -5   -0.25    0.52
   5  10  -5    0.46    0.39
   5  10  -5    0.30    0.46
  -5  10   5    0.31    0.45
   4 -10  -5    9.59    0.79
   4  10  -5   10.59    0.69
  -4  10   5    9.90    0.71
   4  10  -5   10.57    0.73
   3 -10  -5    4.18    0.62
  -3  10   5    4.97    0.58
   3  10  -5    5.28    0.55
   3  10  -5    4.41    0.51
   2 -10  -5    5.13    0.64
   2  10  -5    4.83    0.53
  -2  10   5    4.28    0.57
   1 -10  -5   41.23    1.49
  -1  10   5   39.04    1.39
   1  10  -5   41.31    1.35
   0 -10   5   13.59    0.98
   0 -10  -5   13.41    0.80
   0  10   5   12.25    0.78
   0  10  -5   12.15    0.71
  -1 -10  -5    3.09    0.49
   1 -10   5    2.52    0.65
  -1  10  -5    2.60    0.46
   1  10   5    2.29    0.51
   2 -10   5   11.14    0.92
   2  10   5   10.80    0.77
  -2  10  -5   12.18    0.74
   3 -10   5    3.77    0.75
  -3  10  -5    3.85    0.52
   3  10   5    3.59    0.55
   4 -10   5    3.15    0.78
   4  10   5    3.22    0.59
  -4  10  -5    2.47    0.49
   5 -10   5    6.58    0.93
   5  10   5    6.03    0.67
   6 -10   5    1.78    0.84
   6  10   5    1.25    0.57
   7 -10   5    3.83    0.98
   7  10   5    5.13    0.72
   8 -10   5    1.06    0.97
   8  10   5    0.70    0.56
   9 -11  -5   -0.19    0.83
   9  11  -5    1.05    0.64
   9  11  -5   -0.10    0.50
   8 -11  -5    3.01    0.86
   8  11  -5    2.88    0.66
   8  11  -5    2.23    0.57
   7 -11  -5    0.88    0.76
   7  11  -5    2.49    0.52
  -7  11   5    2.42    0.59
   7  11  -5    1.50    0.57
   6 -11  -5   -0.02    0.67
   6  11  -5    0.07    0.42
  -6  11   5   -0.63    0.51
   6  11  -5    1.05    0.53
   5 -11  -5    8.97    0.87
  -5  11   5    9.74    0.82
   5  11  -5   10.22    0.75
   5  11  -5    9.02    0.74
   4 -11  -5    0.01    0.58
  -4  11   5    0.74    0.51
   4  11  -5    0.43    0.46
   4  11  -5    0.27    0.39
   3 -11  -5    4.86    0.68
  -3  11   5    3.99    0.61
   3  11  -5    5.14    0.58
   2 -11  -5    3.84    0.64
  -2  11   5    3.15    0.54
   2  11  -5    3.00    0.51
   1 -11  -5    1.66    0.56
   1  11  -5    1.52    0.47
  -1  11   5    1.73    0.46
   0 -11  -5    0.95    0.51
   0  11  -5    1.52    0.43
   0  11   5    1.16    0.48
   1 -11   5    4.78    0.77
   1  11   5    7.47    0.69
  -1  11  -5    4.52    0.55
   2 -11   5   -0.47    0.68
   2  11   5    0.69    0.47
  -2  11  -5    0.53    0.42
   3 -11   5    6.71    0.87
  -3  11  -5    7.36    0.64
   3  11   5    7.09    0.69
   4 -11   5   -0.67    0.72
   4  11   5    0.62    0.49
  -4  11  -5    0.93    0.48
   5 -11   5    4.35    0.91
   5  11   5    5.83    0.72
   6 -11   5    9.07    1.09
   6  11   5    8.02    0.79
   7 -11   5    2.38    0.99
   7  11   5    1.77    0.66
   7 -12  -5   -0.21    0.77
  -7  12   5    1.00    0.63
   7  12  -5    0.58    0.59
   6 -12  -5    0.60    0.75
  -6  12   5    1.08    0.59
   6  12  -5    0.56    0.49
   6  12  -5    0.52    0.54
   5 -12  -5    1.65    0.71
   5  12  -5    1.20    0.53
   5  12  -5    1.47    0.50
  -5  12   5    0.56    0.57
   4 -12  -5    0.42    0.62
   4  12  -5    0.36    0.44
  -4  12   5   -0.11    0.48
   4  12  -5    0.73    0.50
   3 -12  -5    1.71    0.63
   3  12  -5    1.41    0.51
  -3  12   5    1.46    0.56
   2 -12  -5    0.13    0.53
  -2  12   5    0.29    0.47
   2  12  -5    0.29    0.44
   1 -12  -5    0.59    0.52
   1  12  -5    1.96    0.48
  -1  12   5    1.64    0.53
   0  12  -5    1.29    0.47
   0  12   5    0.00    0.43
   1  12   5    0.24    0.48
  -1  12  -5    0.58    0.45
   2 -12   5    4.19    0.84
  -2  12  -5    4.72    0.60
   2  12   5    3.85    0.63
   3 -12   5    1.92    0.79
   3  12   5    2.95    0.58
  -3  12  -5    3.10    0.58
   4 -12   5   -0.79    0.77
   4  12   5    0.73    0.55
   5 -12   5   -0.20    0.87
   5  12   5    0.06    0.51
   6 -12   5   -0.80    0.98
   6  12   5    0.32    0.60
   6 -13  -5   -0.98    0.77
   5 -13  -5    0.91    0.76
   5  13  -5    1.28    0.57
  -5  13   5    1.02    0.63
   4 -13  -5    1.21    0.75
   4  13  -5    2.18    0.58
  -4  13   5    2.09    0.64
   3 -13  -5   -1.18    0.59
  -3  13   5    1.06    0.58
   3  13  -5   -0.03    0.50
   2 -13  -5    1.31    0.61
  -2  13   5   -0.21    0.54
   2  13  -5    0.23    0.49
   1  13  -5    1.26    0.52
  -1  13   5    2.25    0.61
   0  13   5    1.20    0.58
   0  13  -5    1.14    0.50
   1  13   5    0.01    0.47
  -1  13  -5   -0.27    0.47
   2  13   5    1.27    0.58
  -2  13  -5    1.76    0.54
   3 -13   5   -0.19    0.79
   3  13   5    0.76    0.59
   4 -13   5   -0.33    0.92
   4  13   5    0.70    0.60
   2  14  -5    0.56    0.54
  -2  14   5    0.64    0.60
  -1  14   5   -0.12    0.59
   1  14  -5    0.26    0.53
   0  14   5    0.07    0.58
   0  14  -5    0.71    0.53
   1  14   5   -0.11    0.53
  13   0  -6    2.59    0.74
  12   0  -6   11.15    0.93
  11   0  -6    2.26    0.60
  10   0  -6    9.62    0.69
  10   0  -6   11.11    0.83
   9   0  -6   22.10    0.99
   9   0  -6   24.61    1.15
   8   0  -6    2.24    0.43
   8   0  -6    2.57    0.52
   7   0  -6   57.71    1.72
   7   0  -6   57.48    1.78
   6   0  -6   95.28    2.63
  -5   0   6    0.14    0.14
  -3   0   6  169.14    4.45
   2   0  -6    3.26    0.24
  -2   0   6    2.98    0.28
   1   0  -6   92.83    2.33
  -1   0   6   93.22    2.53
   2   0   6   99.98    2.73
   2   0   6   96.24    2.45
   3   0   6    2.63    0.27
   3   0   6    2.04    0.41
   4   0   6   48.86    1.56
   4   0   6   46.02    1.35
   5   0   6   47.21    1.40
   5   0   6   46.36    1.59
   6   0   6    1.11    0.54
   6   0   6    1.00    0.39
   7   0   6   17.44    1.08
   7   0   6   20.02    0.94
   8   0   6   31.68    1.35
   8   0   6   31.60    1.22
   9   0   6    5.24    0.63
   9   0   6    6.04    0.76
  10   0   6   41.34    1.53
  10   0   6   41.35    1.66
  11   0   6    1.08    0.60
  11   0   6    0.61    0.69
  12   0   6   10.79    0.96
  13  -1  -6    5.78    0.82
  13   1  -6    4.44    0.81
  12  -1  -6    3.24    0.65
  12   1  -6    2.41    0.68
  11  -1  -6   21.07    1.09
  11  -1  -6   22.01    1.15
  11   1  -6   23.96    1.19
  10  -1  -6   21.02    1.03
  10  -1  -6   18.88    1.03
  10   1  -6   21.45    1.04
   9  -1  -6    1.16    0.47
   9  -1  -6   -0.13    0.49
   9   1  -6    0.50    0.55
   9   1  -6    0.91    0.42
   8  -1  -6   13.04    0.76
   8   1  -6   12.86    0.72
   8   1  -6   12.76    0.89
   7  -1  -6   13.83    0.78
   7   1  -6   14.88    0.67
   7   1  -6   13.54    0.83
   6  -1  -6    2.36    0.38
   6   1  -6    3.69    0.44
   6   1  -6    2.83    0.31
   5  -1  -6   87.57    2.40
  -5  -1   6   85.52    2.33
  -5   1   6   85.14    2.39
   5   1  -6   85.03    2.31
  -4  -1   6   14.22    0.55
  -4   1   6   14.29    0.60
   4   1  -6   13.63    0.61
  -3  -1   6  273.12    7.08
   3   1  -6  273.12    6.70
  -2  -1   6   65.86    1.79
   2  -1  -6   64.17    1.65
  -2   1   6   63.63    1.67
   2   1  -6   64.76    1.65
   2   1  -6   65.42    1.70
  -1  -1   6   37.54    1.12
   1   1  -6   36.26    1.03
   1   1  -6   36.90    0.94
  -1   1   6   36.73    0.98
   1  -1   6    3.43    0.35
   1  -1   6    4.15    0.20
   1   1   6    3.79    0.36
   1   1   6    4.03    0.29
   2  -1   6    2.44    0.21
   2   1   6    1.51    0.31
   2   1   6    2.20    0.23
   3  -1   6  331.53    8.04
   3  -1   6  330.53    8.64
   3   1   6  324.28    8.61
   4  -1   6   75.72    2.26
   4   1   6   76.02    2.23
   4   1   6   76.41    2.03
   5  -1   6    1.24    0.53
   5  -1   6    1.41    0.36
   5   1   6    0.93    0.35
   5   1   6    1.17    0.46
   6  -1   6   30.62    1.35
   6  -1   6   31.19    1.09
   6   1   6   30.77    1.25
   6   1   6   31.76    1.10
   7  -1   6    2.66    0.51
   7  -1   6    2.16    0.67
   7   1   6    3.32    0.60
   7   1   6    2.15    0.49
   8  -1   6   61.60    2.10
   8  -1   6   61.62    1.87
   8   1   6   59.08    1.86
   8   1   6   61.61    2.01
   9  -1   6   25.02    1.30
   9  -1   6   23.68    1.09
   9   1   6   26.87    1.27
   9   1   6   23.45    1.12
  10  -1   6    0.72    0.53
  10  -1   6    0.66    0.67
  10   1   6    0.82    0.62
  10   1   6   -0.09    0.53
  11  -1   6    1.01    0.60
  11  -1   6    2.56    0.75
  11   1   6    2.11    0.63
  12  -1   6    2.48    0.70
  12  -1   6    4.01    0.84
  12   1   6    3.59    0.73
  13  -2  -6    6.75    0.86
  13   2  -6    6.45    0.87
  12  -2  -6    5.71    0.77
  12  -2  -6    7.31    0.78
  12   2  -6    6.93    0.84
  11  -2  -6    0.52    0.56
  11  -2  -6   -0.55    0.58
  11   2  -6    0.75    0.60
  10  -2  -6   -0.03    0.52
  10   2  -6    0.42    0.56
   9  -2  -6    1.88    0.52
   9   2  -6    1.10    0.52
   8  -2  -6    2.80    0.51
   8   2  -6    2.48    0.38
   8   2  -6    2.68    0.56
   7  -2  -6   21.23    0.95
   7   2  -6   22.11    0.94
   7   2  -6   20.73    0.77
   6  -2  -6   15.43    0.77
   6   2  -6   16.08    0.79
   6   2  -6   16.29    0.60
   5  -2  -6    0.88    0.34
  -5  -2   6    1.62    0.22
  -5   2   6    1.87    0.34
   5   2  -6    1.47    0.32
  -4  -2   6   38.49    1.13
  -4   2   6   40.18    1.25
   4   2  -6   40.12    1.17
  -3  -2   6  152.30    3.95
  -3   2   6  148.54    4.02
   3   2  -6  151.04    3.76
   2  -2  -6    0.10    0.13
  -2  -2   6    0.28    0.21
  -2   2   6    0.01    0.20
   2   2  -6    0.43    0.21
   2   2  -6    0.25    0.17
  -2   2   6    0.12    0.18
  -1  -2   6  106.82    2.85
   1   2  -6  107.08    2.68
  -1   2   6  103.79    2.65
   1   2  -6  104.16    2.58
   0   2   6    2.44    0.22
   0   2   6    2.13    0.30
   1  -2   6    4.28    0.40
   1   2   6    4.39    0.29
   1   2   6    3.92    0.36
   2  -2   6   96.26    2.36
   2  -2   6   95.30    2.68
   2   2   6   91.12    2.61
   3  -2   6   63.97    1.65
   3   2   6   62.31    1.68
   3   2   6   60.26    1.83
   4  -2   6   73.83    2.19
   4   2   6   70.07    1.93
   4   2   6   69.72    2.09
   5  -2   6   30.49    1.02
   5  -2   6   30.66    1.33
   5   2   6   28.69    1.02
   5   2   6   29.42    1.14
   6  -2   6   11.65    0.90
   6  -2   6   11.17    0.68
   6   2   6   10.14    0.69
   6   2   6   11.78    0.86
   7  -2   6   -0.12    0.67
   7  -2   6    0.69    0.43
   7   2   6    0.78    0.44
   7   2   6    0.12    0.48
   8  -2   6    5.51    0.62
   8  -2   6    6.06    0.80
   8   2   6    5.72    0.62
   8   2   6    5.88    0.60
   9  -2   6    0.35    0.69
   9  -2   6   -0.51    0.50
   9   2   6    0.68    0.55
   9   2   6   -0.34    0.47
  10  -2   6   14.29    0.94
  10  -2   6   15.06    1.18
  10   2   6   13.91    0.92
  11  -2   6    0.77    0.60
  11  -2   6    0.00    0.74
  11   2   6    0.45    0.60
  13  -3  -6    1.75    0.71
  13   3  -6    0.49    0.68
  12  -3  -6    0.39    0.54
  12  -3  -6    0.16    0.65
  12   3  -6    0.49    0.62
  11  -3  -6   -0.24    0.59
  11   3  -6    0.73    0.60
  10  -3  -6    1.45    0.61
  10   3  -6    0.99    0.56
   9  -3  -6    2.58    0.56
   9   3  -6    1.99    0.58
   8  -3  -6    4.14    0.59
   8   3  -6    4.85    0.59
   7  -3  -6    3.48    0.53
   7   3  -6    3.07    0.51
   7   3  -6    2.83    0.28
   6  -3  -6    6.31    0.53
   6   3  -6    7.07    0.53
   6   3  -6    5.04    0.35
   5  -3  -6    2.10    0.37
  -5  -3   6    2.53    0.21
   5   3  -6    1.66    0.35
  -4  -3   6   36.60    1.04
   4   3  -6   37.26    1.11
  -4   3   6   35.73    1.13
  -4   3   6   37.46    1.21
  -3  -3   6    4.50    0.29
  -3   3   6    4.90    0.40
   3   3  -6    4.26    0.32
  -3   3   6    4.61    0.36
   2  -3  -6   41.13    1.05
  -2  -3   6   41.20    1.21
   2   3  -6   41.54    1.12
  -2   3   6   42.44    1.18
  -1  -3   6   16.08    0.62
  -1   3   6   15.37    0.63
   1   3  -6   15.58    0.48
   0  -3   6    0.29    0.29
   0   3   6    0.08    0.24
   0   3  -6    0.37    0.12
   0   3   6   -0.09    0.10
   1  -3   6   10.13    0.68
   1   3   6   11.04    0.57
   1   3   6    8.60    0.41
   2  -3   6    1.10    0.40
   2   3   6    0.15    0.24
   2   3   6    0.66    0.30
   3  -3   6   56.28    1.78
   3   3   6   55.85    1.67
   3   3   6   55.01    1.56
   4   3   6    0.36    0.32
   4   3   6    0.32    0.34
   5  -3   6    1.01    0.62
   5   3   6    0.45    0.40
   5   3   6    0.95    0.38
   6  -3   6    0.41    0.70
   6  -3   6    0.54    0.42
   6   3   6   -0.33    0.41
   6   3   6    0.38    0.44
   7  -3   6   24.32    0.99
   7  -3   6   24.60    1.37
   7   3   6   23.87    1.08
   7   3   6   23.37    1.01
   8  -3   6    0.70    0.72
   8  -3   6    1.79    0.50
   8   3   6    1.29    0.48
   8   3   6    0.86    0.49
   9  -3   6    2.24    0.54
   9  -3   6    1.18    0.76
   9   3   6    2.74    0.57
  10  -3   6    0.99    0.78
  10  -3   6    0.88    0.55
  10   3   6    0.84    0.55
  11  -3   6    2.41    0.85
  11   3   6    1.04    0.61
  13  -4  -6   -2.12    0.71
  13  -4  -6   -0.48    0.58
  13   4  -6    0.52    0.62
  12  -4  -6    0.46    0.69
  12   4  -6    0.71    0.64
  11  -4  -6    5.04    0.76
  11   4  -6    2.20    0.61
  10  -4  -6    3.29    0.67
  10   4  -6    4.12    0.62
   9  -4  -6    2.94    0.61
   9   4  -6    2.96    0.55
   8  -4  -6    5.42    0.65
   8   4  -6    4.52    0.62
   7  -4  -6    6.21    0.65
   7   4  -6    6.60    0.58
   6  -4  -6    8.83    0.67
   6   4  -6    9.32    0.68
   5  -4  -6    1.74    0.42
   5   4  -6    1.58    0.33
  -4  -4   6    0.31    0.16
  -4   4   6   -0.15    0.33
   4   4  -6    0.63    0.28
  -4   4   6    0.49    0.28
  -3  -4   6   29.40    0.89
   3   4  -6   30.86    0.96
  -3   4   6   29.37    0.94
   3   4  -6   29.15    0.90
  -2  -4   6   29.65    0.92
   2   4  -6   29.09    0.93
  -2   4   6   29.00    1.02
   2   4  -6   28.13    0.86
  -2   4   6   29.52    0.94
   1   4  -6   56.14    1.49
  -1   4   6   57.43    1.70
   1   4  -6   57.09    1.58
  -1   4   6   57.83    1.58
   0  -4   6   23.33    0.93
   0   4   6   24.61    0.88
   0   4  -6   23.74    0.69
   0   4   6   24.49    0.82
   1  -4   6    2.68    0.46
   1   4   6    3.07    0.36
  -1   4  -6    2.84    0.22
   1   4   6    2.59    0.32
   2  -4   6   17.32    0.95
   2   4   6   18.09    0.70
   2   4   6   16.51    0.76
   3  -4   6   13.18    0.92
   3   4   6   10.46    0.60
   3   4   6   11.23    0.65
   4   4   6   20.47    0.85
   4   4   6   20.13    0.84
   6  -4   6    0.42    0.72
   6   4   6    0.65    0.44
   6   4   6    1.25    0.46
   7  -4   6    4.22    0.53
   7  -4   6    3.58    0.72
   7   4   6    4.17    0.52
   7   4   6    3.05    0.52
   8  -4   6    0.26    0.48
   8  -4   6    1.91    0.77
   8   4   6   -0.88    0.40
   8   4   6    0.05    0.47
   9  -4   6    0.05    0.51
   9  -4   6   -0.71    0.76
   9   4   6    0.49    0.52
  10  -4   6    2.32    0.86
  10  -4   6    1.70    0.58
  10   4   6    0.57    0.57
  11  -4   6   -0.28    0.84
  11   4   6    0.64    0.61
  13  -5  -6    3.27    0.96
  13   5  -6    4.86    0.83
  12  -5  -6   -0.85    0.76
  12   5  -6   -0.31    0.60
  11  -5  -6   14.50    1.12
  11   5  -6   13.07    0.98
  10  -5  -6    2.83    0.71
  10   5  -6    3.41    0.64
   9  -5  -6    0.82    0.58
   9   5  -6    0.75    0.47
   8  -5  -6    4.09    0.65
   8   5  -6    3.87    0.58
   7  -5  -6   15.67    0.99
   7   5  -6   15.86    0.87
   6  -5  -6    0.54    0.48
   6   5  -6    0.12    0.36
   5  -5  -6   16.88    0.82
  -5   5   6   23.97    0.87
   5   5  -6   22.93    0.88
  -4  -5   6    4.02    0.27
   4   5  -6    3.14    0.38
   4   5  -6    3.35    0.38
  -4   5   6    3.01    0.38
  -3  -5   6   56.02    1.56
  -3   5   6   55.86    1.60
  -3   5   6   57.37    1.73
   3   5  -6   56.08    1.57
   3   5  -6   54.86    1.59
  -2  -5   6   30.55    0.97
   2   5  -6   29.39    0.98
  -2   5   6   29.04    1.04
  -2   5   6   29.40    0.99
   2   5  -6   30.11    0.91
  -1  -5   6    0.11    0.32
   1   5  -6    0.43    0.24
  -1   5   6    0.07    0.27
  -1   5   6    0.65    0.32
   1   5  -6   -0.16    0.20
   0  -5   6   30.84    1.15
   0   5   6   32.31    1.11
   0   5   6   34.13    1.06
   0   5  -6   32.74    0.93
   1  -5   6   27.42    1.10
   1   5   6   26.37    0.96
   1   5   6   26.19    0.92
  -1   5  -6   26.63    0.80
   2  -5   6   -0.21    0.49
  -2   5  -6    1.01    0.23
   2   5   6    0.85    0.34
   2   5   6    1.29    0.32
   3  -5   6   28.05    1.29
   3   5   6   26.68    1.01
   3   5   6   27.45    1.00
   4  -5   6   25.44    1.33
   4   5   6   26.17    1.00
   4   5   6   24.91    0.96
   5  -5   6    7.00    0.85
   5   5   6    6.92    0.60
   5   5   6    6.19    0.54
   6  -5   6   54.12    2.03
   6   5   6   54.37    1.70
   6   5   6   52.30    1.69
   7  -5   6    0.20    0.72
   7   5   6    0.34    0.42
   7   5   6   -0.26    0.44
   8  -5   6   22.14    1.40
   8   5   6   23.48    1.08
   9  -5   6   11.90    0.89
   9  -5   6   10.28    1.08
   9   5   6   10.47    0.82
  10  -5   6    0.79    0.89
  10   5   6    0.88    0.59
  11  -5   6    2.68    0.99
  11   5   6    1.56    0.65
  12  -6  -6    4.13    0.90
  12   6  -6    4.65    0.78
  11  -6  -6   -0.48    0.70
  11   6  -6   -0.35    0.52
  10  -6  -6    5.63    0.82
  10   6  -6    5.06    0.69
   9  -6  -6    4.36    0.73
   9   6  -6    3.85    0.63
   8  -6  -6   -0.15    0.49
   8   6  -6    0.06    0.46
   7  -6  -6   16.07    1.01
   7   6  -6   14.88    0.81
   6  -6  -6   44.35    1.58
  -6   6   6   43.32    1.43
   6   6  -6   41.62    1.39
   5   6  -6    1.38    0.41
  -5   6   6    0.98    0.31
   4   6  -6   66.76    1.89
  -4   6   6   69.50    1.95
   4   6  -6   65.24    1.90
  -3  -6   6    8.17    0.48
   3  -6  -6    7.25    0.57
   3   6  -6    6.53    0.49
  -3   6   6    6.11    0.56
   3   6  -6    7.05    0.52
  -3   6   6    7.22    0.53
  -2   6   6    7.41    0.58
   2   6  -6    6.91    0.49
  -2   6   6    6.91    0.55
   2   6  -6    7.10    0.53
  -1  -6   6   54.95    1.71
  -1   6   6   56.38    1.72
  -1   6   6   55.96    1.63
   1   6  -6   55.52    1.53
   0  -6   6   18.68    0.92
   0   6   6   20.61    0.83
   0   6   6   19.38    0.83
   0   6  -6   19.57    0.70
   1  -6   6   46.21    1.59
  -1   6  -6   45.78    1.29
   1   6   6   45.66    1.42
   1   6   6   45.42    1.45
   2  -6   6   38.45    1.48
   2   6   6   39.12    1.26
   2   6   6   36.22    1.24
  -2   6  -6   38.65    1.14
   3  -6   6    1.02    0.63
   3   6   6   -0.53    0.37
   3   6   6    0.01    0.36
   4  -6   6    8.66    0.88
   4   6   6    8.09    0.63
   4   6   6    7.56    0.62
   5  -6   6   13.04    1.04
   5   6   6   13.51    0.80
   5   6   6   13.61    0.76
   6  -6   6   -0.60    0.68
   6   6   6    0.53    0.41
   6   6   6    0.03    0.38
   7  -6   6   23.89    1.39
   7   6   6   21.96    1.01
   8  -6   6    6.73    0.92
   8   6   6    6.91    0.70
   9  -6   6    5.25    0.98
   9   6   6    6.13    0.71
  10  -6   6   16.13    1.33
  10   6   6   15.67    1.03
  12  -7  -6   -1.09    0.82
  12   7  -6    0.31    0.61
  11  -7  -6    9.99    1.03
  11   7  -6   10.95    0.92
  10  -7  -6   10.91    1.00
  10   7  -6    9.98    0.83
   9  -7  -6    2.50    0.72
   9   7  -6    2.72    0.61
   8  -7  -6   26.32    1.26
   8   7  -6   22.88    1.08
   7  -7  -6   14.34    0.97
   7   7  -6   14.24    0.84
   6  -7  -6    2.17    0.59
   6   7  -6    2.49    0.50
  -6   7   6    3.21    0.51
   5  -7  -6   46.34    1.62
  -5   7   6   43.46    1.48
   5   7  -6   43.11    1.44
   5   7  -6   45.35    1.45
   4  -7  -6    7.58    0.66
   4   7  -6    8.60    0.59
   4   7  -6    7.95    0.57
  -4   7   6    8.04    0.61
  -3  -7   6   26.49    0.89
   3  -7  -6   26.13    1.10
  -3   7   6   24.84    0.97
   3   7  -6   23.85    0.91
   3   7  -6   25.22    0.96
  -2  -7   6   31.87    1.16
   2   7  -6   34.59    1.08
  -2   7   6   33.77    1.19
  -2   7   6   33.82    1.25
   2   7  -6   33.57    1.11
  -1  -7   6   -0.07    0.44
   1   7  -6    0.42    0.30
  -1   7   6   -0.05    0.38
  -1   7   6    0.11    0.33
   0  -7   6   36.64    1.36
   0   7   6   37.15    1.22
   0   7  -6   35.54    1.10
   0   7   6   36.89    1.27
   1  -7   6   36.57    1.43
   1   7   6   36.47    1.26
   1   7   6   36.91    1.29
  -1   7  -6   38.09    1.14
   2  -7   6    3.16    0.67
  -2   7  -6    2.51    0.36
   2   7   6    3.10    0.45
   2   7   6    2.45    0.44
   3  -7   6   32.77    1.48
  -3   7  -6   33.47    1.07
   3   7   6   32.22    1.21
   3   7   6   32.33    1.16
   4  -7   6   10.28    0.88
   4   7   6    9.16    0.67
   4   7   6   10.33    0.66
   5  -7   6    1.31    0.66
   5   7   6    0.18    0.44
   5   7   6    0.42    0.38
   6  -7   6   50.33    2.01
   6   7   6   52.87    1.72
   7  -7   6   22.54    1.41
   7   7   6   21.90    1.06
   8  -7   6    7.12    0.97
   8   7   6    7.39    0.74
   9  -7   6    6.09    1.04
   9   7   6    6.39    0.72
  10  -7   6   -0.64    0.95
  10   7   6    1.62    0.65
  11  -8  -6   -1.93    0.78
  11   8  -6    0.75    0.62
  10  -8  -6    0.49    0.76
  10   8  -6    2.37    0.64
   9  -8  -6    2.65    0.76
   9   8  -6    2.70    0.62
   8  -8  -6    0.92    0.59
   8   8  -6    0.87    0.53
   7  -8  -6   14.29    0.99
   7   8  -6   13.18    0.84
   6  -8  -6    1.57    0.53
   6   8  -6    2.38    0.45
  -6   8   6    2.12    0.45
   6   8  -6    2.79    0.51
   5  -8  -6    0.04    0.54
  -5   8   6    0.12    0.38
   5   8  -6    0.31    0.37
   5   8  -6    0.01    0.40
   4  -8  -6    1.09    0.54
  -4   8   6    0.70    0.43
   4   8  -6    0.16    0.36
   4   8  -6    0.26    0.39
   3  -8  -6   21.60    1.00
  -3   8   6   20.77    0.91
   3   8  -6   20.34    0.88
   3   8  -6   21.12    0.87
   2  -8  -6    0.45    0.48
  -2  -8   6    0.65    0.45
   2   8  -6    1.43    0.38
   2   8  -6    0.93    0.34
  -2   8   6    0.55    0.40
  -1  -8   6   99.76    2.93
   1   8  -6  102.12    2.70
  -1   8   6  101.60    2.92
  -1   8   6   99.84    2.79
   0  -8   6   14.59    1.02
   0   8   6   14.62    0.80
   0   8  -6   13.33    0.66
   0   8   6   13.54    0.81
   1  -8   6   16.93    1.05
   1   8   6   14.57    0.82
   1   8   6   14.41    0.78
  -1   8  -6   13.50    0.67
   2  -8   6    5.78    0.75
  -2   8  -6    5.44    0.47
   2   8   6    5.48    0.59
   2   8   6    5.49    0.52
   3  -8   6    0.41    0.65
   3   8   6    0.22    0.44
  -3   8  -6    0.43    0.35
   3   8   6    0.66    0.37
   4  -8   6    5.03    0.78
   4   8   6    3.76    0.46
   4   8   6    2.87    0.50
   5  -8   6    1.04    0.73
   5   8   6    1.73    0.47
   6  -8   6    1.83    0.83
   6   8   6    2.89    0.54
   7  -8   6    3.65    0.93
   7   8   6    4.72    0.66
   8  -8   6    4.82    1.00
   8   8   6    6.29    0.73
   9  -8   6    0.82    0.97
   9   8   6    0.07    0.59
  10  -9  -6    0.80    0.72
  10   9  -6    1.17    0.64
   9  -9  -6   -1.13    0.68
   9   9  -6    1.33    0.54
   8  -9  -6    4.97    0.79
   8   9  -6    4.42    0.65
   7  -9  -6   -0.40    0.60
  -7   9   6    1.04    0.51
   7   9  -6    0.16    0.42
   7   9  -6    0.67    0.50
   6  -9  -6    3.48    0.68
   6   9  -6    2.89    0.49
   6   9  -6    4.59    0.59
  -6   9   6    3.18    0.54
   5  -9  -6    0.10    0.55
   5   9  -6    0.44    0.43
  -5   9   6    0.09    0.44
   5   9  -6    0.72    0.39
   4  -9  -6   -0.03    0.52
  -4   9   6    1.63    0.42
   4   9  -6    0.69    0.34
   4   9  -6    1.00    0.41
   3  -9  -6   -0.06    0.49
   3   9  -6   -0.23    0.30
  -3   9   6    0.41    0.39
   3   9  -6    0.68    0.38
   2  -9  -6    3.56    0.57
   2   9  -6    4.05    0.46
  -2   9   6    3.54    0.53
  -1  -9   6    6.04    0.65
   1  -9  -6    5.08    0.59
   1   9  -6    6.45    0.53
  -1   9   6    5.70    0.56
   0  -9  -6    3.53    0.54
   0  -9   6    2.52    0.64
   0   9   6    3.21    0.51
   0   9   6    3.89    0.54
   0   9  -6    3.24    0.42
   1  -9   6    1.08    0.60
   1   9   6    2.04    0.46
   1   9   6    1.34    0.45
  -1   9  -6    1.63    0.39
   2  -9   6    1.08    0.67
   2   9   6    2.45    0.51
  -2   9  -6    2.09    0.41
   2   9   6    2.27    0.45
   3  -9   6    3.73    0.76
   3   9   6    4.50    0.50
  -3   9  -6    5.38    0.51
   3   9   6    5.50    0.60
   4  -9   6    1.61    0.74
   4   9   6    2.48    0.50
  -4   9  -6    2.79    0.46
   5  -9   6   -0.06    0.76
   5   9   6    0.54    0.47
   6  -9   6    1.16    0.83
   6   9   6    1.46    0.54
   7  -9   6    0.41    0.87
   7   9   6    0.60    0.54
   8  -9   6   -0.49    0.90
   8   9   6    1.45    0.58
   9  -9   6    0.16    0.99
   9   9   6    0.48    0.61
  10 -10  -6    0.59    0.83
  10  10  -6    0.44    0.62
   9 -10  -6    0.58    0.77
   9  10  -6    0.01    0.48
   9  10  -6   -0.53    0.55
   8 -10  -6   -0.65    0.62
   8  10  -6    0.03    0.45
   8  10  -6   -0.52    0.51
   7 -10  -6   -0.67    0.65
   7  10  -6    0.23    0.46
  -7  10   6    0.29    0.53
   7  10  -6   -0.08    0.42
   6 -10  -6   -0.35    0.62
  -6  10   6    1.34    0.53
   6  10  -6    0.45    0.48
   6  10  -6    0.86    0.44
   5 -10  -6    0.74    0.58
  -5  10   6    1.01    0.49
   5  10  -6    1.05    0.42
   5  10  -6    0.69    0.47
   4 -10  -6    1.72    0.61
   4  10  -6    2.04    0.45
  -4  10   6    1.86    0.48
   4  10  -6    2.26    0.48
   3 -10  -6   -0.11    0.51
   3  10  -6   -0.25    0.39
   3  10  -6    0.13    0.36
  -3  10   6   -0.26    0.42
   2 -10  -6    3.67    0.59
  -2  10   6    4.47    0.58
   2  10  -6    4.02    0.49
   1 -10  -6    0.84    0.48
   1  10  -6    0.90    0.38
  -1  10   6    0.30    0.44
   0 -10  -6    1.52    0.46
   0 -10   6    0.09    0.58
   0  10  -6    0.97    0.37
   0  10   6    0.65    0.45
   1 -10   6    0.46    0.60
  -1 -10  -6    1.23    0.44
   1  10   6    1.11    0.47
  -1  10  -6    1.77    0.43
   1  10   6    0.90    0.48
   2 -10   6    2.12    0.73
  -2  10  -6    2.83    0.46
   2  10   6    3.38    0.50
   2  10   6    2.12    0.52
   3 -10   6    0.95    0.69
   3  10   6    1.01    0.51
  -3  10  -6    0.17    0.41
   4 -10   6    0.46    0.75
  -4  10  -6    0.06    0.42
   4  10   6    1.27    0.53
   5 -10   6    0.66    0.80
   5  10   6    1.13    0.55
   6 -10   6   -0.19    0.84
   6  10   6    0.65    0.52
   7 -10   6   -0.46    0.90
   7  10   6   -0.13    0.56
   8 -10   6   -0.24    0.95
   8  10   6    0.91    0.61
   9 -11  -6   -0.52    0.73
   9  11  -6    0.54    0.52
   8 -11  -6   -0.37    0.76
   8  11  -6    1.10    0.51
   8  11  -6    1.77    0.60
   7 -11  -6    1.44    0.68
  -7  11   6    2.07    0.61
   7  11  -6    1.59    0.53
   7  11  -6    2.63    0.60
   6 -11  -6   -0.02    0.66
   6  11  -6    1.10    0.46
  -6  11   6    0.83    0.55
   6  11  -6    0.92    0.52
   5 -11  -6    4.30    0.75
  -5  11   6    4.26    0.62
   5  11  -6    5.23    0.62
   5  11  -6    5.33    0.59
   4 -11  -6    1.73    0.62
   4  11  -6    1.51    0.47
   4  11  -6    1.28    0.49
  -4  11   6    0.92    0.46
   3 -11  -6    0.27    0.55
   3  11  -6    0.58    0.44
  -3  11   6    0.64    0.45
   2 -11  -6    0.57    0.54
  -2  11   6    1.12    0.51
   2  11  -6    1.30    0.44
   1 -11  -6    0.59    0.52
   1  11  -6    0.27    0.40
  -1  11   6   -0.06    0.45
   0 -11  -6    5.48    0.65
   0  11   6    6.90    0.68
   0  11  -6    6.65    0.59
   1 -11   6    4.00    0.77
  -1 -11  -6    3.08    0.55
   1  11   6    2.31    0.55
  -1  11  -6    2.93    0.48
   2 -11   6   -0.12    0.72
   2  11   6    0.29    0.46
  -2  11  -6    0.70    0.42
   3 -11   6    0.62    0.74
   3  11   6    0.00    0.51
  -3  11  -6    0.06    0.42
   4 -11   6    0.35    0.78
   4  11   6    1.31    0.57
   5 -11   6    4.43    0.94
   5  11   6    4.46    0.70
   6 -11   6    9.96    1.18
   6  11   6    9.54    0.88
   7 -11   6    1.33    1.00
   7  11   6    1.34    0.60
   7 -12  -6    0.77    0.81
   7  12  -6    1.55    0.61
   7  12  -6    2.03    0.57
  -7  12   6    2.50    0.67
   6 -12  -6    1.22    0.74
  -6  12   6    2.57    0.66
   6  12  -6    3.36    0.63
   6  12  -6    3.26    0.59
   5 -12  -6   -0.60    0.65
  -5  12   6    0.08    0.55
   5  12  -6    0.53    0.51
   5  12  -6    0.28    0.47
   4 -12  -6    4.76    0.75
   4  12  -6    4.90    0.61
  -4  12   6    3.47    0.61
   3 -12  -6    1.44    0.61
   3  12  -6    2.62    0.54
  -3  12   6    2.40    0.59
   2 -12  -6   -0.23    0.55
  -2  12   6    0.68    0.52
   2  12  -6    0.94    0.45
   1 -12  -6   12.80    0.95
   1  12  -6   11.83    0.77
  -1  12   6   11.37    0.80
   0  12   6    5.11    0.66
   0  12  -6    4.56    0.56
  -1  12  -6    4.15    0.55
   1  12   6    3.39    0.58
   2 -12   6    1.78    0.81
   2  12   6    4.19    0.64
   3 -12   6    0.11    0.77
   3  12   6    0.23    0.50
   4 -12   6    1.16    0.91
   4  12   6    0.44    0.57
   5 -12   6    0.27    0.91
   5  12   6   -0.27    0.58
   5 -13  -6    4.48    0.85
  -5  13   6    4.71    0.72
   5  13  -6    5.53    0.71
   4 -13  -6    0.74    0.70
   4  13  -6    0.48    0.52
  -4  13   6    0.86    0.56
   3 -13  -6    0.08    0.69
  -3  13   6    0.80    0.54
   3  13  -6    0.79    0.54
   2 -13  -6    0.18    0.59
  -2  13   6    0.53    0.57
   2  13  -6    0.67    0.49
  -1  13   6    1.45    0.55
   1  13  -6    1.23    0.50
   0  13   6    4.37    0.69
   0  13  -6    6.58    0.67
   1  13   6    1.24    0.55
   2  13   6    1.83    0.61
   3 -13   6    1.17    0.89
   3  13   6    1.66    0.63
  13   0  -7    0.53    0.67
  12   0  -7    0.50    0.58
  11   0  -7    0.55    0.55
  10   0  -7   -0.37    0.52
  10   0  -7   -0.61    0.42
   9   0  -7    0.24    0.54
   9   0  -7   -0.07    0.42
   8   0  -7   -0.27    0.45
   8   0  -7   -0.23    0.38
   7   0  -7   -0.12    0.34
  -6   0   7    0.18    0.29
   6   0  -7   -0.16    0.29
  -5   0   7   -0.07    0.26
  -4   0   7   -0.20    0.17
  -3   0   7    0.04    0.12
  -2   0   7    0.08    0.13
   2   0  -7    0.06    0.18
  -1   0   7   -0.01    0.23
   0   0   7   -0.39    0.27
   0   0   7   -0.14    0.10
   1   0   7    0.19    0.06
   1   0   7   -0.06    0.12
   2   0   7   -0.09    0.17
   2   0   7   -0.35    0.32
   3   0   7   -0.13    0.21
   3   0   7    0.09    0.37
   4   0   7    0.49    0.44
   4   0   7    0.08    0.27
   5   0   7   -0.07    0.33
   5   0   7   -0.17    0.49
   6   0   7    0.07    0.40
   6   0   7   -0.59    0.55
   7   0   7    0.02    0.41
   7   0   7    0.36    0.56
   8   0   7    0.11    0.58
   8   0   7    0.20    0.44
   9   0   7    0.63    0.62
   9   0   7   -0.08    0.48
  10   0   7    0.17    0.65
  10   0   7    0.32    0.52
  11   0   7   -0.14    0.57
  11   0   7    0.63    0.67
  13  -1  -7    2.25    0.74
  13   1  -7    3.16    0.78
  12  -1  -7    0.04    0.58
  12   1  -7   -0.40    0.62
  11  -1  -7    1.46    0.59
  11  -1  -7    0.84    0.56
  11   1  -7    2.65    0.66
  10  -1  -7    2.88    0.55
  10  -1  -7    3.40    0.60
  10   1  -7    3.56    0.61
   9  -1  -7    0.22    0.44
   9   1  -7    0.59    0.55
   9   1  -7   -0.16    0.39
   8  -1  -7   17.71    0.86
   8   1  -7   17.79    0.98
   8   1  -7   18.72    0.82
   7  -1  -7   11.80    0.69
   7   1  -7   11.94    0.64
   7   1  -7   11.40    0.79
   6  -1  -7   21.80    0.87
   6   1  -7   21.66    0.91
   6   1  -7   23.29    0.82
   5   1  -7   50.20    1.48
  -5   1   7   50.99    1.52
  -4  -1   7    5.74    0.41
   4   1  -7    7.63    0.45
  -4   1   7    7.38    0.49
  -3  -1   7   71.22    2.09
   3   1  -7   78.47    1.99
   3   1  -7   77.81    2.00
  -3   1   7   78.33    2.14
   2  -1  -7   11.69    0.44
   2   1  -7   11.20    0.43
   2   1  -7   11.47    0.49
  -2   1   7   11.20    0.44
  -2   1   7   11.96    0.56
  -1   1   7   51.16    1.50
   1   1  -7   51.60    1.39
  -1   1   7   51.63    1.33
   1   1  -7   50.85    1.28
   0  -1   7    7.73    0.50
   0   1   7    8.26    0.34
   1  -1   7    2.73    0.17
   1  -1   7    2.48    0.38
   1   1   7    2.89    0.37
   1   1   7    3.06    0.23
   2  -1   7   11.38    0.41
   2   1   7   11.45    0.67
   2   1   7   10.72    0.47
   3  -1   7   21.61    0.90
   3  -1   7   21.39    0.69
   3   1   7   19.00    0.89
   4  -1   7    8.71    0.66
   4  -1   7    5.43    0.38
   4   1   7    8.69    0.52
   4   1   7    8.46    0.60
   5  -1   7   -0.28    0.33
   5  -1   7    0.03    0.53
   5   1   7    0.06    0.34
   5   1   7    0.37    0.47
   6  -1   7    8.53    0.60
   6  -1   7    8.85    0.80
   6   1   7    8.55    0.60
   6   1   7    8.10    0.71
   7  -1   7    0.21    0.60
   7  -1   7    0.75    0.41
   7   1   7    0.55    0.57
   7   1   7    0.39    0.41
   8  -1   7    8.55    0.82
   8  -1   7    9.16    0.69
   8   1   7    7.34    0.65
   8   1   7    8.82    0.79
   9  -1   7    2.27    0.53
   9  -1   7    3.27    0.72
   9   1   7    2.61    0.63
   9   1   7    1.87    0.54
  10  -1   7    2.73    0.74
  10  -1   7    1.86    0.59
  10   1   7    2.09    0.67
  10   1   7    2.31    0.58
  11  -1   7   -0.48    0.74
  11   1   7    0.08    0.57
  13  -2  -7    5.21    0.82
  13   2  -7    6.48    0.88
  12  -2  -7   14.73    0.96
  12  -2  -7   12.90    0.97
  12   2  -7   12.94    1.03
  11  -2  -7   -0.15    0.56
  11  -2  -7   -1.19    0.55
  11   2  -7   -0.46    0.57
  10  -2  -7   22.44    1.10
  10   2  -7   24.47    1.17
   9  -2  -7   38.60    1.41
   9   2  -7   38.30    1.41
   8  -2  -7    8.45    0.65
   8   2  -7    7.76    0.70
   8   2  -7    7.80    0.49
   7  -2  -7   33.48    1.24
   7   2  -7   32.52    1.18
   7   2  -7   32.57    1.05
   6  -2  -7   33.43    1.18
   6   2  -7   33.72    1.17
   6   2  -7   33.80    1.03
  -5  -2   7  124.06    3.29
  -5   2   7  124.28    3.40
   5   2  -7  124.10    3.23
  -4  -2   7  235.37    6.19
  -4   2   7  242.17    6.28
   4   2  -7  235.99    5.90
  -3  -2   7   34.59    1.04
   3   2  -7   35.24    1.05
  -3   2   7   33.78    1.10
  -3   2   7   33.32    1.00
   3   2  -7   34.28    0.99
  -2  -2   7   15.17    0.62
   2  -2  -7   15.55    0.50
  -2   2   7   16.18    0.68
   2   2  -7   16.42    0.52
   2   2  -7   16.75    0.60
  -1   2   7  123.77    3.07
   1   2  -7  122.24    3.09
   1   2  -7  121.28    2.98
   0  -2   7    4.37    0.40
   0   2   7    4.22    0.38
   0   2   7    3.84    0.27
   1  -2   7   85.88    2.44
   1   2   7   85.10    2.42
   1   2   7   86.16    2.20
   2  -2   7   12.14    0.44
   2  -2   7   13.11    0.70
   2   2   7   11.37    0.67
   3  -2   7    0.69    0.23
   3   2   7    0.38    0.26
   3   2   7    0.41    0.36
   4  -2   7  135.42    3.83
   4   2   7  140.01    3.77
   4   2   7  133.53    3.49
   5  -2   7   57.76    1.61
   5  -2   7   54.79    1.93
   5   2   7   54.98    1.63
   5   2   7   56.50    1.80
   6  -2   7   44.73    1.40
   6  -2   7   44.22    1.72
   6   2   7   43.00    1.40
   6   2   7   43.76    1.58
   7  -2   7   25.50    1.02
   7  -2   7   24.00    1.28
   7   2   7   23.09    0.98
   7   2   7   23.17    1.09
   8  -2   7    0.06    0.66
   8  -2   7   -0.09    0.46
   8   2   7   -0.25    0.50
   8   2   7    0.43    0.44
   9  -2   7    5.54    0.65
   9  -2   7    5.38    0.83
   9   2   7    6.09    0.71
   9   2   7    5.24    0.64
  10  -2   7   10.38    1.01
  10  -2   7    9.85    0.81
  10   2   7   11.67    0.90
  11  -2   7    1.64    0.79
  11   2   7    0.28    0.61
  13  -3  -7    7.99    0.90
  13   3  -7    7.57    0.91
  12  -3  -7   -1.29    0.65
  12  -3  -7    1.40    0.62
  12   3  -7   -0.09    0.62
  11  -3  -7    6.08    0.74
  11   3  -7    8.09    0.82
  10  -3  -7   15.82    1.00
  10   3  -7   16.43    1.00
   9  -3  -7    0.61    0.51
   9   3  -7    1.27    0.54
   8  -3  -7   46.77    1.63
   8   3  -7   47.38    1.56
   7  -3  -7   13.58    0.82
   7   3  -7   11.32    0.54
   7   3  -7   12.44    0.80
   6  -3  -7   65.03    1.97
   6   3  -7   65.79    1.79
   6   3  -7   65.41    1.89
  -5  -3   7   96.27    2.52
   5   3  -7   94.50    2.52
  -5   3   7   92.91    2.68
  -4  -3   7    6.08    0.39
  -4   3   7    7.69    0.57
  -4   3   7    7.18    0.49
   4   3  -7    6.01    0.46
  -3  -3   7  173.99    4.58
  -3   3   7  174.53    4.39
   3   3  -7  170.33    4.34
  -3   3   7  180.09    4.69
   2  -3  -7  113.92    2.74
  -2  -3   7  105.19    3.01
  -2   3   7  115.99    2.87
   2   3  -7  114.53    2.81
  -1  -3   7   68.57    1.96
   1   3  -7   71.70    1.74
  -1   3   7   64.40    1.82
  -1   3   7   73.22    2.01
   0  -3   7   45.32    1.41
   0   3   7   44.13    1.40
   0   3  -7   45.07    1.13
   1  -3   7   18.00    0.84
   1   3   7   18.13    0.64
   1   3   7   17.20    0.72
   2  -3   7   12.40    0.75
   2   3   7   13.29    0.69
   2   3   7   14.22    0.58
   3  -3   7  221.34    5.91
   3   3   7  218.04    5.46
   3   3   7  215.68    5.82
   4  -3   7   28.36    0.98
   4   3   7   32.67    1.17
   4   3   7   34.67    1.07
   5  -3   7   47.89    1.79
   5  -3   7   46.48    1.41
   5   3   7   46.62    1.46
   5   3   7   48.91    1.61
   6  -3   7   15.71    0.79
   6  -3   7   16.15    1.20
   6   3   7   14.67    0.80
   6   3   7   15.89    0.89
   7  -3   7    7.78    0.88
   7  -3   7    9.55    0.72
   7   3   7    8.59    0.70
   7   3   7    8.46    0.65
   8  -3   7   10.31    0.96
   8  -3   7   10.81    0.79
   8   3   7    8.88    0.72
   8   3   7   10.96    0.86
   9  -3   7    4.66    0.84
   9  -3   7    5.22    0.65
   9   3   7    5.42    0.65
   9   3   7    3.19    0.61
  10  -3   7    0.18    0.74
  10   3   7   -0.69    0.50
  11  -3   7    2.99    0.90
  11   3   7    3.90    0.71
  13  -4  -7   -1.67    0.76
  13  -4  -7    0.29    0.64
  13   4  -7    0.22    0.68
  12  -4  -7    9.89    0.99
  12   4  -7   12.97    1.00
  11  -4  -7    4.60    0.73
  11   4  -7    4.95    0.73
  10  -4  -7   25.17    1.23
  10   4  -7   23.78    1.17
   9  -4  -7   37.84    1.45
   9   4  -7   35.88    1.35
   8  -4  -7    7.67    0.71
   8   4  -7    6.31    0.67
   7  -4  -7   82.67    2.50
   7   4  -7   84.89    2.39
   6  -4  -7   37.17    1.34
   6   4  -7   38.36    1.27
  -5  -4   7    3.73    0.31
   5  -4  -7    3.84    0.51
  -5   4   7    3.88    0.49
   5   4  -7    4.15    0.42
  -4  -4   7   11.22    0.48
  -4   4   7   11.89    0.62
   4   4  -7   11.61    0.57
   4   4  -7   11.96    0.56
  -4   4   7   12.03    0.69
  -3  -4   7   46.49    1.35
  -3   4   7   46.40    1.35
   3   4  -7   47.89    1.37
   3   4  -7   46.59    1.30
  -2  -4   7    0.68    0.16
  -2   4   7    0.21    0.26
   2   4  -7    0.32    0.20
  -2   4   7    0.45    0.31
   2   4  -7    0.61    0.25
  -1  -4   7  287.55    7.50
  -1   4   7  286.22    7.54
   1   4  -7  284.96    6.99
  -1   4   7  287.96    7.09
   0  -4   7   15.25    0.75
   0   4   7   13.95    0.70
   0   4  -7   14.89    0.47
   0   4   7   14.92    0.63
   1  -4   7   82.38    2.41
   1   4   7   82.12    2.34
   1   4   7   81.83    2.19
  -1   4  -7   82.19    2.06
   2  -4   7   14.32    0.82
   2   4   7   14.15    0.63
   2   4   7   14.04    0.71
   3  -4   7   -0.40    0.54
   3   4   7   -0.43    0.36
   3   4   7   -0.42    0.30
   4   4   7   50.27    1.51
   4   4   7   49.83    1.59
   5  -4   7   16.09    1.06
   5   4   7   15.83    0.81
   5   4   7   16.88    0.88
   6  -4   7   14.89    1.20
   6  -4   7   18.59    0.83
   6   4   7   15.32    0.82
   6   4   7   15.28    0.84
   7  -4   7   10.83    0.94
   7  -4   7   12.46    0.78
   7   4   7   11.68    0.81
   7   4   7   11.48    0.77
   8  -4   7    5.36    0.88
   8  -4   7    6.16    0.63
   8   4   7    4.98    0.61
   8   4   7    4.88    0.60
   9  -4   7    2.38    0.77
   9   4   7    2.99    0.59
  10  -4   7   12.97    1.15
  10   4   7   12.77    0.90
  11  -4   7   -1.84    0.81
  11   4   7   -0.51    0.57
  13  -5  -7    0.21    0.82
  13   5  -7    0.44    0.70
  12  -5  -7   -1.34    0.75
  12   5  -7    0.02    0.62
  11  -5  -7    9.25    0.92
  11   5  -7   11.18    0.90
  10  -5  -7   24.21    1.27
  10   5  -7   23.88    1.16
   9  -5  -7    0.08    0.54
   9   5  -7   -0.01    0.49
   8  -5  -7   22.57    1.12
   8   5  -7   21.42    1.02
   7  -5  -7    1.70    0.57
   7   5  -7    2.23    0.51
   6  -5  -7   49.44    1.70
   6   5  -7   49.50    1.54
  -5   5   7   28.81    1.07
   5   5  -7   30.29    1.04
  -4  -5   7    0.99    0.22
   4   5  -7    0.80    0.30
   4   5  -7    0.58    0.31
  -4   5   7    0.87    0.33
  -3  -5   7  113.74    2.97
   3   5  -7  113.61    2.86
   3   5  -7  113.89    2.92
  -3   5   7  114.33    2.93
  -3   5   7   98.24    3.07
   2   5  -7   28.99    0.98
   2   5  -7   29.08    0.89
  -2   5   7   31.28    1.01
  -2   5   7   29.46    1.09
  -1  -5   7    1.33    0.34
   1   5  -7    1.58    0.23
  -1   5   7    1.58    0.30
  -1   5   7    2.02    0.38
   0  -5   7    5.11    0.50
   0   5   7    4.80    0.45
   0   5  -7    4.33    0.28
   0   5   7    4.63    0.42
   1  -5   7   13.83    0.87
  -1   5  -7   13.83    0.51
   1   5   7   14.94    0.72
   1   5   7   13.55    0.62
   2  -5   7   29.81    1.28
   2   5   7   29.79    1.07
   2   5   7   28.89    1.02
   3  -5   7   49.96    1.80
   3   5   7   49.10    1.55
   3   5   7   48.38    1.49
   4  -5   7    3.40    0.73
   4   5   7    3.59    0.48
   4   5   7    3.83    0.49
   5  -5   7   -0.34    0.63
   5   5   7   -0.45    0.40
   5   5   7    0.61    0.42
   6  -5   7   28.06    1.42
   6   5   7   27.32    1.12
   6   5   7   27.64    1.07
   7  -5   7   11.85    1.05
   7   5   7   13.03    0.79
   7   5   7   12.29    0.80
   8  -5   7    7.44    0.98
   8   5   7    8.06    0.72
   9  -5   7    1.83    0.86
   9   5   7    2.44    0.59
  10  -5   7    0.21    0.88
  10   5   7    1.65    0.61
  12  -6  -7   -1.58    0.73
  12   6  -7    0.73    0.65
  11  -6  -7   -0.64    0.66
  11   6  -7    1.47    0.62
  10  -6  -7   -0.60    0.66
  10   6  -7    0.22    0.54
   9  -6  -7    0.86    0.57
   9   6  -7    1.14    0.52
   8  -6  -7    6.19    0.72
   8   6  -7    6.57    0.64
   7  -6  -7    7.36    0.75
   7   6  -7    7.49    0.65
   6  -6  -7    7.07    0.69
   6   6  -7    7.40    0.60
  -6   6   7    5.53    0.57
   5   6  -7    1.92    0.42
  -5   6   7    2.03    0.43
   5   6  -7    1.19    0.36
   4   6  -7    5.49    0.47
  -4   6   7    4.15    0.50
   4   6  -7    4.69    0.45
  -3  -6   7    7.31    0.50
  -3   6   7    6.10    0.57
  -3   6   7    6.42    0.52
   3   6  -7    5.82    0.44
   3   6  -7    5.93    0.49
  -2  -6   7    1.80    0.37
   2   6  -7    1.43    0.35
  -2   6   7    2.11    0.45
  -2   6   7    2.17    0.40
   2   6  -7    1.59    0.30
  -1  -6   7    2.09    0.44
  -1   6   7    1.47    0.37
  -1   6   7    1.89    0.42
   1   6  -7    1.76    0.28
   0  -6   7   11.61    0.87
   0   6   7   11.85    0.67
   0   6   7   11.94    0.71
   0   6  -7   12.29    0.51
   1  -6   7    1.01    0.55
   1   6   7    0.49    0.36
   1   6   7    1.23    0.39
  -1   6  -7    0.87    0.25
   2  -6   7    0.65    0.59
   2   6   7    0.30    0.38
  -2   6  -7    0.66    0.27
   2   6   7    0.06    0.39
   3  -6   7    0.34    0.66
   3   6   7    0.81    0.42
   3   6   7    0.02    0.40
   4  -6   7    8.48    0.90
   4   6   7    6.84    0.57
   4   6   7    8.29    0.63
   5  -6   7   -0.05    0.68
   5   6   7    0.19    0.42
   5   6   7    0.05    0.39
   6  -6   7    0.18    0.70
   6   6   7    0.55    0.41
   6   6   7    0.50    0.45
   7  -6   7   -1.13    0.73
   7   6   7    0.87    0.49
   8  -6   7    2.12    0.87
   8   6   7    2.27    0.58
   9  -6   7    0.32    0.83
   9   6   7    0.85    0.57
  10  -6   7    0.72    0.94
  10   6   7   -0.17    0.58
  12  -7  -7   -1.20    0.79
  12   7  -7    1.14    0.68
  11  -7  -7   -0.75    0.72
  11   7  -7   -0.04    0.59
  10  -7  -7    1.58    0.74
  10   7  -7    2.24    0.61
   9  -7  -7    0.05    0.65
   9   7  -7    1.17    0.55
   8  -7  -7    3.63    0.71
   8   7  -7    6.03    0.63
   7  -7  -7    6.14    0.73
   7   7  -7    6.33    0.61
   6  -7  -7    3.55    0.57
  -6   7   7    4.04    0.51
   6   7  -7    4.62    0.54
   6   7  -7    3.88    0.49
   5  -7  -7   16.37    0.99
  -5   7   7   16.72    0.87
   5   7  -7   14.16    0.79
   5   7  -7   15.22    0.81
   4  -7  -7    3.50    0.56
   4   7  -7    5.04    0.49
   4   7  -7    3.82    0.47
  -4   7   7    4.24    0.51
   3  -7  -7    5.10    0.57
  -3   7   7    4.85    0.54
   3   7  -7    5.19    0.49
  -3   7   7    5.32    0.60
   3   7  -7    5.34    0.45
  -2  -7   7    1.39    0.41
   2   7  -7    2.00    0.34
   2   7  -7    2.13    0.39
  -2   7   7    1.45    0.43
  -2   7   7    2.19    0.48
  -1  -7   7    0.54    0.46
   1   7  -7    0.97    0.31
  -1   7   7    0.98    0.40
  -1   7   7    1.11    0.44
   0  -7   7   15.53    0.92
   0   7   7   14.99    0.78
   0   7  -7   13.83    0.62
   0   7   7   13.78    0.79
   1  -7   7    1.76    0.61
  -1   7  -7    1.79    0.32
   1   7   7    1.90    0.43
   1   7   7    1.14    0.43
   2  -7   7    0.80    0.65
  -2   7  -7    0.94    0.33
   2   7   7    0.55    0.39
   2   7   7    0.54    0.42
   3  -7   7    1.58    0.65
   3   7   7    0.99    0.40
   3   7   7    0.72    0.43
   4  -7   7    5.46    0.83
   4   7   7    5.90    0.53
   4   7   7    6.09    0.60
   5  -7   7    3.44    0.80
   5   7   7    2.28    0.50
   5   7   7    2.40    0.44
   6  -7   7    6.84    0.94
   6   7   7    6.88    0.67
   7  -7   7    3.38    0.88
   7   7   7    3.22    0.59
   8  -7   7   -0.39    0.82
   8   7   7    0.52    0.52
   9  -7   7    0.27    0.89
   9   7   7    0.02    0.51
  11  -8  -7    0.18    0.79
  11   8  -7    0.80    0.63
  10  -8  -7    1.88    0.78
  10   8  -7    4.43    0.69
   9  -8  -7   16.19    1.17
   9   8  -7   16.79    0.99
   8  -8  -7    0.30    0.57
   8   8  -7    0.55    0.51
   7  -8  -7   14.32    1.00
   7   8  -7   14.21    0.85
   7   8  -7   14.27    0.81
   6  -8  -7    4.43    0.65
   6   8  -7    3.58    0.51
   6   8  -7    5.00    0.55
  -6   8   7    3.71    0.55
   5  -8  -7    1.21    0.50
   5   8  -7    0.79    0.39
   5   8  -7    1.40    0.43
  -5   8   7    1.37    0.47
   4  -8  -7    0.50    0.53
   4   8  -7    0.74    0.38
   4   8  -7    0.59    0.37
  -4   8   7    0.58    0.44
   3  -8  -7    3.39    0.59
   3   8  -7    3.36    0.46
  -3   8   7    4.07    0.55
   3   8  -7    4.38    0.49
   2  -8  -7    1.72    0.54
  -2  -8   7    1.41    0.46
  -2   8   7    0.88    0.47
   2   8  -7    1.34    0.36
  -2   8   7    1.91    0.52
  -1  -8   7   39.88    1.45
  -1   8   7   39.15    1.36
  -1   8   7   38.16    1.41
   1   8  -7   40.15    1.22
   0  -8   7    1.24    0.60
   0   8   7    1.32    0.43
   0   8  -7    1.32    0.35
   0   8   7    1.18    0.45
   1  -8   7   39.40    1.53
   1   8   7   36.63    1.34
  -1   8  -7   37.49    1.18
   1   8   7   36.31    1.29
   2  -8   7    0.68    0.65
   2   8   7    1.10    0.45
  -2   8  -7    0.79    0.34
   2   8   7    1.47    0.43
   3  -8   7    0.10    0.66
   3   8   7    0.58    0.40
   3   8   7    0.27    0.44
  -3   8  -7   -0.01    0.32
   4  -8   7   -0.22    0.69
   4   8   7    2.07    0.50
   4   8   7    1.26    0.43
   5  -8   7    0.05    0.69
   5   8   7    0.80    0.49
   6  -8   7    6.18    0.97
   6   8   7    6.69    0.70
   7  -8   7    8.24    0.99
   7   8   7    7.50    0.75
   8  -8   7    0.59    0.79
   8   8   7    0.22    0.56
   9  -8   7    0.46    0.98
   9   8   7    1.84    0.64
  10  -9  -7    3.54    0.90
  10   9  -7    5.76    0.76
   9  -9  -7   -0.68    0.68
   9   9  -7    1.08    0.54
   8  -9  -7   10.24    0.94
   8   9  -7   10.98    0.79
   8   9  -7   11.35    0.85
   7  -9  -7    1.53    0.65
   7   9  -7    2.47    0.50
  -7   9   7    2.85    0.58
   7   9  -7    2.71    0.56
   6  -9  -7   10.61    0.89
   6   9  -7   11.59    0.77
   6   9  -7   10.05    0.73
  -6   9   7   11.63    0.81
   5  -9  -7    7.43    0.76
   5   9  -7    8.91    0.67
   5   9  -7    8.84    0.68
  -5   9   7    7.01    0.65
   4  -9  -7   -0.63    0.51
   4   9  -7    0.01    0.37
   4   9  -7   -0.13    0.38
  -4   9   7   -0.71    0.37
   3  -9  -7   14.78    0.92
  -3   9   7   13.60    0.78
   3   9  -7   14.12    0.77
   3   9  -7   15.12    0.74
   2  -9  -7   28.81    1.18
  -2   9   7   27.97    1.11
   2   9  -7   27.03    1.00
   1  -9  -7    2.64    0.51
  -1  -9   7    1.30    0.56
  -1   9   7    1.20    0.45
  -1   9   7    1.77    0.50
   1   9  -7    1.53    0.37
   0  -9   7   45.51    1.68
   0   9   7   44.51    1.55
   0   9  -7   46.41    1.40
   0   9   7   45.00    1.53
   1  -9   7    4.07    0.72
  -1   9  -7    3.60    0.42
   1   9   7    3.29    0.52
   1   9   7    5.24    0.59
   2  -9   7    6.11    0.80
  -2   9  -7    6.46    0.52
   2   9   7    6.88    0.60
   2   9   7    7.54    0.63
   3  -9   7   19.09    1.23
  -3   9  -7   16.92    0.79
   3   9   7   17.45    0.94
   3   9   7   17.96    0.87
   4  -9   7    0.69    0.77
   4   9   7    1.05    0.47
   5  -9   7   21.28    1.40
   5   9   7   21.86    1.07
   6  -9   7    7.78    1.05
   6   9   7    9.85    0.81
   7  -9   7    1.35    0.90
   7   9   7    0.91    0.55
   8  -9   7   -0.03    0.93
   8   9   7    0.56    0.58
   9 -10  -7    3.22    0.87
   9  10  -7    5.05    0.66
   9  10  -7    3.71    0.68
   8 -10  -7   -0.43    0.68
   8  10  -7    0.87    0.54
   8  10  -7    0.69    0.48
   7 -10  -7   18.21    1.17
  -7  10   7   18.49    0.98
   7  10  -7   17.71    0.98
   7  10  -7   19.10    0.97
   6 -10  -7   15.19    1.07
   6  10  -7   16.04    0.88
   6  10  -7   14.80    0.87
  -6  10   7   14.76    0.89
   5 -10  -7    0.48    0.60
   5  10  -7    0.82    0.46
   5  10  -7    0.57    0.42
  -5  10   7    0.39    0.46
   4 -10  -7    8.25    0.78
  -4  10   7    8.97    0.69
   4  10  -7    8.02    0.66
   4  10  -7    8.09    0.65
   3 -10  -7    0.68    0.54
   3  10  -7    1.13    0.42
  -3  10   7    0.99    0.48
   2 -10  -7    2.46    0.60
  -2  10   7    3.17    0.53
   2  10  -7    4.12    0.50
   1 -10  -7   16.11    0.91
   1  10  -7   16.61    0.77
  -1  10   7   15.13    0.85
   0 -10  -7    2.37    0.53
   0 -10   7    1.95    0.65
   0  10  -7    2.78    0.45
   0  10   7    2.78    0.54
   0  10   7    3.33    0.57
   1 -10   7    6.96    0.80
   1  10   7    5.42    0.59
  -1  10  -7    6.78    0.54
   1  10   7    6.03    0.62
   2 -10   7   13.49    1.06
  -2  10  -7   12.81    0.74
   2  10   7   13.09    0.82
   2  10   7   14.33    0.87
   3 -10   7   -0.07    0.73
   3  10   7    0.27    0.50
   4 -10   7   15.30    1.19
   4  10   7   16.34    0.90
   5 -10   7    2.59    0.87
   5  10   7    2.78    0.62
   6 -10   7    4.59    1.00
   6  10   7    5.48    0.72
   7 -10   7    4.00    1.06
   7  10   7    5.57    0.77
   8 -11  -7    4.03    0.89
   8  11  -7    4.09    0.64
   8  11  -7    4.49    0.69
   7 -11  -7    3.63    0.81
   7  11  -7    3.20    0.61
   7  11  -7    3.39    0.58
  -7  11   7    2.60    0.64
   6 -11  -7    0.65    0.69
  -6  11   7    0.69    0.55
   6  11  -7    0.27    0.44
   6  11  -7    0.48    0.50
   5 -11  -7    5.30    0.78
  -5  11   7    4.88    0.67
   5  11  -7    5.81    0.63
   5  11  -7    6.69    0.66
   4 -11  -7    0.74    0.60
  -4  11   7    1.04    0.49
   4  11  -7    0.51    0.43
   4  11  -7    0.97    0.46
   3 -11  -7    6.15    0.72
  -3  11   7    7.01    0.71
   3  11  -7    7.02    0.62
   2 -11  -7   -0.58    0.51
   2  11  -7   -0.41    0.40
  -2  11   7    0.64    0.49
   1 -11  -7    1.94    0.58
   1  11  -7    2.26    0.45
  -1  11   7    2.13    0.54
   0 -11  -7    5.17    0.64
   0  11   7    6.11    0.64
   0  11  -7    6.17    0.56
  -1 -11  -7   12.10    0.83
   1 -11   7   11.10    0.98
   1  11   7   11.56    0.84
   2 -11   7   -0.81    0.68
   2  11   7    1.09    0.55
   3 -11   7    1.90    0.81
   3  11   7    2.47    0.55
   4 -11   7   -0.45    0.79
   4  11   7    0.34    0.55
   5 -11   7   -1.25    0.85
   5  11   7    0.21    0.51
   6 -11   7    1.79    1.00
   6  11   7    2.55    0.65
   7 -12  -7    0.01    0.77
   7  12  -7    1.23    0.54
   7  12  -7    1.42    0.58
  -7  12   7    0.65    0.61
   6 -12  -7    1.55    0.75
  -6  12   7    0.20    0.58
   6  12  -7    1.09    0.51
   6  12  -7    0.73    0.56
   5 -12  -7    1.55    0.70
   5  12  -7    1.54    0.56
   5  12  -7    0.86    0.50
  -5  12   7    1.66    0.57
   4 -12  -7    2.49    0.72
  -4  12   7    2.93    0.63
   4  12  -7    3.22    0.56
   3 -12  -7    0.41    0.59
   3  12  -7    0.81    0.47
  -3  12   7   -0.78    0.46
   2 -12  -7    0.35    0.56
   2  12  -7    0.24    0.45
  -2  12   7   -0.76    0.48
   1 -12  -7    1.04    0.57
   1  12  -7    0.66    0.44
  -1  12   7    0.62    0.52
   0 -12  -7    2.96    0.58
   0  12   7    3.40    0.61
   1  12   7   -0.32    0.45
   2 -12   7    1.61    0.79
   2  12   7    2.18    0.61
   3 -12   7   -0.03    0.80
   3  12   7   -0.63    0.54
   4 -12   7    5.30    1.02
   4  12   7    3.68    0.66
   5 -12   7    2.13    0.99
   5  12   7    1.25    0.64
   5 -13  -7   -0.58    0.75
   5  13  -7    1.08    0.55
  -5  13   7    0.52    0.62
   4 -13  -7   -0.56    0.66
   4  13  -7    0.58    0.55
  -4  13   7    0.09    0.54
   3 -13  -7    0.20    0.64
   3  13  -7    0.83    0.52
  -3  13   7    0.09    0.57
   2 -13  -7    0.46    0.65
  -2  13   7    0.20    0.57
  -1  13   7   -0.55    0.54
   0  13   7    0.04    0.56
   1  13   7    0.42    0.55
   2  13   7    0.86    0.61
   3 -13   7   -1.34    0.90
   3  13   7    0.24    0.55
  13   0  -8   15.40    1.13
  12   0  -8   41.89    1.63
  11   0  -8    0.46    0.55
  10   0  -8   68.31    2.20
  10   0  -8   70.02    2.12
   9   0  -8   16.86    1.00
   9   0  -8   14.80    0.83
   8   0  -8    3.04    0.46
   8   0  -8    3.10    0.55
   7   0  -8   14.54    0.75
  -6   0   8    0.34    0.31
  -5   0   8  108.49    2.96
  -4   0   8  110.18    3.00
  -3   0   8   58.48    1.70
   3   0  -8   58.37    1.58
  -2   0   8    6.43    0.49
   2   0  -8    5.73    0.37
  -1   0   8  153.34    4.12
   0   0   8    8.35    0.29
   0   0   8    8.07    0.59
   1   0   8   83.90    2.09
   2   0   8    0.50    0.38
   2   0   8    0.76    0.19
   3   0   8    2.22    0.26
   3   0   8    1.72    0.41
   4   0   8   61.94    1.69
   4   0   8   61.78    1.97
   5   0   8   72.07    2.30
   5   0   8   77.84    2.06
   6   0   8    5.62    0.71
   6   0   8    6.17    0.54
   7   0   8  104.43    2.82
   7   0   8  101.71    3.09
   8   0   8   14.76    1.11
   8   0   8   14.99    0.87
   9   0   8   18.30    1.19
   9   0   8   15.84    0.91
  10   0   8    7.33    0.84
  11   0   8    1.30    0.76
  13  -1  -8    2.89    0.77
  13   1  -8    3.94    0.81
  12  -1  -8   14.96    1.00
  12   1  -8   16.03    1.09
  11  -1  -8   14.72    0.95
  11  -1  -8   15.61    0.96
  11   1  -8   13.39    1.02
  10  -1  -8    0.52    0.52
  10  -1  -8    0.25    0.48
  10   1  -8    0.14    0.52
   9  -1  -8    1.60    0.49
   9   1  -8    2.07    0.57
   9   1  -8    1.42    0.40
   8  -1  -8   21.71    0.96
   8   1  -8   22.38    1.07
   8   1  -8   22.20    0.92
   7  -1  -8    0.42    0.41
   7   1  -8    0.34    0.34
   7   1  -8    0.51    0.44
  -6  -1   8   52.49    1.53
   6   1  -8   50.92    1.57
  -6   1   8   51.00    1.58
  -5  -1   8   59.69    1.71
   5   1  -8   59.64    1.70
  -5   1   8   61.18    1.78
  -4  -1   8    2.00    0.26
   4   1  -8    1.92    0.32
  -4   1   8    2.28    0.33
  -3  -1   8  136.15    3.63
   3  -1  -8  135.72    3.37
   3   1  -8  132.97    3.39
  -3   1   8  135.99    3.66
   3   1  -8  136.18    3.41
  -2  -1   8   74.98    2.06
   2  -1  -8   70.86    1.87
   2   1  -8   73.80    1.92
  -2   1   8   74.96    2.09
  -2   1   8   71.73    1.88
   2   1  -8   72.12    1.85
  -1  -1   8    8.92    0.55
  -1   1   8    8.03    0.56
   1   1  -8    8.29    0.27
  -1   1   8    8.27    0.36
   0  -1   8   69.58    2.01
   0   1   8   70.53    1.78
   1  -1   8   32.82    1.16
   1   1   8   33.43    0.93
   1   1   8   34.02    1.15
   2  -1   8   46.08    1.22
   2   1   8   47.55    1.27
   2   1   8   47.44    1.51
   3  -1   8   91.30    2.30
   3  -1   8   87.04    2.60
   3   1   8   91.47    2.61
   4  -1   8   15.82    0.97
   4   1   8   15.11    0.90
   4   1   8   15.38    0.67
   5  -1   8    4.93    0.68
   5  -1   8    5.38    0.45
   5   1   8    4.99    0.61
   5   1   8    5.51    0.48
   6  -1   8   12.23    0.91
   6  -1   8   12.42    0.70
   6   1   8   11.02    0.68
   6   1   8   11.89    0.92
   7  -1   8   -0.05    0.40
   7  -1   8    0.05    0.58
   7   1   8   -0.18    0.39
   7   1   8    0.86    0.54
   8  -1   8   12.71    0.82
   8  -1   8   12.59    1.02
   8   1   8   11.14    0.76
   8   1   8   12.64    0.95
   9  -1   8   14.10    1.10
   9  -1   8   16.49    0.94
   9   1   8   15.07    1.09
   9   1   8   14.59    0.87
  10  -1   8    2.13    0.76
  10   1   8    1.81    0.57
  10   1   8    2.61    0.69
  11  -1   8   14.73    1.21
  13  -2  -8    1.04    0.68
  13   2  -8    2.84    0.78
  12  -2  -8    7.41    0.81
  12   2  -8    9.04    0.90
  11  -2  -8    1.46    0.57
  11  -2  -8    1.83    0.64
  11   2  -8    1.21    0.59
  10  -2  -8   19.31    1.06
  10   2  -8   18.54    1.07
   9  -2  -8    0.86    0.48
   9   2  -8    0.66    0.54
   8  -2  -8    1.34    0.49
   8   2  -8    1.88    0.55
   8   2  -8    2.06    0.37
   7  -2  -8    5.53    0.56
   7   2  -8    5.98    0.59
   7   2  -8    4.92    0.41
   6  -2  -8   15.82    0.83
   6   2  -8   15.08    0.78
  -6   2   8   16.51    0.79
   5   2  -8   23.31    0.87
  -5   2   8   24.26    0.90
  -4   2   8   10.96    0.62
   4   2  -8   11.25    0.56
   3  -2  -8    7.85    0.39
   3   2  -8    7.73    0.44
  -3   2   8    7.89    0.56
   3   2  -8    7.61    0.49
  -3   2   8    8.12    0.46
  -2  -2   8    1.31    0.29
   2  -2  -8    1.45    0.19
   2   2  -8    1.83    0.19
  -2   2   8    1.73    0.31
   2   2  -8    1.33    0.25
  -1  -2   8   70.46    2.02
  -1   2   8   70.98    1.84
   0  -2   8    9.78    0.63
   0   2   8    9.69    0.42
   0   2   8    9.39    0.55
   1  -2   8   11.46    0.63
   1   2   8    8.11    0.42
   1   2   8   10.37    0.64
   2  -2   8   10.96    0.39
   2  -2   8   11.19    0.76
   2   2   8   10.72    0.62
   3  -2   8   21.24    0.68
   3   2   8   20.22    0.93
   3   2   8   19.99    0.72
   4   2   8   81.49    2.21
   4   2   8   83.79    2.45
   5  -2   8   11.18    0.90
   5  -2   8   10.35    0.66
   5   2   8   10.94    0.63
   5   2   8   10.28    0.82
   6  -2   8    3.17    0.72
   6  -2   8    3.25    0.47
   6   2   8    3.65    0.59
   6   2   8    4.27    0.50
   7  -2   8    4.44    0.52
   7  -2   8    4.94    0.74
   7   2   8    4.04    0.52
   7   2   8    4.49    0.65
   8  -2   8    2.52    0.72
   8  -2   8    2.41    0.52
   8   2   8    1.53    0.48
   8   2   8    2.36    0.59
   9  -2   8    4.37    0.80
   9   2   8    5.51    0.70
   9   2   8    4.94    0.62
  10  -2   8    3.00    0.80
  10   2   8    4.21    0.64
  11  -2   8    0.83    0.83
  11   2   8   -0.09    0.56
  13  -3  -8    0.67    0.67
  13   3  -8    0.22    0.63
  12  -3  -8   -0.49    0.61
  12   3  -8    0.48    0.63
  11  -3  -8    1.29    0.65
  11   3  -8    1.87    0.63
  10  -3  -8    1.28    0.56
  10   3  -8    1.19    0.58
   9  -3  -8    1.12    0.51
   9   3  -8    1.73    0.52
   8  -3  -8    2.09    0.57
   8   3  -8    1.76    0.54
   7  -3  -8    4.79    0.58
   7   3  -8    4.67    0.55
   7   3  -8    4.50    0.35
   6  -3  -8    8.57    0.65
  -6  -3   8    7.03    0.45
   6   3  -8    8.71    0.65
  -6   3   8    7.79    0.61
  -5  -3   8    1.72    0.25
  -5   3   8    1.65    0.37
   5   3  -8    1.14    0.35
  -4  -3   8    0.43    0.23
  -4   3   8    0.20    0.28
   4   3  -8    0.20    0.27
  -4   3   8    0.36    0.34
   4   3  -8    0.16    0.27
   3  -3  -8    2.74    0.21
  -3   3   8    2.00    0.38
   3   3  -8    2.24    0.26
  -3   3   8    2.41    0.31
   3   3  -8    2.32    0.30
  -2  -3   8    3.76    0.36
  -2   3   8    3.60    0.32
   2   3  -8    3.64    0.24
   2   3  -8    3.32    0.32
  -2   3   8    2.12    0.33
  -1  -3   8    6.56    0.53
  -1   3   8    5.84    0.39
   1   3  -8    5.97    0.25
  -1   3   8    6.03    0.46
   0  -3   8    1.20    0.36
   0   3   8    0.53    0.34
   0   3   8    0.78    0.23
   1  -3   8    8.59    0.59
   1   3   8    7.88    0.47
   1   3   8    8.46    0.60
   2  -3   8   16.95    0.54
   2  -3   8   17.20    0.92
   2   3   8   15.77    0.80
   2   3   8   16.58    0.67
   3  -3   8   -0.16    0.23
   3  -3   8    0.34    0.36
   3   3   8   -0.87    0.38
   3   3   8    0.04    0.28
   4   3   8   17.79    0.79
   4   3   8   17.21    0.89
   5  -3   8    1.06    0.66
   5  -3   8    0.70    0.37
   5   3   8    0.10    0.47
   5   3   8    0.08    0.37
   6  -3   8    0.09    0.40
   6  -3   8   -0.36    0.64
   6   3   8    0.55    0.50
   6   3   8    0.56    0.39
   7  -3   8    2.01    0.46
   7  -3   8    1.16    0.69
   7   3   8    1.66    0.46
   7   3   8    1.37    0.53
   8  -3   8    0.29    0.71
   8   3   8   -0.04    0.52
   8   3   8   -0.09    0.45
   9  -3   8    2.47    0.79
   9   3   8    1.55    0.55
   9   3   8    2.43    0.59
  10  -3   8    0.09    0.78
  10   3   8   -0.22    0.52
  11  -3   8    1.69    0.84
  11   3   8    0.40    0.61
  13  -4  -8    3.92    0.90
  13   4  -8    5.40    0.85
  12  -4  -8    2.73    0.78
  12   4  -8    4.08    0.70
  11  -4  -8    0.29    0.62
  11   4  -8    1.13    0.61
  10  -4  -8    1.22    0.61
  10   4  -8    2.11    0.60
   9  -4  -8   -0.69    0.51
   9   4  -8    0.78    0.52
   8  -4  -8    1.58    0.55
   8   4  -8    0.95    0.50
   7  -4  -8    0.09    0.51
   7   4  -8    0.77    0.45
   6  -4  -8    1.47    0.50
   6   4  -8    2.22    0.44
  -5  -4   8    1.98    0.25
  -5   4   8    2.15    0.43
  -5   4   8    2.41    0.38
   5   4  -8    1.67    0.38
  -4  -4   8   26.51    0.84
  -4   4   8   24.59    0.98
  -4   4   8   26.43    0.93
   4   4  -8   25.51    0.86
  -3   4   8   17.02    0.75
  -2  -4   8    9.98    0.59
   2   4  -8   11.60    0.45
  -2   4   8   11.09    0.60
  -2   4   8   10.32    0.55
  -1  -4   8   10.39    0.65
   1   4  -8    9.63    0.38
  -1   4   8   10.35    0.52
  -1   4   8   10.07    0.65
   0  -4   8   24.68    1.00
   0   4   8   26.25    0.99
   0   4  -8   25.44    0.70
   0   4   8   25.95    0.86
   1  -4   8   18.96    0.87
   1   4   8   18.93    0.72
   1   4   8   18.81    0.84
   2  -4   8    8.21    0.69
   2   4   8    7.99    0.53
   2   4   8    6.49    0.55
   3  -4   8    2.13    0.63
   3   4   8    2.20    0.45
   3   4   8    2.61    0.40
   4  -4   8    3.83    0.65
   4   4   8    6.14    0.51
   4   4   8    6.18    0.58
   5  -4   8    0.45    0.69
   5  -4   8    0.21    0.37
   5   4   8    0.97    0.41
   5   4   8   -0.19    0.46
   6  -4   8   25.29    1.36
   6   4   8   25.38    1.03
   6   4   8   26.57    1.12
   7  -4   8   19.41    1.26
   7   4   8   18.55    0.94
   7   4   8   18.26    0.91
   8  -4   8    1.30    0.76
   8   4   8    0.22    0.46
   8   4   8    0.79    0.52
   9  -4   8    1.33    0.79
   9   4   8    1.18    0.53
  10  -4   8    0.21    0.83
  10   4   8    0.74    0.57
  13  -5  -8    0.99    0.88
  13   5  -8    2.65    0.76
  12  -5  -8    0.19    0.72
  12   5  -8    2.15    0.64
  11  -5  -8    3.00    0.74
  11   5  -8    3.87    0.70
  10  -5  -8   -0.57    0.60
  10   5  -8   -0.33    0.54
   9  -5  -8    5.76    0.72
   9   5  -8    5.11    0.61
   8  -5  -8   21.81    1.13
   8   5  -8   21.93    1.01
   7  -5  -8    1.84    0.57
   7   5  -8    2.05    0.49
   6  -5  -8   15.13    0.94
   6   5  -8   14.47    0.78
   5  -5  -8   17.81    0.92
   5   5  -8   20.45    0.83
  -5   5   8   20.70    0.97
  -5   5   8   21.51    0.89
  -4  -5   8    3.46    0.31
  -4   5   8    3.28    0.41
   4   5  -8    3.07    0.36
   4   5  -8    3.52    0.39
  -3   5   8   13.22    0.63
   3   5  -8   12.46    0.58
   3   5  -8   14.37    0.68
  -2  -5   8   12.47    0.67
   2   5  -8   11.89    0.51
  -2   5   8   11.90    0.63
   2   5  -8   12.88    0.65
  -2   5   8   11.02    0.66
  -1  -5   8   12.16    0.68
  -1   5   8   11.76    0.61
   1   5  -8   12.12    0.48
  -1   5   8   11.68    0.72
   0  -5   8   33.01    1.20
   0   5   8   32.06    1.04
   0   5  -8   32.60    0.91
   0   5   8   31.22    1.13
   1  -5   8   18.81    0.98
   1   5   8   17.45    0.75
  -1   5  -8   16.91    0.58
   1   5   8   16.91    0.83
   2  -5   8    4.44    0.64
   2   5   8    4.00    0.44
   2   5   8    3.43    0.47
   3  -5   8   43.98    1.68
   3   5   8   42.88    1.45
   3   5   8   43.31    1.37
   4  -5   8    0.84    0.72
   4   5   8    1.18    0.46
   4   5   8    1.51    0.44
   5  -5   8    4.76    0.79
   5   5   8    3.74    0.50
   5   5   8    4.82    0.55
   6  -5   8   -0.66    0.64
   6   5   8    0.38    0.44
   6   5   8    0.31    0.41
   7  -5   8   -0.61    0.64
   7   5   8    0.36    0.46
   7   5   8    0.13    0.45
   8  -5   8    4.61    0.91
   8   5   8    5.07    0.63
   9  -5   8    6.40    0.99
   9   5   8    7.18    0.73
  10  -5   8    2.92    0.96
  10   5   8    2.65    0.66
  12  -6  -8    9.99    1.03
  12   6  -8   12.60    0.99
  11  -6  -8    0.12    0.68
  11   6  -8    0.33    0.53
  10  -6  -8   21.18    1.22
  10   6  -8   19.51    1.07
   9  -6  -8   20.65    1.09
   9   6  -8   19.31    0.96
   8  -6  -8   -0.04    0.55
   8   6  -8    0.85    0.49
   7  -6  -8   27.91    1.25
   7   6  -8   27.68    1.10
   6  -6  -8   14.67    0.90
   6   6  -8   13.24    0.74
   6   6  -8   14.40    0.79
  -6   6   8   15.52    0.85
   5  -6  -8    1.73    0.51
   5   6  -8    4.83    0.49
   5   6  -8    4.18    0.47
  -5   6   8    4.66    0.51
  -4   6   8   16.00    0.81
   4   6  -8   16.31    0.74
   4   6  -8   15.00    0.77
  -3  -6   8   -0.17    0.20
   3   6  -8    0.70    0.34
  -3   6   8    0.28    0.39
  -3   6   8   -0.15    0.36
   3   6  -8    0.68    0.31
  -2  -6   8    8.22    0.66
  -2   6   8   10.13    0.72
  -2   6   8    8.47    0.63
   2   6  -8    9.00    0.52
   2   6  -8    8.43    0.56
  -1  -6   8   23.71    1.01
   1   6  -8   23.83    0.78
  -1   6   8   23.68    1.01
  -1   6   8   24.58    0.93
   0  -6   8    2.65    0.55
   0   6   8    2.37    0.46
   0   6  -8    2.55    0.29
   0   6   8    2.10    0.41
   1  -6   8   10.12    0.76
   1   6   8   10.41    0.66
   1   6   8    9.85    0.70
  -1   6  -8   10.97    0.48
   2  -6   8   10.41    0.85
   2   6   8    8.80    0.66
   2   6   8    9.72    0.70
   3  -6   8    0.14    0.67
   3   6   8    0.05    0.41
   3   6   8    0.47    0.41
   4  -6   8   20.79    1.20
   4   6   8   21.28    0.94
   4   6   8   21.46    0.94
   5  -6   8   19.94    1.19
   5   6   8   22.97    0.98
   5   6   8   20.01    0.90
   6  -6   8    3.36    0.80
   6   6   8    2.83    0.53
   6   6   8    2.86    0.51
   7  -6   8   25.69    1.38
   7   6   8   25.74    1.12
   8  -6   8    2.05    0.84
   8   6   8    1.99    0.55
   9  -6   8    4.41    0.91
   9   6   8    4.10    0.67
  10  -6   8    5.41    1.08
  10   6   8    6.97    0.80
  12  -7  -8    0.03    0.80
  12   7  -8    1.42    0.69
  11  -7  -8    4.12    0.86
  11   7  -8    4.01    0.72
  10  -7  -8   -0.62    0.65
  10   7  -8    0.76    0.57
   9  -7  -8    2.56    0.70
   9   7  -8    2.08    0.58
   8  -7  -8    8.58    0.83
   8   7  -8    8.60    0.71
   7  -7  -8    4.55    0.67
   7   7  -8    4.88    0.57
   7   7  -8    4.39    0.54
   6  -7  -8   33.49    1.34
  -6   7   8   35.30    1.29
   6   7  -8   34.31    1.25
   6   7  -8   34.36    1.22
   5  -7  -8   10.74    0.89
   5   7  -8   12.17    0.74
  -5   7   8   11.67    0.78
   5   7  -8   11.14    0.73
   4  -7  -8   -0.30    0.52
  -4   7   8   -0.28    0.42
   4   7  -8   -0.29    0.33
  -4   7   8    0.83    0.52
   4   7  -8    0.27    0.36
  -3  -7   8   36.32    1.17
   3   7  -8   35.75    1.24
  -3   7   8   34.09    1.22
  -3   7   8   35.60    1.36
   3   7  -8   35.49    1.15
  -2  -7   8   26.91    0.99
  -2   7   8   24.19    1.04
   2   7  -8   23.77    0.99
  -2   7   8   25.43    1.02
   2   7  -8   24.67    0.87
  -1  -7   8   12.32    0.87
  -1   7   8   14.43    0.78
   1   7  -8   13.55    0.63
  -1   7   8   15.32    0.84
   0  -7   8   77.84    2.41
   0   7   8   79.29    2.23
   0   7  -8   78.42    2.08
   0   7   8   76.86    2.33
   1  -7   8   11.47    0.85
   1   7   8   11.02    0.75
  -1   7  -8   10.23    0.55
   1   7   8   10.55    0.73
   2  -7   8   16.22    1.14
   2   7   8   16.86    0.85
   2   7   8   15.85    0.84
  -2   7  -8   17.06    0.69
   3  -7   8   16.81    1.15
   3   7   8   16.09    0.80
   3   7   8   15.36    0.85
   4  -7   8    2.21    0.73
   4   7   8    0.80    0.45
   4   7   8    0.94    0.43
   5  -7   8   18.56    1.25
   5   7   8   16.85    0.89
   5   7   8   15.96    0.89
   6  -7   8    7.61    0.98
   6   7   8    7.92    0.70
   7  -7   8   -0.17    0.78
   7   7   8   -0.29    0.49
   8  -7   8    6.42    1.01
   8   7   8    7.11    0.74
   9  -7   8    9.93    1.18
   9   7   8   10.50    0.88
  11  -8  -8   -0.33    0.78
  11   8  -8    0.37    0.61
  10  -8  -8   12.60    1.08
  10   8  -8   13.38    0.95
   9  -8  -8    2.49    0.68
   9   8  -8    3.46    0.62
   8  -8  -8    4.40    0.75
   8   8  -8    4.05    0.54
   8   8  -8    5.18    0.63
   7  -8  -8   16.28    1.05
   7   8  -8   15.93    0.88
   7   8  -8   13.93    0.85
   6  -8  -8    6.07    0.67
   6   8  -8    7.92    0.64
  -6   8   8    8.51    0.70
   6   8  -8    8.35    0.65
   5  -8  -8    0.23    0.48
  -5   8   8    0.06    0.44
   5   8  -8   -0.01    0.37
   5   8  -8    0.42    0.41
   4  -8  -8    0.55    0.51
   4   8  -8    0.03    0.33
   4   8  -8    0.04    0.34
  -4   8   8    0.10    0.43
   3  -8  -8    3.23    0.59
   3   8  -8    3.94    0.45
  -3   8   8    4.34    0.52
   3   8  -8    3.67    0.46
  -3   8   8    3.66    0.59
  -2  -8   8    6.94    0.58
  -2   8   8    6.66    0.63
  -2   8   8    7.14    0.66
   2   8  -8    6.92    0.50
  -1  -8   8   53.81    1.80
  -1   8   8   55.17    1.72
   1   8  -8   55.03    1.57
  -1   8   8   53.93    1.79
   0  -8   8    0.11    0.58
   0   8   8    0.29    0.43
   0   8  -8    0.02    0.32
   0   8   8    0.94    0.44
   1  -8   8   24.48    1.24
   1   8   8   25.35    1.06
   1   8   8   27.64    1.09
  -1   8  -8   25.79    0.91
   2  -8   8    4.45    0.74
   2   8   8    5.07    0.54
   2   8   8    5.60    0.54
   3  -8   8    2.37    0.67
   3   8   8    3.33    0.50
   3   8   8    3.60    0.50
   4  -8   8   23.23    1.38
   4   8   8   26.75    1.06
   4   8   8   24.21    1.04
   5  -8   8    6.81    0.89
   5   8   8    7.19    0.69
   6  -8   8   -0.53    0.78
   6   8   8    0.44    0.50
   7  -8   8    3.64    0.92
   7   8   8    1.63    0.56
   8  -8   8    0.43    0.89
   8   8   8    1.02    0.59
  10  -9  -8    0.13    0.79
  10   9  -8    2.15    0.64
   9  -9  -8   -0.25    0.70
   9   9  -8   -0.59    0.45
   9   9  -8    0.40    0.55
   8  -9  -8    0.18    0.65
   8   9  -8    0.40    0.50
   8   9  -8    0.62    0.44
   7  -9  -8   -0.21    0.60
   7   9  -8   -0.23    0.44
   7   9  -8    0.67    0.51
  -7   9   8    0.03    0.50
   6  -9  -8    0.31    0.54
  -6   9   8   -0.06    0.49
   6   9  -8    0.88    0.45
   6   9  -8    0.71    0.44
   5  -9  -8    4.08    0.65
   5   9  -8    4.29    0.52
   5   9  -8    4.97    0.55
  -5   9   8    3.81    0.57
   4  -9  -8    1.51    0.57
   4   9  -8    1.44    0.40
  -4   9   8    1.80    0.51
   4   9  -8    1.31    0.42
   3  -9  -8   10.77    0.85
   3   9  -8   12.39    0.74
   3   9  -8   12.10    0.69
  -3   9   8   11.22    0.78
   2  -9  -8   10.78    0.82
   2   9  -8   11.18    0.65
  -2   9   8   10.21    0.71
  -2   9   8   12.48    0.84
  -1  -9   8    2.19    0.54
  -1   9   8    2.52    0.52
  -1   9   8    2.07    0.49
   1   9  -8    1.76    0.37
   0  -9   8    5.65    0.70
   0   9   8    4.05    0.55
   0   9  -8    4.94    0.46
   0   9   8    5.51    0.57
   1  -9   8    2.50    0.64
   1   9   8    2.02    0.50
   1   9   8    2.15    0.47
   2  -9   8    0.95    0.70
   2   9   8    0.08    0.41
   2   9   8    0.87    0.45
   3  -9   8    0.57    0.71
   3   9   8    0.23    0.43
   3   9   8   -0.20    0.46
   4  -9   8    0.43    0.77
   4   9   8    1.43    0.52
   5  -9   8    1.68    0.76
   5   9   8    0.45    0.51
   6  -9   8    0.50    0.84
   6   9   8    4.26    0.62
   7  -9   8    0.64    0.92
   7   9   8    0.21    0.56
   8  -9   8   -0.90    0.93
   8   9   8    0.80    0.60
   9 -10  -8    0.26    0.77
   9  10  -8   -0.10    0.49
   9  10  -8    1.01    0.59
   8 -10  -8    0.34    0.70
   8  10  -8    0.20    0.52
   8  10  -8    0.49    0.49
   7 -10  -8    0.06    0.64
   7  10  -8    0.02    0.46
  -7  10   8    0.14    0.52
   7  10  -8    1.36    0.52
   6 -10  -8    0.14    0.63
   6  10  -8   -0.09    0.43
  -6  10   8    0.16    0.47
   6  10  -8    0.38    0.46
   5 -10  -8    0.04    0.60
   5  10  -8    0.67    0.44
   5  10  -8    0.91    0.46
  -5  10   8    0.93    0.48
   4 -10  -8   -0.49    0.47
  -4  10   8   -0.31    0.43
   4  10  -8    0.48    0.41
   4  10  -8   -0.40    0.40
   3 -10  -8    1.27    0.57
   3  10  -8    1.50    0.43
  -3  10   8    0.18    0.44
   2 -10  -8   -0.01    0.50
  -2  10   8   -0.13    0.43
   2  10  -8   -0.11    0.38
   1 -10  -8   -0.20    0.50
  -1  10   8   -0.03    0.42
  -1  10   8    0.33    0.50
   1  10  -8   -0.45    0.35
   0 -10   8    0.15    0.61
   0  10   8    0.81    0.48
   0  10   8    0.80    0.50
   1 -10   8    0.16    0.62
   1  10   8    0.85    0.46
   1  10   8    0.27    0.48
   2 -10   8    0.35    0.68
   2  10   8    1.17    0.48
   2  10   8    0.00    0.45
   3 -10   8    0.54    0.75
   3  10   8    1.00    0.53
   4 -10   8   -1.86    0.73
   4  10   8    0.35    0.51
   5 -10   8    0.43    0.84
   5  10   8    0.81    0.51
   6 -10   8   -0.43    0.89
   6  10   8    0.38    0.57
   7 -10   8    0.01    0.93
   7  10   8    0.07    0.57
   8 -11  -8    2.34    0.82
   8  11  -8    1.12    0.55
   8  11  -8    2.62    0.61
   7 -11  -8    0.17    0.72
   7  11  -8    0.86    0.50
   7  11  -8    0.25    0.52
  -7  11   8    0.38    0.57
   6 -11  -8    3.27    0.75
  -6  11   8    2.29    0.58
   6  11  -8    2.33    0.56
   6  11  -8    2.13    0.53
   5 -11  -8    0.64    0.65
   5  11  -8    0.43    0.47
   5  11  -8    1.64    0.50
  -5  11   8    0.85    0.55
   4 -11  -8    0.84    0.61
  -4  11   8    2.24    0.57
   4  11  -8    1.34    0.46
   4  11  -8    0.97    0.47
   3 -11  -8    2.17    0.61
  -3  11   8    1.85    0.52
   3  11  -8    1.59    0.48
   2 -11  -8    1.38    0.57
   2  11  -8    1.27    0.44
  -2  11   8    1.05    0.54
   1 -11  -8    0.17    0.50
  -1  11   8   -0.42    0.47
   0 -11  -8    3.21    0.58
   0  11   8    2.21    0.57
   1 -11   8    2.47    0.75
  -1 -11  -8    3.57    0.57
   1  11   8    2.47    0.54
   1  11   8    1.81    0.55
   2 -11   8    0.37    0.71
   2  11   8    1.30    0.53
   3 -11   8    1.72    0.80
   3  11   8    1.75    0.58
   4 -11   8    1.86    0.86
   4  11   8   -0.23    0.50
   5 -11   8    2.04    0.94
   5  11   8    2.20    0.63
   6 -11   8   -0.10    0.94
   6  11   8    0.98    0.56
   7 -12  -8    4.27    0.90
   7  12  -8    5.67    0.74
   7  12  -8    4.81    0.66
  -7  12   8    3.96    0.71
   6 -12  -8    0.23    0.73
   6  12  -8    1.57    0.56
   6  12  -8    0.91    0.53
  -6  12   8    0.97    0.57
   5 -12  -8    0.58    0.67
   5  12  -8    0.07    0.48
   5  12  -8    0.31    0.48
  -5  12   8   -0.29    0.50
   4 -12  -8    0.57    0.64
  -4  12   8    1.59    0.55
   4  12  -8    1.38    0.51
   3 -12  -8    0.86    0.61
  -3  12   8   -0.04    0.48
   2 -12  -8    1.66    0.60
  -2  12   8    2.14    0.59
   1 -12  -8    1.71    0.58
  -1  12   8    1.25    0.58
   0 -12  -8    0.53    0.56
   0  12   8    1.60    0.57
   1  12   8    8.01    0.79
   2 -12   8   -0.29    0.74
   2  12   8    1.56    0.56
   3 -12   8    1.31    0.86
   3  12   8    1.30    0.58
   4 -12   8   -0.05    0.93
   4  12   8    0.96    0.61
   4 -13  -8    0.17    0.67
  -4  13   8    0.35    0.54
   3 -13  -8    5.05    0.79
  -3  13   8    5.42    0.76
   2 -13  -8    5.55    0.78
  -2  13   8    5.74    0.76
  -1  13   8    0.16    0.52
   0  13   8    4.77    0.73
   1  13   8    1.14    0.61
   2  13   8   -0.09    0.57
  13   0  -9   -0.73    0.66
  12   0  -9    1.00    0.66
  11   0  -9   -1.14    0.56
  10   0  -9    0.18    0.49
  10   0  -9    0.12    0.44
   9   0  -9   -0.22    0.46
   9   0  -9   -0.42    0.40
   8   0  -9   -0.13    0.40
   8   0  -9    0.26    0.51
   7   0  -9    0.28    0.38
  -7   0   9   -0.44    0.35
  -6   0   9   -0.16    0.30
  -5   0   9   -0.04    0.30
  -4   0   9   -0.23    0.27
  -3   0   9    0.06    0.28
   3   0  -9    0.28    0.21
   2   0  -9   -0.05    0.20
  -2   0   9   -0.13    0.26
  -1   0   9   -0.41    0.30
   0   0   9    0.07    0.12
   0   0   9   -0.21    0.32
   1   0   9    0.04    0.14
   1   0   9   -0.02    0.22
   2   0   9    0.14    0.18
   2   0   9    0.04    0.35
   3   0   9    0.10    0.23
   3   0   9    0.16    0.45
   4   0   9   -0.08    0.49
   4   0   9   -0.31    0.27
   5   0   9    0.41    0.56
   5   0   9    0.02    0.33
   6   0   9   -0.07    0.55
   6   0   9    0.10    0.36
   7   0   9    0.14    0.58
   7   0   9    0.07    0.41
   8   0   9    0.42    0.61
   9   0   9   -0.38    0.62
  10   0   9    0.79    0.70
  13  -1  -9    1.46    0.71
  13   1  -9   -0.10    0.70
  12  -1  -9    2.01    0.64
  12   1  -9    2.08    0.64
  11  -1  -9    7.97    0.83
  11   1  -9    9.22    0.86
  10  -1  -9    1.85    0.53
  10  -1  -9    1.95    0.61
  10   1  -9    3.30    0.65
   9  -1  -9    4.15    0.54
   9   1  -9    4.90    0.64
   9   1  -9    4.27    0.48
   8  -1  -9    8.92    0.66
   8   1  -9    9.93    0.68
   8   1  -9    9.08    0.73
  -7  -1   9    3.36    0.39
   7  -1  -9    2.99    0.47
   7   1  -9    2.72    0.51
   7   1  -9    3.55    0.41
  -7   1   9    3.06    0.45
  -6  -1   9   25.09    0.92
  -6   1   9   26.11    1.00
   6   1  -9   25.72    0.99
  -5  -1   9   43.95    1.36
   5   1  -9   44.25    1.35
  -5   1   9   45.37    1.41
  -4  -1   9    6.33    0.44
   4   1  -9    6.74    0.48
  -4   1   9    7.06    0.53
   4   1  -9    6.76    0.48
   3  -1  -9   40.19    1.14
  -3  -1   9   41.29    1.28
   3   1  -9   39.90    1.13
   3   1  -9   40.32    1.19
  -3   1   9   39.95    1.29
  -2  -1   9    7.06    0.53
   2  -1  -9    7.61    0.41
   2   1  -9    7.80    0.36
  -2   1   9    7.09    0.50
   2   1  -9    7.61    0.46
  -2   1   9    7.46    0.37
  -1  -1   9   16.00    0.73
  -1   1   9   15.74    0.74
  -1   1   9   15.51    0.52
   0  -1   9    9.94    0.67
   0   1   9   11.37    0.42
   1  -1   9    2.61    0.43
   1   1   9    2.85    0.24
   1   1   9    2.98    0.42
   2  -1   9    0.59    0.16
   2  -1   9    0.34    0.11
   2   1   9    0.44    0.40
   2   1   9    0.52    0.21
   3  -1   9   30.85    1.24
   3  -1   9   36.47    0.98
   3   1   9   33.62    1.01
   3   1   9   35.56    1.26
   4  -1   9    6.95    0.66
   4   1   9    8.12    0.68
   4   1   9    6.98    0.54
   5  -1   9    4.61    0.70
   5  -1   9    5.45    0.46
   5   1   9    5.68    0.48
   5   1   9    4.86    0.65
   6  -1   9   -0.01    0.58
   6  -1   9    0.11    0.38
   6   1   9    0.15    0.38
   6   1   9    0.00    0.52
   7  -1   9    3.19    0.68
   7   1   9    1.43    0.58
   7   1   9    1.67    0.44
   8  -1   9    8.68    0.86
   8   1   9    8.01    0.80
   8   1   9    9.23    0.69
   9  -1   9    4.03    0.76
   9   1   9    4.83    0.75
  10  -1   9    2.50    0.77
  10   1   9    1.97    0.73
  13  -2  -9    2.97    0.77
  13   2  -9    2.85    0.72
  12  -2  -9    8.07    0.87
  12   2  -9    7.15    0.81
  11  -2  -9    0.78    0.59
  11   2  -9    0.62    0.63
  10  -2  -9   22.72    1.07
  10   2  -9   21.09    1.07
   9  -2  -9   12.05    0.88
   9   2  -9   13.33    0.90
   8  -2  -9    3.02    0.53
   8   2  -9    2.91    0.57
   8   2  -9    3.09    0.40
  -7  -2   9   14.96    0.68
   7  -2  -9   14.41    0.85
   7   2  -9   15.07    0.85
   7   2  -9   15.79    0.72
  -6  -2   9   16.22    0.70
   6   2  -9   16.53    0.81
  -6   2   9   18.88    0.84
  -5  -2   9   62.14    1.76
  -5   2   9   61.86    1.87
   5   2  -9   60.80    1.73
  -4  -2   9  195.47    5.23
   4   2  -9  196.68    4.94
   4   2  -9  199.37    4.97
  -4   2   9  201.78    5.32
  -3  -2   9    3.57    0.35
   3  -2  -9    3.27    0.26
   3   2  -9    3.78    0.29
   3   2  -9    3.68    0.36
  -3   2   9    3.25    0.38
  -3   2   9    4.12    0.34
  -2  -2   9  186.95    5.02
   2   2  -9  188.64    4.62
   2   2  -9  190.31    4.72
  -2   2   9  190.33    5.07
  -1  -2   9    4.77    0.43
  -1   2   9    2.99    0.26
  -1   2   9    3.71    0.39
   0  -2   9   15.88    0.75
   0   2   9   16.15    0.56
   0   2   9   17.68    0.73
   1  -2   9    4.71    0.50
   1   2   9    4.76    0.45
   2  -2   9   23.25    0.64
   2  -2   9   22.48    1.03
   2   2   9   23.09    0.98
   2   2   9   22.98    0.75
   3  -2   9    0.46    0.23
   3  -2   9    0.20    0.08
   3   2   9    0.77    0.29
   3   2   9    0.59    0.40
   4   2   9   88.34    2.65
   4   2   9   89.84    2.39
   5  -2   9   11.82    0.64
   5  -2   9   10.53    0.89
   5   2   9   11.37    0.65
   5   2   9   11.73    0.88
   6  -2   9   39.96    1.61
   6   2   9   39.56    1.48
   6   2   9   39.38    1.31
   7  -2   9   34.42    1.48
   7   2   9   35.89    1.43
   7   2   9   38.17    1.30
   8  -2   9    0.26    0.66
   8   2   9   -0.44    0.46
   8   2   9    0.72    0.58
   9  -2   9    4.28    0.79
   9   2   9    3.48    0.61
   9   2   9    4.33    0.71
  10  -2   9    0.21    0.79
  13  -3  -9    1.88    0.72
  13   3  -9    0.53    0.70
  12  -3  -9    5.83    0.77
  12   3  -9    7.64    0.85
  11  -3  -9   25.90    1.25
  11   3  -9   26.05    1.26
  10  -3  -9    0.95    0.59
  10   3  -9    2.10    0.60
   9  -3  -9    7.01    0.68
   9   3  -9    7.19    0.71
   8  -3  -9   28.67    1.20
   8   3  -9   28.56    1.18
   7  -3  -9    2.93    0.50
   7   3  -9    2.94    0.51
   6   3  -9   84.31    2.36
  -6   3   9   88.03    2.54
  -5   3   9  125.43    3.44
   5   3  -9  120.08    3.17
  -4  -3   9    0.91    0.22
  -4   3   9    1.09    0.38
  -4   3   9    0.86    0.29
   4   3  -9    0.90    0.32
   4   3  -9    0.91    0.29
   3  -3  -9  134.35    3.37
  -3  -3   9  134.53    3.68
  -3   3   9  135.10    3.50
   3   3  -9  141.06    3.53
  -3   3   9  140.76    3.78
   3   3  -9  136.88    3.42
  -2  -3   9   90.14    2.51
  -2   3   9   89.22    2.34
   2   3  -9   88.87    2.39
   2   3  -9   89.20    2.23
  -2   3   9   89.41    2.55
  -1  -3   9   63.98    1.91
  -1   3   9   64.65    1.74
  -1   3   9   65.40    1.93
   0  -3   9  202.86    5.42
   0   3   9  201.36    5.04
   0   3   9  203.18    5.44
   1  -3   9    4.49    0.48
   1   3   9    4.82    0.37
   1   3   9    4.17    0.45
   2  -3   9   42.38    1.11
   2  -3   9   42.53    1.52
   2   3   9   42.64    1.45
   2   3   9   43.19    1.26
   3  -3   9   56.19    1.50
   3   3   9   55.55    1.61
   3   3   9   57.60    1.81
   4  -3   9   -0.88    0.42
   4   3   9    1.20    0.36
   4   3   9    1.34    0.49
   5  -3   9   65.53    2.20
   5   3   9   62.83    2.04
   5   3   9   65.17    1.88
   6  -3   9    1.03    0.65
   6   3   9    0.81    0.40
   6   3   9    0.92    0.49
   7  -3   9    7.02    0.85
   7   3   9    6.51    0.60
   7   3   9    7.55    0.70
   8  -3   9   13.23    1.05
   8   3   9   13.40    0.81
   8   3   9   13.46    0.92
   9  -3   9   11.59    1.03
   9   3   9   10.47    0.81
   9   3   9   10.42    0.84
  10  -3   9    7.55    0.98
  10   3   9    6.38    0.73
  13  -4  -9   -1.16    0.72
  13   4  -9    0.23    0.68
  12  -4  -9   14.67    1.12
  12   4  -9   14.55    1.06
  11  -4  -9    0.75    0.62
  11   4  -9    0.95    0.61
  10  -4  -9   29.97    1.35
  10   4  -9   25.44    1.22
   9  -4  -9   17.96    1.08
   9   4  -9   17.67    0.98
   8  -4  -9    0.09    0.50
   8   4  -9   -0.02    0.46
   7  -4  -9   30.40    1.27
   7   4  -9   30.47    1.16
   6  -4  -9    9.95    0.73
   6   4  -9    9.12    0.72
  -6   4   9    9.51    0.77
  -5  -4   9   50.63    1.46
  -5   4   9   52.39    1.67
   5   4  -9   49.05    1.50
  -4   4   9   72.19    2.14
   4   4  -9   69.83    1.89
  -4   4   9   68.54    1.95
   3  -4  -9    0.73    0.15
  -3  -4   9    0.45    0.31
  -3   4   9    0.27    0.30
   3   4  -9    1.04    0.25
   3   4  -9   -0.02    0.11
  -3   4   9    0.15    0.11
  -2  -4   9   54.65    1.68
   2   4  -9   56.84    1.46
  -2   4   9   56.47    1.59
  -1  -4   9   34.30    1.18
  -1   4   9   31.17    1.16
   1   4  -9   33.49    0.89
  -1   4   9   35.46    1.07
   0  -4   9   11.32    0.74
   0   4   9   11.98    0.66
   0   4  -9   10.86    0.35
   0   4   9   10.78    0.55
   1  -4   9   58.64    1.90
   1   4   9   61.09    1.69
   1   4   9   59.89    1.86
   2  -4   9   15.87    0.92
   2   4   9   17.43    0.87
   2   4   9   16.92    0.74
   3  -4   9   20.19    1.06
   3   4   9   20.32    0.81
   3   4   9   20.25    0.96
   4  -4   9   66.42    2.22
   4   4   9   65.89    2.04
   4   4   9   64.18    1.88
   5  -4   9   24.47    1.28
   5   4   9   23.00    0.94
   5   4   9   22.60    1.03
   6  -4   9    3.07    0.73
   6   4   9    3.22    0.51
   6   4   9    3.34    0.57
   7  -4   9   23.81    1.35
   7   4   9   23.65    1.10
   7   4   9   24.84    1.04
   8  -4   9    0.51    0.73
   8   4   9    0.07    0.47
   8   4   9    1.20    0.55
   9  -4   9   10.70    1.08
   9   4   9   13.97    0.89
  10  -4   9    3.28    0.90
  10   4   9    2.63    0.66
  12  -5  -9    0.29    0.73
  12   5  -9    0.36    0.64
  11  -5  -9    1.49    0.68
  11   5  -9    1.73    0.64
  10  -5  -9    1.19    0.62
  10   5  -9   -0.91    0.51
   9  -5  -9    5.70    0.72
   9   5  -9    5.86    0.62
   8  -5  -9   15.53    0.98
   8   5  -9   15.71    0.87
   7  -5  -9    0.52    0.54
   7   5  -9    0.92    0.43
   6  -5  -9   21.02    1.10
   6   5  -9   21.68    0.95
  -6   5   9   24.12    1.10
   6   5  -9   22.28    0.97
   5   5  -9    0.88    0.36
  -5   5   9    0.83    0.48
  -5   5   9    0.54    0.40
  -2  -5   9    5.12    0.47
  -2   5   9    5.77    0.56
   2   5  -9    5.50    0.37
  -2   5   9    5.80    0.47
  -1  -5   9    4.30    0.47
  -1   5   9    3.43    0.49
  -1   5   9    3.40    0.40
   1   5  -9    3.69    0.26
   0  -5   9   39.91    1.42
   0   5   9   40.24    1.27
   0   5  -9   41.32    1.09
   0   5   9   41.61    1.41
   1  -5   9    2.01    0.54
   1   5   9    1.95    0.45
   1   5   9    2.03    0.38
   2  -5   9    2.67    0.62
   2   5   9    1.62    0.39
   2   5   9    1.82    0.47
   3  -5   9    0.37    0.65
   3   5   9   -0.49    0.43
   3   5   9    0.08    0.37
   4  -5   9    6.96    0.83
   4   5   9    6.20    0.55
   4   5   9    6.18    0.61
   5  -5   9   42.69    1.76
   5   5   9   45.22    1.46
   5   5   9   45.42    1.55
   6  -5   9   13.81    1.14
   6   5   9   15.51    0.87
   6   5   9   14.96    0.90
   7  -5   9    1.04    0.75
   7   5   9    1.58    0.52
   7   5   9    0.64    0.49
   8  -5   9    2.73    0.84
   8   5   9    3.16    0.57
   9  -5   9    1.14    0.86
   9   5   9    1.69    0.59
  10  -5   9    2.33    0.93
  10   5   9    1.40    0.63
  12  -6  -9   -0.04    0.81
  12   6  -9    0.49    0.58
  11  -6  -9    0.77    0.72
  11   6  -9    1.31    0.61
  10  -6  -9    2.58    0.70
  10   6  -9    1.18    0.57
   9  -6  -9    1.04    0.62
   9   6  -9    2.12    0.55
   8  -6  -9    1.00    0.58
   8   6  -9    1.10    0.48
   7  -6  -9    8.83    0.78
   7   6  -9    9.87    0.72
   6  -6  -9    0.55    0.48
   6   6  -9   -0.31    0.34
   6   6  -9    0.21    0.40
  -6   6   9    1.19    0.45
   5  -6  -9   10.79    0.88
   5   6  -9   10.81    0.68
   5   6  -9   11.75    0.72
  -5   6   9   12.79    0.87
  -5   6   9   12.69    0.77
  -4   6   9   -0.10    0.29
  -4   6   9    0.02    0.36
   4   6  -9   -0.60    0.33
   4   6  -9    0.14    0.33
  -3  -6   9    1.51    0.37
   3   6  -9    1.46    0.33
  -3   6   9    1.48    0.42
  -3   6   9    1.82    0.50
   3   6  -9    1.44    0.36
  -2  -6   9    1.36    0.40
   2   6  -9    0.51    0.36
  -2   6   9    0.89    0.46
  -2   6   9    0.38    0.38
   2   6  -9    0.71    0.27
  -1  -6   9   12.54    0.81
   1   6  -9   12.50    0.52
  -1   6   9   11.67    0.68
  -1   6   9   11.88    0.73
   0  -6   9    5.28    0.59
   0   6  -9    5.30    0.38
   0   6   9    5.35    0.49
   0   6   9    4.33    0.54
   1  -6   9    2.90    0.64
  -1   6  -9    3.48    0.31
   1   6   9    3.37    0.52
   1   6   9    3.72    0.46
   2  -6   9    2.10    0.68
   2   6   9    1.96    0.51
   2   6   9    3.07    0.47
   3  -6   9    1.53    0.69
   3   6   9    0.51    0.40
   3   6   9    0.00    0.42
   4  -6   9    5.38    0.79
   4   6   9    5.06    0.57
   4   6   9    5.20    0.54
   5  -6   9   15.79    1.10
   5   6   9   17.07    0.86
   5   6   9   17.69    0.89
   6  -6   9    3.48    0.82
   6   6   9    2.45    0.53
   6   6   9    2.54    0.53
   7  -6   9    1.35    0.81
   7   6   9    1.27    0.51
   8  -6   9    0.99    0.75
   8   6   9    0.67    0.53
   9  -6   9    0.49    0.89
   9   6   9    1.76    0.61
  11  -7  -9   -0.30    0.74
  11   7  -9   -0.73    0.57
  10  -7  -9    6.27    0.84
  10   7  -9    4.73    0.69
   9  -7  -9    3.31    0.72
   9   7  -9    2.82    0.58
   8  -7  -9    9.05    0.82
   8   7  -9    8.00    0.69
   7  -7  -9    2.00    0.60
   7   7  -9    2.54    0.49
   7   7  -9    3.03    0.51
   6  -7  -9   -0.56    0.45
  -6   7   9    0.05    0.43
   6   7  -9    0.49    0.39
   6   7  -9   -0.36    0.40
   5  -7  -9    0.21    0.51
   5   7  -9    0.14    0.35
   5   7  -9    0.62    0.37
  -5   7   9    0.58    0.45
  -4   7   9    0.24    0.50
   4   7  -9    0.98    0.37
   4   7  -9    1.02    0.38
  -4   7   9    0.46    0.41
  -3  -7   9    5.04    0.47
   3   7  -9    4.32    0.49
   3   7  -9    4.82    0.44
  -3   7   9    4.21    0.56
  -3   7   9    5.14    0.53
  -2  -7   9    1.49    0.44
   2   7  -9    1.65    0.32
  -2   7   9    1.55    0.45
  -2   7   9    1.18    0.51
  -1  -7   9   14.44    0.89
  -1   7   9   13.85    0.86
  -1   7   9   14.03    0.79
   1   7  -9   13.01    0.60
   0  -7   9    0.15    0.55
   0   7   9   -0.60    0.44
   0   7   9    0.48    0.41
   0   7  -9   -0.04    0.26
   1  -7   9   -0.36    0.58
   1   7   9    0.34    0.44
   1   7   9    0.35    0.38
   2  -7   9    0.66    0.62
   2   7   9    0.94    0.46
   2   7   9    0.88    0.43
   3  -7   9    7.10    0.83
   3   7   9    8.25    0.65
   3   7   9    7.25    0.60
   4  -7   9    2.11    0.75
   4   7   9    2.08    0.50
   4   7   9    2.21    0.49
   5  -7   9    0.96    0.77
   5   7   9    0.82    0.46
   5   7   9    0.17    0.45
   6  -7   9    0.28    0.72
   6   7   9    2.64    0.54
   7  -7   9    2.17    0.83
   7   7   9    2.24    0.56
   8  -7   9    4.56    0.99
   8   7   9    6.23    0.73
   9  -7   9    2.08    0.97
   9   7   9    1.06    0.61
  11  -8  -9    4.25    0.91
  11   8  -9    4.89    0.74
  10  -8  -9    2.53    0.79
  10   8  -9    1.42    0.60
   9  -8  -9    6.66    0.86
   9   8  -9    7.73    0.71
   9   8  -9    7.30    0.72
   8  -8  -9    9.62    0.86
   8   8  -9    9.26    0.74
   8   8  -9    8.71    0.73
   7  -8  -9   17.99    1.07
   7   8  -9   17.20    0.93
   7   8  -9   17.74    0.91
   6  -8  -9    1.66    0.59
   6   8  -9    1.51    0.45
   6   8  -9    2.21    0.48
  -6   8   9    1.87    0.52
   5  -8  -9   -0.23    0.53
   5   8  -9    0.48    0.40
  -5   8   9    0.30    0.42
   5   8  -9    0.38    0.39
   4  -8  -9   21.61    1.08
   4   8  -9   21.21    0.87
  -4   8   9   21.38    0.95
  -4   8   9   21.97    1.09
   4   8  -9   21.15    0.96
  -3   8   9    7.35    0.62
   3   8  -9    8.10    0.57
  -3   8   9    7.08    0.68
   3   8  -9    8.96    0.66
  -2  -8   9   15.47    0.85
  -2   8   9   16.78    0.91
  -2   8   9   15.18    0.85
   2   8  -9   14.71    0.68
  -1  -8   9    4.33    0.58
  -1   8   9    4.64    0.56
   1   8  -9    5.53    0.43
  -1   8   9    4.57    0.59
   0  -8   9   10.71    0.81
   0   8   9   12.10    0.80
   0   8   9   12.15    0.76
   1  -8   9   18.34    1.09
   1   8   9   19.14    0.93
   1   8   9   19.29    0.88
   2  -8   9   15.61    1.14
   2   8   9   13.46    0.80
   2   8   9   13.86    0.86
   3  -8   9    0.27    0.68
   3   8   9    0.97    0.46
   3   8   9    0.67    0.43
   4  -8   9   18.82    1.29
   4   8   9   19.67    0.97
   4   8   9   19.58    0.96
   5  -8   9    2.08    0.82
   5   8   9    1.61    0.52
   6  -8   9    4.33    0.93
   6   8   9    3.47    0.61
   7  -8   9    2.15    0.92
   7   8   9    2.28    0.60
   8  -8   9    0.60    0.93
   8   8   9    0.23    0.57
  10  -9  -9    0.26    0.79
  10   9  -9    0.87    0.54
  10   9  -9    0.30    0.57
   9  -9  -9    4.36    0.83
   9   9  -9    2.98    0.61
   9   9  -9    3.86    0.65
   8  -9  -9   15.40    1.12
   8   9  -9   18.39    0.96
   8   9  -9   18.37    0.99
   7  -9  -9   -0.07    0.55
   7   9  -9    0.67    0.50
  -7   9   9    0.94    0.50
   7   9  -9   -0.37    0.39
   6  -9  -9    8.02    0.82
   6   9  -9    8.89    0.72
  -6   9   9    9.14    0.77
   6   9  -9    9.22    0.70
   5  -9  -9    4.66    0.70
   5   9  -9    4.10    0.52
   5   9  -9    3.08    0.52
  -5   9   9    3.49    0.59
   4  -9  -9   -0.03    0.52
   4   9  -9   -0.08    0.40
  -4   9   9   -0.01    0.43
   4   9  -9    0.18    0.38
   3  -9  -9   21.18    1.03
  -3   9   9   22.17    1.02
   3   9  -9   22.47    0.87
  -3   9   9   21.10    1.10
   2   9  -9   16.92    0.76
  -2   9   9   16.35    0.95
  -2   9   9   16.08    0.85
  -1  -9   9    6.47    0.65
  -1   9   9    6.59    0.65
  -1   9   9    7.28    0.67
   0  -9   9   23.12    1.19
   0   9   9   22.01    1.05
   0   9   9   22.99    1.03
   1  -9   9    2.01    0.68
   1   9   9    2.45    0.54
   1   9   9    2.95    0.51
   2  -9   9    8.35    0.87
   2   9   9    7.74    0.66
   2   9   9    6.18    0.62
   3  -9   9    8.67    0.93
   3   9   9    8.72    0.72
   3   9   9    9.39    0.71
   4  -9   9   12.74    1.10
   4   9   9   11.03    0.83
   5  -9   9   13.17    1.17
   5   9   9   13.67    0.91
   6  -9   9   -0.83    0.84
   6   9   9    0.64    0.53
   7  -9   9   -0.14    0.92
   7   9   9    0.39    0.57
   9 -10  -9    3.97    0.88
   9  10  -9    5.45    0.71
   9  10  -9    4.71    0.64
   8 -10  -9    0.06    0.70
   8  10  -9   -0.29    0.52
   8  10  -9    0.57    0.50
   7 -10  -9   11.39    0.99
  -7  10   9   13.14    0.93
   7  10  -9   13.80    0.86
   7  10  -9   11.31    0.84
   6 -10  -9    6.71    0.78
   6  10  -9    7.89    0.66
   6  10  -9    7.38    0.69
  -6  10   9    7.96    0.74
   5 -10  -9    4.05    0.71
   5  10  -9    4.49    0.59
   5  10  -9    4.45    0.54
  -5  10   9    3.73    0.64
   4 -10  -9    8.90    0.82
   4  10  -9    8.85    0.70
  -4  10   9    7.62    0.74
   4  10  -9    9.46    0.69
   3 -10  -9    3.07    0.62
  -3  10   9    3.19    0.58
   3  10  -9    2.40    0.45
   2 -10  -9   11.38    0.86
  -2  10   9   12.41    0.79
  -2  10   9   11.75    0.89
  -1  10   9    1.54    0.51
  -1  10   9    1.91    0.55
   0 -10   9    0.28    0.60
   0  10   9    0.97    0.46
   0  10   9    0.29    0.51
   1 -10   9   10.71    0.93
   1  10   9   10.30    0.80
   1  10   9   11.27    0.85
   2 -10   9   11.65    0.99
   2  10   9   12.68    0.87
   2  10   9   11.50    0.80
   3 -10   9    1.44    0.78
   3  10   9    1.47    0.54
   4 -10   9   12.75    1.13
   4  10   9   12.34    0.90
   5 -10   9    1.71    0.89
   5  10   9    2.18    0.61
   6 -10   9    1.94    0.96
   6  10   9    1.63    0.62
   8 -11  -9    3.25    0.85
   8  11  -9    5.70    0.70
   8  11  -9    4.42    0.66
   7 -11  -9    0.93    0.73
   7  11  -9    0.94    0.52
   7  11  -9   -0.24    0.48
  -7  11   9    0.46    0.58
   6 -11  -9    8.32    0.93
  -6  11   9    8.31    0.84
   6  11  -9   10.61    0.82
   6  11  -9    9.97    0.80
   5 -11  -9    6.24    0.82
   5  11  -9    7.44    0.67
   5  11  -9    7.40    0.72
  -5  11   9    7.02    0.74
   4 -11  -9    0.26    0.59
  -4  11   9   -0.06    0.52
   3 -11  -9    5.28    0.73
  -3  11   9    6.50    0.72
   2 -11  -9    1.79    0.58
  -2  11   9    2.35    0.57
   1 -11  -9    0.24    0.54
  -1  11   9    1.07    0.53
   0 -11  -9    2.98    0.58
   0  11   9    3.02    0.63
   0  11   9    2.41    0.58
   1 -11   9    0.59    0.69
   1  11   9    0.99    0.54
   1  11   9    1.22    0.55
   2 -11   9    2.60    0.83
   2  11   9    2.63    0.60
   3 -11   9    5.30    0.93
   3  11   9    6.64    0.75
   4 -11   9   -0.12    0.88
   4  11   9   -0.12    0.54
   5 -11   9    2.57    0.97
   5  11   9    3.44    0.68
   6 -12  -9    0.63    0.72
  -6  12   9    0.16    0.55
   6  12  -9    0.41    0.52
   5 -12  -9    0.03    0.69
   5  12  -9   -0.20    0.49
  -5  12   9    0.20    0.57
   4 -12  -9    0.56    0.64
  -4  12   9   -0.27    0.56
   3 -12  -9    1.78    0.64
  -3  12   9    0.97    0.58
   2 -12  -9    1.46    0.62
  -2  12   9    1.89    0.57
   1 -12  -9    1.11    0.58
  -1  12   9    1.15    0.59
   0 -12  -9    0.88    0.53
   0  12   9    0.31    0.55
   1  12   9    0.36    0.55
   2  12   9    0.44    0.57
   3 -12   9   -0.92    0.87
   3  12   9   -0.30    0.56
   4 -13  -9    0.37    0.70
  -4  13   9    0.95    0.63
   3 -13  -9   -0.16    0.66
  -3  13   9   -0.34    0.58
   2 -13  -9    0.94    0.64
  -2  13   9    0.30    0.58
  -1  13   9    0.91    0.58
   0  13   9    0.72    0.61
   1  13   9    0.59    0.60
  13   0 -10    5.41    0.81
  12   0 -10    6.75    0.80
  11   0 -10   11.46    0.93
  10   0 -10   67.41    2.16
   9   0 -10   20.10    0.93
   9   0 -10   20.10    1.05
   8   0 -10    7.88    0.60
   8   0 -10    8.09    0.72
  -7   0  10    3.37    0.45
  -6   0  10   20.25    0.84
  -5   0  10   61.10    1.82
   4   0 -10   66.30    1.82
  -4   0  10   67.34    1.97
   3   0 -10    3.88    0.33
  -3   0  10    2.90    0.39
  -2   0  10   70.71    2.08
   2   0 -10   71.68    1.90
  -1   0  10    8.43    0.63
   0   0  10    2.60    0.17
   0   0  10    2.20    0.42
   2   0  10   28.16    0.81
   3   0  10    6.83    0.66
   3   0  10    8.78    0.44
   4   0  10    7.28    0.67
   4   0  10    6.79    0.44
   5   0  10   14.25    0.70
   5   0  10   15.96    1.02
   6   0  10    7.88    0.77
   7   0  10   48.27    1.79
   8   0  10    2.91    0.67
   9   0  10   12.97    1.07
  10   0  10    2.71    0.78
  13  -1 -10    5.04    0.84
  13   1 -10    2.95    0.79
  12  -1 -10   11.80    0.99
  12   1 -10   12.24    1.00
  11  -1 -10   37.49    1.53
  11   1 -10   37.63    1.53
  10  -1 -10    1.90    0.53
  10  -1 -10    2.41    0.58
  10   1 -10    2.62    0.59
   9  -1 -10   40.61    1.42
   9   1 -10   39.36    1.32
   9   1 -10   38.27    1.41
   8  -1 -10   11.67    0.83
   8   1 -10   14.20    0.73
   8   1 -10   12.73    0.87
  -7  -1  10    6.47    0.51
   7   1 -10    6.96    0.62
  -7   1  10    6.19    0.55
  -6  -1  10   77.15    2.21
  -6   1  10   78.71    2.27
   6   1 -10   75.46    2.16
  -5  -1  10    9.11    0.60
  -5   1  10    9.88    0.63
   5   1 -10    9.10    0.59
   4  -1 -10    9.64    0.51
  -4  -1  10    8.70    0.60
  -4   1  10   10.64    0.62
   4   1 -10    8.92    0.53
   4   1 -10    9.02    0.55
   3  -1 -10    4.59    0.33
  -3  -1  10    3.74    0.40
   3   1 -10    4.53    0.32
  -3   1  10    4.54    0.45
   3   1 -10    4.25    0.36
  -2  -1  10   49.25    1.54
  -2   1  10   50.41    1.35
   2   1 -10   49.44    1.30
  -2   1  10   50.74    1.55
   2   1 -10   50.42    1.43
  -1  -1  10   17.93    0.81
  -1   1  10   18.40    0.59
  -1   1  10   18.35    0.79
   0  -1  10  181.23    4.88
   0   1  10  177.66    4.88
   0   1  10  182.20    4.44
   1  -1  10    1.55    0.45
   1   1  10    2.34    0.23
   2  -1  10   25.13    0.69
   2   1  10   24.46    1.03
   2   1  10   24.53    0.77
   3  -1  10    0.85    0.23
   3   1  10    1.82    0.52
   3   1  10    1.19    0.27
   4  -1  10    3.96    0.65
   4   1  10    4.97    0.63
   4   1  10    4.82    0.42
   5  -1  10   73.26    2.36
   5   1  10   72.02    2.32
   5   1  10   73.90    2.02
   6  -1  10   28.59    1.32
   6   1  10   28.63    1.27
   6   1  10   27.45    1.02
   7  -1  10    4.21    0.67
   7   1  10    3.99    0.68
   8  -1  10   17.08    1.16
   8   1  10   17.00    1.09
   9  -1  10    2.21    0.73
   9   1  10    2.92    0.69
  10  -1  10    2.65    0.79
  10   1  10    2.63    0.77
  13  -2 -10    0.94    0.69
  13   2 -10    0.98    0.73
  12  -2 -10    3.48    0.73
  12   2 -10    3.80    0.74
  11  -2 -10    3.37    0.65
  11   2 -10    3.43    0.71
  10  -2 -10    7.01    0.68
  10   2 -10    7.52    0.77
   9  -2 -10    3.36    0.55
   9   2 -10    3.30    0.60
   8  -2 -10    1.40    0.49
   8   2 -10    1.98    0.53
   7  -2 -10   22.59    1.05
  -7  -2  10   23.83    0.89
   7   2 -10   23.57    1.02
  -7   2  10   22.84    1.01
  -6  -2  10    1.31    0.32
   6   2 -10    2.04    0.44
  -6   2  10    0.94    0.41
  -5  -2  10   71.22    2.02
  -5   2  10   69.00    2.09
   5   2 -10   70.68    1.95
   5   2 -10   70.92    1.98
  -4  -2  10   13.45    0.67
   4  -2 -10   13.24    0.56
   4   2 -10   13.02    0.59
  -4   2  10   15.11    0.72
   4   2 -10   13.94    0.68
   3  -2 -10    9.87    0.47
  -3  -2  10   10.55    0.62
   3   2 -10   10.95    0.58
  -3   2  10   10.25    0.53
   3   2 -10   10.57    0.47
  -3   2  10   10.34    0.66
  -2  -2  10   19.16    0.80
   2   2 -10   19.42    0.75
  -2   2  10   20.56    0.86
   2   2 -10   19.53    0.55
  -2   2  10   16.59    0.61
  -1  -2  10   28.24    1.05
  -1   2  10   27.77    1.05
   0  -2  10    0.51    0.39
   0   2  10    0.02    0.16
   0   2  10    0.17    0.14
   1  -2  10   68.30    2.04
   1   2  10   63.49    1.99
   2  -2  10    1.97    0.46
   2   2  10    1.88    0.28
   2   2  10    1.39    0.48
   3   2  10   17.96    0.97
   3   2  10   19.12    0.74
   4  -2  10    2.64    0.64
   4   2  10    3.52    0.60
   4   2  10    3.84    0.42
   5  -2  10    5.39    0.72
   5   2  10    4.93    0.47
   5   2  10    4.73    0.63
   6  -2  10    3.83    0.66
   6   2  10    3.81    0.48
   6   2  10    3.65    0.61
   7  -2  10    6.13    0.76
   7   2  10    7.06    0.73
   7   2  10    6.72    0.58
   8  -2  10    2.33    0.73
   8   2  10    1.87    0.62
   9  -2  10    0.81    0.71
   9   2  10    0.27    0.58
  10  -2  10    0.97    0.78
  13  -3 -10    0.94    0.69
  13   3 -10   -1.08    0.64
  12  -3 -10   -0.43    0.61
  12   3 -10   -0.45    0.56
  11  -3 -10    1.09    0.63
  11   3 -10    0.01    0.58
  10  -3 -10    0.70    0.54
  10   3 -10    0.68    0.56
   9  -3 -10    0.43    0.50
   9   3 -10   -0.89    0.47
   8  -3 -10    3.07    0.56
   8   3 -10    3.19    0.56
   7  -3 -10    8.27    0.70
   7   3 -10    8.57    0.64
  -7   3  10    7.50    0.66
  -6  -3  10    1.87    0.32
   6   3 -10    1.48    0.43
  -6   3  10    1.63    0.47
  -5  -3  10   15.61    0.68
   5   3 -10   13.30    0.67
   5   3 -10   16.00    0.77
  -5   3  10   15.36    0.84
  -4  -3  10   37.96    1.20
   4  -3 -10   36.78    1.04
  -4   3  10   34.52    1.15
   4   3 -10   36.73    1.21
   4   3 -10   36.83    1.10
  -4   3  10   35.41    1.26
  -3  -3  10    3.43    0.39
   3  -3 -10    3.83    0.27
  -3   3  10    3.18    0.47
   3   3 -10    4.06    0.30
   3   3 -10    4.32    0.41
  -3   3  10    4.46    0.40
  -2  -3  10    9.99    0.67
   2   3 -10   10.21    0.59
   2   3 -10    9.98    0.37
  -2   3  10    9.90    0.53
  -1  -3  10   11.12    0.69
  -1   3  10   10.77    0.51
   0  -3  10   23.24    1.00
   0   3  10   23.37    1.01
   0   3  10   23.76    0.79
   1  -3  10   -0.01    0.45
   1   3  10    0.13    0.27
   1   3  10    0.18    0.38
   2  -3  10    3.60    0.60
   2   3  10    3.56    0.38
   2   3  10    3.10    0.52
   3  -3  10    0.98    0.58
   3   3  10    1.27    0.49
   3   3  10    1.84    0.36
   4  -3  10    1.15    0.62
   4   3  10    1.67    0.56
   4   3  10    1.87    0.38
   5  -3  10    3.84    0.64
   5   3  10    3.92    0.45
   5   3  10    3.59    0.57
   6  -3  10    0.10    0.64
   6   3  10    0.84    0.51
   6   3  10   -0.32    0.40
   7  -3  10    1.44    0.69
   7   3  10    0.10    0.52
   7   3  10    0.53    0.45
   8  -3  10    3.22    0.78
   8   3  10    2.55    0.61
   8   3  10    1.71    0.49
   9  -3  10   -0.36    0.71
   9   3  10    2.10    0.61
  10  -3  10   -0.46    0.77
  13  -4 -10   -0.54    0.75
  13   4 -10    1.16    0.71
  12  -4 -10    0.46    0.69
  12   4 -10    0.98    0.65
  11  -4 -10   -0.47    0.62
  11   4 -10    0.51    0.59
  10  -4 -10    2.10    0.65
  10   4 -10    2.75    0.63
   9  -4 -10    0.60    0.54
   9   4 -10    1.20    0.53
   8  -4 -10    0.89    0.52
   8   4 -10   -0.13    0.44
   7  -4 -10   -0.05    0.51
   7   4 -10   -0.24    0.41
  -6   4  10    0.92    0.49
   6   4 -10    1.43    0.41
   6   4 -10    0.88    0.36
  -5  -4  10    0.05    0.26
   5   4 -10    0.35    0.32
   5   4 -10    0.19    0.34
  -5   4  10   -0.12    0.44
  -4  -4  10    9.36    0.58
   4  -4 -10    9.15    0.41
   4   4 -10    6.84    0.54
   4   4 -10    9.43    0.55
  -4   4  10    9.32    0.60
  -4   4  10    9.12    0.73
  -3  -4  10    0.48    0.36
  -3   4  10    0.48    0.32
  -3   4  10    0.21    0.11
   3   4 -10    0.60    0.29
   3   4 -10    1.11    0.25
  -2  -4  10    5.28    0.48
   2   4 -10    4.52    0.42
   2   4 -10    5.11    0.32
  -2   4  10    4.65    0.41
  -1  -4  10    2.25    0.43
  -1   4  10    2.26    0.34
  -1   4  10    1.90    0.45
   0  -4  10   20.51    0.95
   0   4  10   19.34    0.88
   0   4  10   19.59    0.77
   1  -4  10    7.44    0.63
   1   4  10    7.58    0.54
   1   4  10    6.79    0.61
   2  -4  10    2.17    0.58
   2   4  10    1.35    0.35
   2   4  10    1.77    0.49
   3  -4  10    0.21    0.54
   3   4  10   -0.10    0.45
   3   4  10    0.05    0.36
   4  -4  10    0.70    0.58
   4   4  10    0.78    0.36
   4   4  10   -0.08    0.45
   5  -4  10    2.38    0.61
   5   4  10    1.74    0.50
   5   4  10    1.96    0.42
   6  -4  10    1.52    0.68
   6   4  10    1.45    0.46
   6   4  10    1.27    0.51
   7  -4  10   -0.03    0.70
   7   4  10    0.35    0.43
   7   4  10    0.27    0.51
   8  -4  10    0.84    0.76
   8   4  10    0.42    0.51
   8   4  10    1.09    0.55
   9  -4  10    0.65    0.78
   9   4  10    1.07    0.54
  12  -5 -10    2.67    0.79
  12   5 -10    3.93    0.75
  11  -5 -10   11.22    0.95
  11   5 -10   11.15    0.90
  10  -5 -10   -0.61    0.56
  10   5 -10   -0.15    0.53
   9  -5 -10   15.44    1.02
   9   5 -10   15.21    0.91
   8  -5 -10    3.47    0.61
   8   5 -10    2.94    0.51
   7  -5 -10   18.32    0.96
   7   5 -10   18.37    0.87
   6  -5 -10   24.30    1.15
   6   5 -10   22.60    0.94
   6   5 -10   22.25    0.96
  -6   5  10   21.93    1.03
   5   5 -10    5.42    0.48
   5   5 -10    6.12    0.50
  -5   5  10    6.18    0.55
  -5   5  10    6.41    0.63
  -4  -5  10    0.53    0.33
   4   5 -10   -0.12    0.10
  -4   5  10    0.70    0.39
   4   5 -10    0.34    0.32
  -4   5  10    0.01    0.16
  -2  -5  10    3.35    0.44
  -2   5  10    2.48    0.37
   2   5 -10    3.53    0.28
  -2   5  10    3.13    0.52
  -1  -5  10   15.18    0.81
  -1   5  10   14.28    0.70
   1   5 -10   14.98    0.50
  -1   5  10   15.75    0.86
   0  -5  10   25.21    1.10
   0   5  10   25.91    0.93
   0   5  10   25.99    1.09
   1  -5  10    1.14    0.53
   1   5  10   -0.02    0.36
   1   5  10    0.71    0.46
   2  -5  10   36.58    1.44
   2   5  10   37.64    1.23
   2   5  10   37.87    1.38
   3  -5  10    9.05    0.85
   3   5  10    8.16    0.60
   3   5  10    7.95    0.67
   4  -5  10   10.34    0.90
   4   5  10   10.39    0.81
   4   5  10    9.46    0.64
   5  -5  10    9.40    0.86
   5   5  10   10.47    0.69
   5   5  10    9.89    0.82
   6  -5  10    4.84    0.75
   6   5  10    4.51    0.60
   6   5  10    4.88    0.57
   7  -5  10    1.24    0.75
   7   5  10    0.08    0.45
   7   5  10    1.10    0.53
   8  -5  10   17.51    1.28
   8   5  10   16.30    0.94
   9  -5  10    2.37    0.90
   9   5  10    1.22    0.56
  12  -6 -10    0.75    0.78
  12   6 -10    2.17    0.64
  11  -6 -10   -0.55    0.67
  11   6 -10    0.13    0.57
  10  -6 -10    7.73    0.85
  10   6 -10    9.38    0.79
   9  -6 -10    5.06    0.74
   9   6 -10    4.59    0.62
   8  -6 -10   26.01    1.24
   8   6 -10   25.59    1.08
   7  -6 -10   44.51    1.61
   7   6 -10   40.89    1.42
   7   6 -10   41.14    1.40
   6  -6 -10    0.18    0.51
  -6   6  10   -0.24    0.39
   6   6 -10   -0.57    0.38
  -6   6  10   -0.04    0.49
   6   6 -10    0.39    0.38
  -5   6  10   37.47    1.31
   5   6 -10   38.81    1.32
   5   6 -10   36.67    1.21
  -5   6  10   34.52    1.36
  -4   6  10   37.48    1.26
   4   6 -10   37.28    1.18
  -4   6  10   36.74    1.41
  -3  -6  10   15.50    0.73
  -3   6  10   14.46    0.77
  -3   6  10   13.48    0.82
   3   6 -10   13.65    0.73
   3   6 -10   15.05    0.63
  -2  -6  10   48.07    1.56
   2   6 -10   48.49    1.35
  -2   6  10   50.23    1.53
  -2   6  10   49.18    1.67
  -1  -6  10    0.91    0.46
  -1   6  10    0.38    0.48
  -1   6  10    0.51    0.39
   0  -6  10    0.46    0.54
   0   6  10    0.34    0.38
   0   6  10    0.51    0.45
   1  -6  10   37.86    1.50
   1   6  10   40.02    1.43
   1   6  10   39.67    1.31
   2  -6  10   66.16    2.21
   2   6  10   67.08    2.10
   2   6  10   67.14    1.96
   3  -6  10    5.76    0.77
   3   6  10    5.67    0.54
   3   6  10    6.02    0.60
   4  -6  10   40.24    1.64
   4   6  10   37.77    1.41
   4   6  10   38.22    1.35
   5  -6  10    2.44    0.77
   5   6  10    3.26    0.57
   5   6  10    2.56    0.50
   6  -6  10    7.10    0.90
   6   6  10    5.74    0.62
   6   6  10    6.49    0.67
   7  -6  10   10.63    1.07
   7   6  10   11.81    0.82
   8  -6  10    0.29    0.74
   8   6  10    0.94    0.54
   9  -6  10    6.06    1.06
   9   6  10    8.39    0.80
  11  -7 -10    8.84    0.99
  11   7 -10    8.94    0.85
  10  -7 -10    0.29    0.67
  10   7 -10    0.76    0.55
   9  -7 -10   16.03    1.09
   9   7 -10   15.72    0.93
   8  -7 -10   22.77    1.20
   8   7 -10   20.98    1.02
   8   7 -10   21.18    1.03
   7  -7 -10    2.00    0.60
   7   7 -10    0.38    0.41
   7   7 -10    1.59    0.48
   6  -7 -10   11.25    0.88
   6   7 -10   11.01    0.75
  -6   7  10   11.40    0.78
   6   7 -10   11.15    0.69
   5  -7 -10    0.52    0.47
   5   7 -10    0.72    0.38
  -5   7  10   -0.10    0.47
   5   7 -10    0.97    0.42
  -5   7  10    0.77    0.42
  -4   7  10    2.01    0.47
   4   7 -10    1.73    0.37
  -4   7  10    0.89    0.51
   4   7 -10    2.12    0.43
  -3   7  10   10.01    0.72
  -3   7  10   11.32    0.77
   3   7 -10   10.09    0.71
   3   7 -10   11.66    0.57
  -2  -7  10   13.31    0.83
  -2   7  10   13.16    0.87
  -2   7  10   14.23    0.78
  -1  -7  10    1.73    0.52
  -1   7  10    1.25    0.44
  -1   7  10    1.08    0.49
   0  -7  10   21.06    1.10
   0   7  10   21.43    1.01
   0   7  10   21.01    0.92
   1  -7  10    1.63    0.62
   1   7  10    0.73    0.46
   1   7  10    1.39    0.44
   2  -7  10   10.47    0.86
   2   7  10   11.78    0.73
   2   7  10   10.91    0.78
   3  -7  10   13.93    1.11
   3   7  10   17.21    0.85
   3   7  10   16.13    0.89
   4  -7  10    6.75    0.88
   4   7  10    6.09    0.62
   4   7  10    5.18    0.58
   5  -7  10   21.70    1.34
   5   7  10   20.83    1.05
   5   7  10   21.61    1.01
   6  -7  10    0.82    0.79
   6   7  10   -0.10    0.45
   7  -7  10    0.96    0.83
   7   7  10    1.08    0.52
   8  -7  10    2.12    0.92
   8   7  10    2.24    0.61
  11  -8 -10   -1.56    0.74
  11   8 -10   -0.35    0.58
  10  -8 -10    1.45    0.76
  10   8 -10    1.99    0.60
  10   8 -10    1.58    0.56
   9  -8 -10   -0.34    0.65
   9   8 -10    0.19    0.48
   9   8 -10    0.87    0.52
   8  -8 -10    1.20    0.60
   8   8 -10    1.04    0.49
   8   8 -10    0.41    0.47
   7  -8 -10   10.10    0.84
   7   8 -10   10.27    0.78
   7   8 -10   10.27    0.78
   6  -8 -10   -0.27    0.54
   6   8 -10   -0.14    0.41
   6   8 -10   -0.03    0.42
  -6   8  10    0.69    0.48
   5  -8 -10   11.90    0.89
  -5   8  10   10.50    0.79
   5   8 -10   11.28    0.70
   5   8 -10   11.66    0.72
   4  -8 -10   11.89    0.90
   4   8 -10   10.84    0.75
  -4   8  10   11.96    0.78
  -4   8  10   11.83    0.89
   4   8 -10   11.23    0.66
  -3   8  10    0.53    0.49
   3   8 -10    0.92    0.33
   3   8 -10    0.20    0.40
  -3   8  10    0.91    0.42
  -2  -8  10   12.83    0.81
  -2   8  10   14.86    0.84
  -2   8  10   13.72    0.76
  -1  -8  10   13.01    0.87
  -1   8  10   15.21    0.77
  -1   8  10   11.53    0.84
   0  -8  10    0.26    0.54
   0   8  10    0.40    0.43
   0   8  10    0.74    0.47
   1  -8  10   14.83    1.00
   1   8  10   15.58    0.84
   1   8  10   14.71    0.88
   2  -8  10    0.84    0.65
   2   8  10    1.72    0.44
   2   8  10    1.51    0.51
   3  -8  10    8.29    0.90
   3   8  10    6.86    0.66
   3   8  10    6.63    0.66
   4  -8  10    9.04    0.98
   4   8  10    8.49    0.70
   4   8  10    8.64    0.71
   5  -8  10   -0.02    0.77
   5   8  10   -0.04    0.46
   6  -8  10    1.41    0.85
   6   8  10    1.96    0.57
   7  -8  10    0.44    0.88
   7   8  10    0.76    0.56
  10  -9 -10    0.97    0.79
  10   9 -10    1.32    0.61
  10   9 -10    2.30    0.57
   9  -9 -10    3.74    0.81
   9   9 -10    3.46    0.64
   9   9 -10    4.33    0.66
   8  -9 -10    1.18    0.69
   8   9 -10    2.35    0.57
   8   9 -10    1.75    0.54
   7  -9 -10    1.00    0.57
  -7   9  10   -0.06    0.52
   7   9 -10    0.78    0.46
   7   9 -10    0.23    0.48
   6  -9 -10    3.02    0.66
  -6   9  10    2.13    0.59
   6   9 -10    3.18    0.55
   6   9 -10    3.37    0.51
   5  -9 -10    1.04    0.60
   5   9 -10    2.42    0.50
   5   9 -10    2.29    0.43
  -5   9  10    2.12    0.55
   4  -9 -10    0.65    0.55
  -4   9  10    1.98    0.53
   4   9 -10    1.06    0.46
   3  -9 -10    0.83    0.49
  -3   9  10    1.45    0.51
  -3   9  10   -0.57    0.50
  -2   9  10    0.46    0.51
  -2   9  10    1.32    0.48
  -1  -9  10    4.04    0.58
  -1   9  10    3.78    0.56
  -1   9  10    3.43    0.59
   0  -9  10    7.85    0.77
   0   9  10    8.32    0.70
   0   9  10    8.53    0.72
   1  -9  10   -0.29    0.58
   1   9  10    1.75    0.50
   1   9  10    0.05    0.46
   2  -9  10    0.29    0.66
   2   9  10    0.11    0.48
   2   9  10    0.72    0.50
   3  -9  10    4.39    0.86
   3   9  10    4.12    0.58
   3   9  10    4.91    0.63
   4  -9  10    0.58    0.76
   4   9  10    0.03    0.49
   5  -9  10   10.71    1.09
   5   9  10    9.43    0.80
   6  -9  10    0.36    0.88
   6   9  10    0.52    0.53
   7  -9  10    1.27    0.96
   7   9  10    0.90    0.59
   9 -10 -10   -0.44    0.73
   9  10 -10    0.31    0.53
   9  10 -10    0.70    0.55
   8 -10 -10    0.93    0.71
   8  10 -10    1.18    0.55
   8  10 -10    0.80    0.52
   7 -10 -10    2.22    0.68
   7  10 -10    2.58    0.58
   7  10 -10    4.42    0.59
  -7  10  10    4.84    0.71
   6 -10 -10    2.34    0.70
   6  10 -10    3.38    0.55
  -6  10  10    3.64    0.65
   6  10 -10    2.80    0.53
   5 -10 -10    1.21    0.63
  -5  10  10   -0.50    0.50
   5  10 -10    0.28    0.47
   4 -10 -10    0.48    0.57
   4  10 -10    0.01    0.45
  -4  10  10    0.03    0.50
   3 -10 -10    1.06    0.56
  -3  10  10    1.40    0.53
   2 -10 -10    0.59    0.57
  -2  10  10    0.62    0.46
  -2  10  10   -0.52    0.51
  -1  10  10    0.10    0.51
  -1  10  10   -0.02    0.47
   0 -10  10    1.28    0.58
   0  10  10    0.12    0.49
   0  10  10   -0.47    0.46
   1 -10  10    0.88    0.65
   1  10  10    1.15    0.52
   1  10  10    1.64    0.49
   2 -10  10    0.48    0.74
   2  10  10    0.49    0.47
   2  10  10   -0.03    0.48
   3 -10  10    0.52    0.74
   3  10  10    0.73    0.53
   4 -10  10    1.21    0.82
   4  10  10    0.89    0.51
   5 -10  10   -0.36    0.87
   5  10  10    0.99    0.53
   6 -10  10    0.86    0.93
   6  10  10    0.64    0.58
   8 -11 -10    1.43    0.81
   8  11 -10    2.66    0.62
   7 -11 -10    0.04    0.71
   7  11 -10    0.20    0.52
  -7  11  10    1.14    0.64
   6 -11 -10    0.00    0.68
   6  11 -10    1.49    0.54
  -6  11  10    0.30    0.60
   5 -11 -10    0.66    0.64
  -5  11  10   -0.22    0.56
   5  11 -10   -0.13    0.46
   4 -11 -10    1.42    0.64
  -4  11  10    1.16    0.59
   3 -11 -10    3.12    0.66
  -3  11  10    3.53    0.63
   2 -11 -10    0.56    0.54
  -2  11  10    0.40    0.52
   1 -11 -10    0.48    0.52
  -1  11  10    0.57    0.53
  -1  11  10   -0.90    0.52
   0  11  10   -0.21    0.50
   0  11  10    0.58    0.53
   1  11  10    0.74    0.53
   1  11  10    0.49    0.51
   2 -11  10    4.15    0.82
   2  11  10    5.66    0.70
   3 -11  10    0.80    0.84
   3  11  10   -0.16    0.55
   4 -11  10    1.02    0.88
   4  11  10    1.16    0.60
   6 -12 -10    0.17    0.74
   6  12 -10    0.66    0.54
  -6  12  10   -0.07    0.61
   5 -12 -10    0.35    0.70
  -5  12  10    1.35    0.65
   4 -12 -10    1.57    0.70
  -4  12  10    1.62    0.59
   3 -12 -10    0.91    0.62
  -3  12  10    0.50    0.57
   2 -12 -10    5.37    0.74
  -2  12  10    3.77    0.66
   1 -12 -10    1.28    0.59
  -1  12  10    2.45    0.63
   0 -12 -10    1.18    0.58
   0  12  10    0.62    0.52
   1  12  10    0.75    0.57
   2  12  10    1.40    0.61
   3 -12  10    0.92    0.87
   3  12  10    1.27    0.63
   2 -13 -10   -0.12    0.66
   1 -13 -10    3.31    0.70
  13   0 -11   -0.80    0.66
  12   0 -11   -0.86    0.60
  11   0 -11    0.03    0.60
  10   0 -11    0.55    0.57
   9   0 -11    0.06    0.42
   9   0 -11   -0.55    0.50
  -8   0  11    0.18    0.40
   8   0 -11    0.36    0.49
   8   0 -11    0.79    0.43
  -7   0  11    0.12    0.39
  -6   0  11   -0.33    0.36
  -5   0  11    0.06    0.34
   5   0 -11   -0.31    0.27
  -4   0  11    0.36    0.35
   4   0 -11    0.24    0.26
  -3   0  11   -0.32    0.34
   3   0 -11   -0.38    0.24
  -2   0  11   -0.15    0.35
  -1   0  11    0.02    0.37
   0   0  11    0.06    0.37
   0   0  11    0.24    0.14
   1   0  11    0.21    0.09
   1   0  11    0.17    0.14
   2   0  11    0.12    0.10
   3   0  11   -0.68    0.50
   4   0  11    0.72    0.52
   5   0  11    0.10    0.55
   6   0  11    0.28    0.57
   7   0  11    0.14    0.60
   8   0  11   -0.01    0.65
   9   0  11    0.17    0.67
  10   0  11    0.27    0.76
  13  -1 -11    0.53    0.70
  13   1 -11    1.10    0.68
  12  -1 -11    3.69    0.76
  12   1 -11    3.72    0.77
  11  -1 -11    8.09    0.84
  11   1 -11    9.82    0.88
  10  -1 -11    2.02    0.60
  10  -1 -11    1.21    0.53
  10   1 -11    1.47    0.55
   9  -1 -11   10.22    0.75
   9   1 -11   10.22    0.77
   8  -1 -11    0.25    0.46
  -8  -1  11   -0.13    0.36
   8   1 -11    0.66    0.39
   8   1 -11    0.28    0.47
  -8   1  11    0.28    0.43
  -7  -1  11    3.81    0.47
  -7   1  11    4.27    0.51
   7   1 -11    4.05    0.55
  -6  -1  11    6.89    0.55
  -6   1  11    7.62    0.58
   6   1 -11    7.68    0.58
   5  -1 -11   10.90    0.55
  -5  -1  11   10.51    0.63
  -5   1  11    9.97    0.68
   5   1 -11    8.99    0.64
   5   1 -11   11.01    0.63
   4  -1 -11    1.70    0.29
  -4  -1  11    2.05    0.37
   4   1 -11    1.59    0.33
   4   1 -11    1.42    0.32
  -4   1  11    1.14    0.40
  -3  -1  11   18.79    0.83
   3  -1 -11   18.61    0.69
   3   1 -11   18.90    0.75
  -3   1  11   19.77    0.87
   3   1 -11   19.90    0.68
  -2  -1  11    1.73    0.39
  -2   1  11    1.60    0.38
   2   1 -11    2.39    0.20
  -1  -1  11    7.60    0.57
  -1   1  11    7.29    0.39
  -1   1  11    7.61    0.60
   0  -1  11    8.17    0.62
   0   1  11    9.05    0.39
   1  -1  11    0.16    0.40
   1   1  11    0.33    0.11
   1   1  11    0.41    0.21
   2   1  11   24.80    1.06
   2   1  11   18.99    0.67
   3  -1  11    9.68    0.76
   3   1  11    9.88    0.77
   3   1  11    9.21    0.50
   4  -1  11    8.28    0.77
   4   1  11    7.90    0.51
   4   1  11    7.91    0.74
   5  -1  11   17.91    1.08
   5   1  11   19.23    1.06
   6  -1  11   13.13    0.93
   6   1  11   13.21    0.97
   7  -1  11   -0.04    0.63
   7   1  11   -0.79    0.57
   8  -1  11    6.96    0.85
   8   1  11    7.96    0.85
   9  -1  11    0.76    0.71
   9   1  11    1.77    0.68
  10  -1  11    8.21    0.99
  10   1  11    6.80    0.87
  13  -2 -11    5.92    0.89
  13   2 -11    6.68    0.89
  12  -2 -11    4.68    0.76
  12   2 -11    4.48    0.77
  11  -2 -11    4.59    0.69
  11   2 -11    7.10    0.80
  10  -2 -11    8.90    0.76
  10   2 -11    7.67    0.78
   9  -2 -11    1.89    0.54
   9   2 -11    1.96    0.55
   8  -2 -11    0.48    0.45
   8   2 -11    0.03    0.48
  -7  -2  11   18.71    0.82
   7   2 -11   17.44    0.91
  -7   2  11   18.57    0.92
  -6  -2  11   15.44    0.75
   6   2 -11   14.34    0.80
  -6   2  11   14.13    0.82
  -5  -2  11   32.53    1.11
   5   2 -11   31.85    1.07
  -5   2  11   31.11    1.19
   5   2 -11   32.88    1.13
   4  -2 -11   74.67    1.99
  -4  -2  11   74.06    2.17
   4   2 -11   78.78    2.11
  -4   2  11   74.83    2.25
   4   2 -11   75.34    2.01
  -3  -2  11   10.46    0.64
   3  -2 -11   11.13    0.50
   3   2 -11   11.08    0.48
  -3   2  11   10.58    0.55
  -3   2  11   11.98    0.73
   3   2 -11   10.39    0.62
  -2  -2  11   68.80    2.08
  -2   2  11   69.90    2.09
  -2   2  11   69.94    1.85
   2   2 -11   69.56    1.72
   1  -2  11  108.75    3.14
   1   2  11  110.60    3.14
   2  -2  11   32.53    1.31
   2   2  11   32.01    1.00
   2   2  11   32.59    1.29
   3  -2  11    5.70    0.68
   3   2  11    4.57    0.39
   3   2  11    4.48    0.61
   4  -2  11   -0.07    0.56
   4   2  11    0.30    0.32
   4   2  11   -0.30    0.51
   5  -2  11    8.97    0.81
   5   2  11    9.80    0.60
   5   2  11    8.34    0.75
   6  -2  11   22.89    1.25
   6   2  11   24.47    1.18
   7  -2  11   17.17    1.17
   7   2  11   18.77    1.09
   8  -2  11    1.37    0.71
   8   2  11    1.46    0.66
   9  -2  11   11.33    1.04
   9   2  11   11.95    0.98
  13  -3 -11    3.74    0.82
  13   3 -11    4.25    0.81
  12  -3 -11    6.12    0.78
  12   3 -11    6.34    0.81
  11  -3 -11   23.20    1.24
  11   3 -11   23.47    1.19
  10  -3 -11    7.03    0.73
  10   3 -11    7.14    0.74
   9  -3 -11   14.56    0.92
   9   3 -11   13.66    0.89
   8  -3 -11    5.26    0.64
   8   3 -11    5.85    0.60
  -7   3  11    0.60    0.47
   7   3 -11    0.43    0.46
  -6  -3  11   69.79    2.03
  -6   3  11   71.75    2.20
   6   3 -11   70.34    2.05
   6   3 -11   70.88    2.01
  -5  -3  11   23.02    0.90
   5   3 -11   24.32    0.93
   5   3 -11   23.80    0.88
  -5   3  11   22.62    1.03
   4  -3 -11   34.45    1.03
  -4  -3  11   36.28    1.19
  -4   3  11   36.17    1.31
   4   3 -11   35.88    1.07
  -4   3  11   34.61    1.15
   4   3 -11   34.46    1.19
  -3  -3  11   44.04    1.37
   3   3 -11   42.70    1.16
  -3   3  11   42.67    1.28
  -3   3  11   41.90    1.45
   3   3 -11   40.00    1.31
  -2  -3  11   12.09    0.70
  -2   3  11   10.68    0.57
  -1  -3  11  100.45    2.92
  -1   3  11  104.82    2.67
   0  -3  11   97.65    2.81
   0   3  11   94.67    2.80
   0   3  11   96.73    2.51
   1  -3  11   50.51    1.69
   1   3  11   48.83    1.41
   1   3  11   48.85    1.63
   2  -3  11   74.00    2.30
   2   3  11   70.90    2.25
   2   3  11   72.46    1.97
   3  -3  11    3.70    0.62
   3   3  11    3.17    0.58
   3   3  11    3.46    0.41
   4  -3  11    8.76    0.81
   4   3  11    7.81    0.58
   4   3  11    7.70    0.67
   5  -3  11   61.66    2.12
   5   3  11   63.19    2.04
   5   3  11   60.04    1.78
   6  -3  11   26.55    1.35
   6   3  11   25.73    1.20
   6   3  11   25.48    0.99
   7  -3  11   10.36    0.96
   7   3  11    9.73    0.81
   8  -3  11   10.30    1.00
   8   3  11   10.24    0.85
   9  -3  11    1.63    0.82
   9   3  11    2.12    0.65
  12  -4 -11    0.48    0.71
  12   4 -11    1.98    0.68
  11  -4 -11    8.00    0.81
  11   4 -11    7.17    0.79
  10  -4 -11   16.52    1.04
  10   4 -11   15.54    0.98
   9  -4 -11    0.67    0.56
   9   4 -11    0.04    0.52
   8  -4 -11    7.96    0.73
   8   4 -11    8.47    0.66
   7  -4 -11   22.23    1.09
   7   4 -11   21.66    0.93
  -7   4  11   20.02    1.03
  -6   4  11    0.72    0.44
   6   4 -11    0.46    0.41
   6   4 -11   -0.05    0.37
   5  -4 -11   61.54    1.67
  -5  -4  11   63.43    1.83
   5   4 -11   63.43    1.87
  -5   4  11   60.58    1.97
   5   4 -11   63.09    1.76
   4  -4 -11   81.11    2.08
  -4  -4  11   83.35    2.33
  -4   4  11   78.66    2.25
   4   4 -11   81.84    2.15
   4   4 -11   83.61    2.31
  -4   4  11   81.90    2.46
  -3  -4  11    3.21    0.44
   3   4 -11    3.29    0.29
  -3   4  11    2.93    0.40
   3   4 -11    3.03    0.41
  -2  -4  11   98.02    2.81
  -2   4  11   98.99    2.61
  -1  -4  11   55.15    1.78
  -1   4  11   55.58    1.80
  -1   4  11   54.97    1.59
   0  -4  11   10.28    0.79
   0   4  11   10.23    0.79
   0   4  11   10.22    0.59
   1  -4  11   97.36    2.92
   1   4  11   99.97    2.63
   1   4  11   99.07    2.91
   2  -4  11    0.86    0.54
   2   4  11    1.52    0.53
   2   4  11    1.08    0.35
   3  -4  11   23.47    1.23
   3   4  11   24.36    0.92
   3   4  11   23.69    1.09
   4  -4  11    4.95    0.73
   4   4  11    5.00    0.49
   4   4  11    5.15    0.63
   5  -4  11    0.50    0.63
   5   4  11   -0.35    0.48
   5   4  11   -0.01    0.36
   6  -4  11   14.40    1.02
   6   4  11   13.88    0.93
   6   4  11   15.20    0.83
   7  -4  11   15.36    1.18
   7   4  11   14.91    0.84
   7   4  11   16.35    0.99
   8  -4  11    0.66    0.75
   8   4  11    1.04    0.57
   9  -4  11    8.45    1.06
  12  -5 -11    1.04    0.74
  12   5 -11    0.86    0.65
  11  -5 -11    4.84    0.82
  11   5 -11    7.76    0.81
  10  -5 -11    0.77    0.62
  10   5 -11    1.00    0.55
   9  -5 -11   22.07    1.17
   9   5 -11   22.14    1.04
   8  -5 -11   17.93    1.06
   8   5 -11   18.27    0.94
   7  -5 -11    3.28    0.60
   7   5 -11    2.82    0.45
  -7   5  11    3.83    0.61
   7   5 -11    3.69    0.50
   6   5 -11    5.49    0.50
   6   5 -11    4.61    0.50
  -6   5  11    5.18    0.63
  -5   5  11    0.65    0.42
   5   5 -11    1.00    0.38
  -5   5  11    1.22    0.52
   5   5 -11    0.60    0.35
  -4  -5  11    7.20    0.60
   4   5 -11    8.42    0.54
  -4   5  11    8.64    0.65
   4   5 -11    7.82    0.59
  -4   5  11    7.75    0.67
  -3  -5  11    6.31    0.51
  -3   5  11    3.70    0.42
   3   5 -11    5.66    0.36
   3   5 -11    3.02    0.41
  -3   5  11    5.66    0.51
  -2  -5  11    2.96    0.49
  -2   5  11    3.50    0.43
  -2   5  11    3.17    0.54
  -1  -5  11    7.28    0.61
  -1   5  11    7.16    0.56
  -1   5  11    7.18    0.65
   0  -5  11   28.96    1.19
   0   5  11   28.09    1.00
   0   5  11   28.84    1.21
   1  -5  11    7.19    0.72
   1   5  11    8.86    0.62
   1   5  11    8.80    0.70
   2  -5  11    0.49    0.59
   2   5  11    0.79    0.49
   2   5  11    0.89    0.37
   3  -5  11   13.81    0.94
   3   5  11   14.70    0.73
   3   5  11   13.78    0.87
   4  -5  11   -0.45    0.61
   4   5  11    0.47    0.47
   4   5  11    0.36    0.40
   5  -5  11   14.13    1.10
   5   5  11   15.75    0.79
   5   5  11   14.70    0.92
   6  -5  11    2.56    0.76
   6   5  11    2.74    0.57
   6   5  11    4.46    0.56
   7  -5  11    3.97    0.83
   7   5  11    3.47    0.55
   7   5  11    3.48    0.63
   8  -5  11    3.89    0.89
   8   5  11    5.75    0.65
   9  -5  11    1.04    0.87
  12  -6 -11    0.67    0.76
  12   6 -11   -0.53    0.61
  11  -6 -11    0.33    0.69
  11   6 -11    1.39    0.62
  10  -6 -11    0.46    0.63
  10   6 -11    0.76    0.54
   9  -6 -11   -0.28    0.59
   9   6 -11   -0.36    0.48
   8  -6 -11   -0.58    0.55
   8   6 -11    0.21    0.37
   8   6 -11    0.22    0.44
   7  -6 -11    0.63    0.54
   7   6 -11    0.36    0.43
   7   6 -11    0.74    0.43
   6  -6 -11    1.41    0.52
   6   6 -11    0.87    0.40
  -6   6  11    1.29    0.53
   6   6 -11    1.13    0.40
  -6   6  11    0.97    0.47
  -5   6  11    4.38    0.54
  -5   6  11    3.43    0.53
   5   6 -11    4.23    0.45
   5   6 -11    3.17    0.48
  -4   6  11    4.91    0.54
   4   6 -11    4.14    0.41
   4   6 -11    3.36    0.46
  -4   6  11    4.15    0.59
  -3  -6  11    0.49    0.39
  -3   6  11    0.47    0.37
  -3   6  11    0.79    0.51
   3   6 -11    0.60    0.34
  -2  -6  11    1.30    0.46
  -2   6  11    1.13    0.42
  -2   6  11    0.62    0.51
  -1  -6  11   -0.58    0.47
  -1   6  11   -0.02    0.36
  -1   6  11   -0.14    0.47
   0  -6  11   -0.72    0.52
   0   6  11    0.51    0.48
   0   6  11    0.32    0.37
   1  -6  11    0.67    0.55
   1   6  11    0.59    0.47
   1   6  11    0.76    0.39
   2  -6  11    3.56    0.64
   2   6  11    2.83    0.46
   2   6  11    2.66    0.53
   3  -6  11    3.74    0.71
   3   6  11    3.49    0.56
   3   6  11    3.55    0.48
   4  -6  11    3.85    0.76
   4   6  11    3.43    0.60
   4   6  11    5.40    0.56
   5  -6  11    3.21    0.78
   5   6  11    3.23    0.60
   5   6  11    3.02    0.51
   6  -6  11    0.65    0.74
   6   6  11    1.85    0.49
   6   6  11    1.50    0.57
   7  -6  11   -1.31    0.73
   7   6  11   -0.08    0.48
   8  -6  11    0.43    0.82
   8   6  11    0.80    0.55
  11  -7 -11    1.83    0.76
  11   7 -11    1.77    0.65
  10  -7 -11    3.92    0.78
  10   7 -11    2.83    0.62
   9  -7 -11    1.33    0.67
   9   7 -11    1.35    0.51
   9   7 -11    2.22    0.50
   8  -7 -11    0.94    0.62
   8   7 -11    0.45    0.45
   8   7 -11    0.84    0.49
   7  -7 -11    6.66    0.76
   7   7 -11    6.44    0.65
   7   7 -11    7.24    0.60
   6  -7 -11    0.69    0.53
   6   7 -11    1.12    0.42
   6   7 -11    0.29    0.41
  -6   7  11    0.60    0.48
  -6   7  11    0.95    0.53
   5   7 -11   15.72    0.86
   5   7 -11   16.20    0.75
  -5   7  11   16.60    0.83
  -5   7  11   14.48    0.95
  -4   7  11    5.44    0.65
   4   7 -11    6.25    0.58
  -4   7  11    8.38    0.62
  -3   7  11    7.37    0.62
   3   7 -11    7.46    0.62
  -3   7  11    6.12    0.67
  -2  -7  11    1.21    0.43
  -2   7  11    0.60    0.41
  -2   7  11    1.06    0.50
  -1  -7  11    0.22    0.47
  -1   7  11    0.22    0.47
  -1   7  11    0.39    0.39
   0  -7  11    2.22    0.57
   0   7  11    2.06    0.44
   0   7  11    2.52    0.54
   1  -7  11    0.69    0.54
   1   7  11    1.28    0.48
   1   7  11    1.09    0.43
   2  -7  11    5.52    0.74
   2   7  11    5.46    0.56
   2   7  11    5.39    0.61
   3  -7  11    4.85    0.79
   3   7  11    5.53    0.62
   3   7  11    5.48    0.58
   4  -7  11    1.44    0.72
   4   7  11    0.79    0.46
   4   7  11    1.92    0.52
   5  -7  11   -0.09    0.73
   5   7  11    0.55    0.46
   5   7  11    0.19    0.50
   6  -7  11    1.60    0.80
   6   7  11    0.80    0.48
   7  -7  11   -0.33    0.80
   7   7  11    0.05    0.52
   8  -7  11    1.17    0.92
   8   7  11    1.96    0.63
  10  -8 -11    0.81    0.73
  10   8 -11    1.32    0.57
  10   8 -11    1.39    0.58
   9  -8 -11    2.01    0.67
   9   8 -11    1.18    0.49
   9   8 -11    0.85    0.55
   8  -8 -11    2.28    0.68
   8   8 -11    2.47    0.56
   8   8 -11    2.51    0.55
   7  -8 -11    4.88    0.72
   7   8 -11    3.95    0.55
   7   8 -11    4.40    0.57
   6  -8 -11    1.03    0.57
   6   8 -11    0.68    0.47
   6   8 -11    0.86    0.42
  -6   8  11    0.47    0.49
   5  -8 -11    5.61    0.70
  -5   8  11    5.46    0.71
  -5   8  11    3.86    0.60
   5   8 -11    5.46    0.60
   4   8 -11   10.65    0.71
  -4   8  11    9.76    0.81
  -4   8  11   10.56    0.71
  -3   8  11    1.35    0.48
  -3   8  11    1.29    0.54
  -2   8  11   19.89    1.04
  -2   8  11   17.92    0.91
  -1  -8  11    1.71    0.49
  -1   8  11    1.32    0.42
  -1   8  11    2.33    0.55
   0  -8  11    0.62    0.55
   0   8  11    0.44    0.42
   0   8  11    0.54    0.48
   1  -8  11    4.97    0.70
   1   8  11    4.62    0.61
   1   8  11    5.36    0.58
   2  -8  11    1.52    0.66
   2   8  11    1.53    0.48
   2   8  11    2.26    0.54
   3  -8  11   24.35    1.31
   3   8  11   22.41    1.04
   3   8  11   22.25    1.11
   4  -8  11    8.29    0.94
   4   8  11    8.47    0.73
   4   8  11    7.63    0.69
   5  -8  11    4.27    0.88
   5   8  11    4.02    0.62
   6  -8  11    1.19    0.84
   6   8  11    0.78    0.52
   7  -8  11    0.86    0.90
   7   8  11    0.82    0.57
  10  -9 -11    0.20    0.79
  10   9 -11    0.57    0.58
  10   9 -11    0.63    0.58
   9  -9 -11    1.49    0.69
   9   9 -11    3.48    0.64
   9   9 -11    2.83    0.61
   8  -9 -11    6.31    0.84
   8   9 -11    6.88    0.73
   8   9 -11    7.45    0.69
   7  -9 -11   -0.71    0.58
   7   9 -11   -0.09    0.42
  -7   9  11   -0.97    0.51
   6  -9 -11    6.93    0.77
  -6   9  11    8.22    0.74
   6   9 -11    8.20    0.72
   5  -9 -11    5.63    0.72
   5   9 -11    5.01    0.62
  -5   9  11    5.48    0.67
   4  -9 -11    2.06    0.61
  -4   9  11    3.03    0.57
  -4   9  11    2.11    0.62
   4   9 -11    2.09    0.47
  -3   9  11    9.71    0.83
  -3   9  11   10.44    0.78
  -2   9  11    0.49    0.53
  -2   9  11    0.50    0.47
  -1   9  11   12.27    0.90
  -1   9  11   12.51    0.76
   0  -9  11    9.90    0.82
   0   9  11   10.42    0.77
   0   9  11   10.30    0.83
   1  -9  11    1.35    0.62
   1   9  11    1.09    0.52
   1   9  11    1.43    0.50
   2  -9  11   20.03    1.22
   2   9  11   19.25    0.95
   2   9  11   20.20    1.07
   3  -9  11    5.66    0.86
   3   9  11    6.22    0.68
   3   9  11    6.03    0.66
   4  -9  11    1.77    0.80
   4   9  11    2.27    0.57
   5  -9  11    4.71    0.95
   5   9  11    4.30    0.65
   6  -9  11    1.21    0.89
   6   9  11    0.30    0.55
   9 -10 -11   -0.90    0.72
   9  10 -11    0.41    0.56
   8 -10 -11    2.56    0.80
   8  10 -11    3.67    0.60
   7 -10 -11   12.16    1.01
  -7  10  11   10.64    0.90
   7  10 -11   11.55    0.87
   6 -10 -11    0.22    0.62
  -6  10  11    0.30    0.56
   6  10 -11    0.45    0.49
   5 -10 -11   13.75    0.95
   5  10 -11   13.49    0.90
  -5  10  11   12.82    0.94
   4 -10 -11   17.90    1.07
  -4  10  11   15.70    0.96
   3 -10 -11    1.24    0.57
  -3  10  11    0.73    0.51
  -3  10  11    1.10    0.59
  -2  10  11   11.44    0.92
  -2  10  11   10.62    0.82
  -1  10  11    2.03    0.55
  -1  10  11    2.36    0.59
   0  10  11    1.01    0.57
   0  10  11    0.93    0.51
   1 -10  11    5.78    0.78
   1  10  11    5.63    0.69
   1  10  11    7.03    0.70
   2 -10  11    0.06    0.68
   2  10  11    1.55    0.54
   2  10  11    0.07    0.50
   3 -10  11    9.25    0.99
   3  10  11    9.53    0.81
   4 -10  11   11.18    1.10
   4  10  11   11.39    0.88
   5 -10  11    0.00    0.87
   5  10  11    0.57    0.57
   7 -11 -11    1.03    0.76
  -7  11  11    1.19    0.64
   7  11 -11    0.13    0.53
   6 -11 -11    0.39    0.69
   6  11 -11    0.78    0.54
  -6  11  11    0.72    0.57
   5 -11 -11    0.88    0.66
  -5  11  11    0.50    0.58
   5  11 -11    0.03    0.49
   4 -11 -11    1.45    0.65
  -4  11  11    1.50    0.59
   3 -11 -11    5.63    0.74
  -3  11  11    5.84    0.73
   2 -11 -11    0.73    0.57
  -2  11  11    0.32    0.53
  -2  11  11   -0.15    0.56
  -1  11  11    2.85    0.61
  -1  11  11    2.74    0.64
   0  11  11    1.77    0.54
   0  11  11    1.87    0.63
   1  11  11    0.38    0.53
   1  11  11    0.16    0.56
   2 -11  11    4.68    0.84
   2  11  11    4.09    0.66
   3 -11  11    5.76    0.93
   3  11  11    4.84    0.69
   4 -11  11    1.11    0.88
   4  11  11    0.96    0.60
   5 -12 -11    0.46    0.70
  -5  12  11    0.39    0.62
   4 -12 -11    2.46    0.72
  -4  12  11    2.38    0.62
   3 -12 -11    1.07    0.67
  -3  12  11    1.34    0.63
   2 -12 -11    1.93    0.65
  -2  12  11    2.35    0.66
   1 -12 -11    0.34    0.57
  -1  12  11    0.73    0.59
   0 -12 -11    2.73    0.62
   0  12  11    3.21    0.67
   0  12  11    2.40    0.69
   1  12  11    0.35    0.57
   2  12  11    0.87    0.60
  13   0 -12    9.91    0.99
  12   0 -12    5.00    0.78
  11   0 -12    9.04    0.86
  10   0 -12   47.53    1.71
   9   0 -12    0.62    0.44
   9   0 -12    0.53    0.51
   8   0 -12   87.04    2.55
  -8   0  12   89.28    2.58
  -7   0  12   25.12    1.01
   6   0 -12    1.26    0.35
  -6   0  12    0.89    0.40
  -5   0  12    9.08    0.70
   5   0 -12    9.05    0.59
  -4   0  12   12.84    0.75
   4   0 -12   11.94    0.61
  -3   0  12    4.92    0.52
   3   0 -12    4.60    0.41
  -2   0  12   76.60    2.27
  -1   0  12   53.66    1.74
   0   0  12   22.75    0.99
   1   0  12    0.45    0.15
   2   0  12   -0.14    0.40
   3   0  12    7.75    0.74
   4   0  12    0.21    0.54
   5   0  12    4.06    0.69
   6   0  12   58.50    2.06
   7   0  12   27.29    1.35
   8   0  12    0.91    0.70
   9   0  12    7.00    0.89
  13  -1 -12    1.75    0.75
  13   1 -12    0.64    0.70
  12  -1 -12    6.17    0.82
  12   1 -12    4.23    0.79
  11  -1 -12   16.20    1.06
  11   1 -12   15.43    1.05
  10  -1 -12    3.19    0.65
  10  -1 -12    3.04    0.57
  10   1 -12    4.59    0.68
   9  -1 -12   34.22    1.33
   9   1 -12   35.60    1.37
  -8  -1  12    4.14    0.50
  -8   1  12    4.18    0.53
   8   1 -12    5.01    0.60
  -7  -1  12   11.78    0.72
   7   1 -12   12.41    0.80
  -7   1  12   12.94    0.77
  -6  -1  12   43.86    1.45
   6   1 -12   46.24    1.41
   6   1 -12   43.57    1.42
  -6   1  12   42.27    1.48
   5  -1 -12    1.40    0.32
  -5  -1  12    0.72    0.40
  -5   1  12    1.44    0.46
   5   1 -12    1.05    0.35
   5   1 -12    0.86    0.36
  -4  -1  12   68.00    2.04
   4  -1 -12   68.89    1.87
  -4   1  12   68.27    2.08
   4   1 -12   68.34    1.92
   4   1 -12   67.16    1.84
   3  -1 -12   15.61    0.66
  -3  -1  12   15.53    0.80
  -3   1  12   13.97    0.82
   3   1 -12   15.45    0.60
   3   1 -12   15.79    0.67
  -2  -1  12    8.46    0.69
   2   1 -12    8.16    0.36
  -2   1  12    9.31    0.73
  -1  -1  12   83.03    2.49
  -1   1  12   84.36    2.15
  -1   1  12   85.21    2.51
   0  -1  12   26.95    1.15
   0   1  12   27.73    0.80
   2  -1  12   20.75    0.99
   2   1  12   22.50    1.09
   3  -1  12    6.92    0.71
   3   1  12    6.01    0.69
   4  -1  12   -0.49    0.54
   4   1  12   -0.29    0.52
   5  -1  12   40.93    1.62
   5   1  12   42.23    1.60
   6  -1  12   12.46    1.01
   6   1  12   12.35    0.97
   7  -1  12   26.95    1.35
   7   1  12   25.20    1.35
   8  -1  12    4.58    0.79
   8   1  12    3.08    0.72
   9  -1  12    3.96    0.82
   9   1  12    3.07    0.79
  13  -2 -12    4.65    0.85
  13   2 -12    2.15    0.76
  12  -2 -12    0.02    0.64
  12   2 -12    0.84    0.66
  11  -2 -12    4.15    0.63
  11   2 -12    4.10    0.72
  10  -2 -12    3.01    0.61
  10   2 -12    3.70    0.66
   9  -2 -12   -0.08    0.50
   9   2 -12   -0.39    0.49
   8  -2 -12   11.25    0.81
  -8   2  12   11.79    0.79
   8   2 -12   10.62    0.77
  -7  -2  12   29.48    1.08
   7   2 -12   29.26    1.12
  -7   2  12   29.43    1.18
  -6  -2  12    0.06    0.38
   6   2 -12    0.32    0.37
   6   2 -12   -0.04    0.40
  -6   2  12    0.04    0.44
  -5  -2  12   47.01    1.55
   5  -2 -12   49.35    1.43
   5   2 -12   49.24    1.46
   5   2 -12   51.83    1.54
  -5   2  12   48.84    1.64
  -4  -2  12    3.88    0.46
   4  -2 -12    4.52    0.36
  -4   2  12    4.83    0.54
   4   2 -12    4.64    0.38
   4   2 -12    4.85    0.47
  -3  -2  12    9.32    0.71
   3   2 -12    9.52    0.45
   3   2 -12    8.56    0.61
  -3   2  12    8.84    0.73
  -2  -2  12   18.81    0.89
  -2   2  12   20.11    0.71
  -2   2  12   18.13    0.94
  -1  -2  12   13.09    0.79
  -1   2  12    9.73    0.44
   0   2  12   10.14    0.40
   1  -2  12   22.98    1.11
   1   2  12   22.67    0.75
   1   2  12   24.07    1.10
   2  -2  12    1.38    0.53
   2   2  12    2.36    0.56
   2   2  12    2.18    0.32
   3  -2  12    0.71    0.51
   3   2  12    1.08    0.49
   4  -2  12    3.70    0.64
   4   2  12    3.92    0.58
   5  -2  12    1.37    0.63
   5   2  12    0.48    0.53
   6  -2  12   26.34    1.32
   6   2  12   24.86    1.24
   7  -2  12    1.53    0.70
   7   2  12    1.11    0.60
   8  -2  12    0.90    0.72
   8   2  12   -0.49    0.64
   9  -2  12    0.84    0.77
   9   2  12    0.37    0.65
  13  -3 -12    1.05    0.72
  13   3 -12    0.79    0.70
  12  -3 -12   -0.74    0.63
  12   3 -12   -0.21    0.62
  11  -3 -12   -0.12    0.56
  11   3 -12    0.74    0.60
  10  -3 -12    1.03    0.56
  10   3 -12    1.23    0.56
   9  -3 -12    4.93    0.65
   9   3 -12    4.80    0.63
   8  -3 -12   17.93    0.98
  -8   3  12   17.80    0.97
   8   3 -12   18.99    0.92
  -7   3  12   12.74    0.82
   7   3 -12   11.78    0.75
   7   3 -12   11.05    0.77
  -6  -3  12    0.28    0.35
   6   3 -12   -0.02    0.38
  -6   3  12    0.53    0.48
   6   3 -12    0.51    0.39
  -5  -3  12    2.38    0.42
   5  -3 -12    2.64    0.33
   5   3 -12    1.80    0.39
  -5   3  12    1.36    0.49
   5   3 -12    2.24    0.41
   4  -3 -12    8.05    0.48
  -4  -3  12    7.44    0.54
  -4   3  12    7.38    0.62
   4   3 -12    7.69    0.57
   4   3 -12    7.05    0.50
  -3  -3  12    0.22    0.38
  -3   3  12   -0.02    0.45
   3   3 -12    0.43    0.32
  -3   3  12    0.19    0.32
  -2  -3  12    3.95    0.50
  -2   3  12    3.96    0.39
  -1  -3  12   -0.24    0.43
  -1   3  12    0.45    0.29
  -1   3  12    0.20    0.09
   0  -3  12    7.46    0.66
   0   3  12    7.20    0.64
   0   3  12    7.67    0.50
   1  -3  12    6.36    0.68
   1   3  12    6.67    0.66
   1   3  12    6.72    0.45
   2  -3  12   -0.57    0.54
   2   3  12    0.74    0.53
   2   3  12    0.68    0.31
   3  -3  12   -0.35    0.50
   3   3  12    0.19    0.49
   3   3  12    0.49    0.31
   4  -3  12   -0.15    0.54
   4   3  12    0.34    0.33
   4   3  12    0.06    0.44
   5  -3  12    0.09    0.55
   5   3  12    0.94    0.55
   6  -3  12    0.74    0.67
   6   3  12   -0.17    0.54
   7  -3  12    1.07    0.71
   7   3  12    0.89    0.61
   8  -3  12    0.35    0.72
   8   3  12    0.27    0.64
   9  -3  12    1.29    0.80
   9   3  12   -0.08    0.66
  12  -4 -12    1.67    0.74
  12   4 -12    1.60    0.68
  11  -4 -12    0.74    0.65
  11   4 -12    0.69    0.60
  10  -4 -12    4.78    0.70
  10   4 -12    5.72    0.69
   9  -4 -12   -0.17    0.53
   9   4 -12    0.21    0.48
   8  -4 -12    9.55    0.77
   8   4 -12    9.56    0.73
   7   4 -12    8.48    0.62
  -7   4  12    9.11    0.73
   7   4 -12    6.92    0.61
  -6   4  12    1.15    0.46
   6   4 -12    2.04    0.46
   6   4 -12    1.27    0.40
  -5  -4  12    6.29    0.50
   5   4 -12    6.56    0.47
   5   4 -12    5.12    0.53
  -5   4  12    5.26    0.63
  -4  -4  12    2.95    0.44
   4   4 -12    3.59    0.47
  -4   4  12    2.72    0.43
   4   4 -12    3.30    0.34
  -4   4  12    2.99    0.56
  -3  -4  12   -0.26    0.41
   3   4 -12    0.07    0.37
  -3   4  12    0.43    0.35
  -3   4  12   -0.22    0.40
  -2  -4  12   19.19    0.91
  -2   4  12   19.20    0.77
  -1  -4  12   11.84    0.79
  -1   4  12    9.57    0.57
  -1   4  12   10.60    0.82
   0  -4  12   11.77    0.87
   0   4  12   11.80    0.80
   0   4  12   12.25    0.64
   1  -4  12    7.49    0.72
   1   4  12    6.31    0.64
   1   4  12    7.33    0.56
   2  -4  12    1.92    0.60
   2   4  12    2.00    0.38
   2   4  12    1.81    0.53
   3  -4  12   -0.07    0.52
   3   4  12   -0.09    0.47
   3   4  12    0.14    0.34
   4  -4  12   -0.43    0.59
   4   4  12    0.59    0.50
   4   4  12    0.10    0.34
   5  -4  12    0.37    0.64
   5   4  12    0.64    0.56
   5   4  12   -0.03    0.38
   6  -4  12    1.75    0.65
   6   4  12    2.21    0.61
   7  -4  12    2.33    0.77
   7   4  12    3.26    0.68
   8  -4  12    1.61    0.80
   8   4  12    0.76    0.63
  12  -5 -12    6.02    0.87
  12   5 -12    6.54    0.82
  11  -5 -12   11.05    0.97
  11   5 -12   10.96    0.90
  10  -5 -12    0.26    0.61
  10   5 -12   -0.17    0.50
   9  -5 -12   10.34    0.85
   9   5 -12   10.40    0.79
   8  -5 -12    1.81    0.59
   8   5 -12    2.11    0.49
   8   5 -12    1.69    0.44
   7  -5 -12    9.04    0.79
   7   5 -12   10.47    0.69
   7   5 -12   10.28    0.67
  -7   5  12   10.29    0.85
  -6   5  12   26.71    1.18
   6   5 -12   26.61    0.98
   6   5 -12   26.16    1.05
   5   5 -12    2.78    0.44
  -5   5  12    2.63    0.56
  -5   5  12    2.04    0.45
   5   5 -12    2.26    0.38
  -4  -5  12   12.20    0.72
  -4   5  12   11.00    0.70
   4   5 -12   11.99    0.75
  -4   5  12   11.69    0.78
  -3  -5  12    5.36    0.53
  -3   5  12    4.50    0.60
  -3   5  12    5.28    0.50
   3   5 -12    5.73    0.55
  -2  -5  12    4.09    0.54
  -2   5  12    4.26    0.56
  -2   5  12    4.84    0.47
  -1  -5  12   16.68    0.93
  -1   5  12   17.26    0.98
  -1   5  12   18.83    0.79
   0  -5  12    6.58    0.66
   0   5  12    6.53    0.64
   0   5  12    8.52    0.57
   1  -5  12    3.06    0.62
   1   5  12    3.05    0.57
   1   5  12    4.38    0.46
   2  -5  12   10.33    0.82
   2   5  12   10.01    0.65
   2   5  12    9.84    0.81
   3  -5  12    2.65    0.67
   3   5  12    3.87    0.60
   3   5  12    2.93    0.45
   4  -5  12    1.04    0.66
   4   5  12    0.65    0.54
   4   5  12    0.47    0.39
   5  -5  12    9.64    0.94
   5   5  12   11.30    0.75
   5   5  12    9.38    0.79
   6  -5  12    2.19    0.76
   6   5  12    1.45    0.45
   6   5  12    1.84    0.60
   7  -5  12    5.79    0.91
   7   5  12    6.00    0.74
   8  -5  12    1.46    0.85
  11  -6 -12    0.88    0.71
  11   6 -12    1.64    0.61
  10  -6 -12    4.95    0.80
  10   6 -12    3.92    0.63
   9  -6 -12    0.46    0.60
   9   6 -12    1.28    0.50
   9   6 -12    0.39    0.46
   8  -6 -12   15.92    1.05
   8   6 -12   16.35    0.90
   8   6 -12   17.19    0.91
   7  -6 -12   11.78    0.92
  -7   6  12   12.77    0.93
   7   6 -12   10.36    0.71
   7   6 -12   11.57    0.75
  -6   6  12    5.06    0.66
   6   6 -12    5.82    0.51
   6   6 -12    4.96    0.54
  -5   6  12   37.10    1.43
  -5   6  12   36.52    1.29
   5   6 -12   35.20    1.30
   4   6 -12   12.83    0.78
  -4   6  12   12.89    0.87
  -4   6  12   14.18    0.78
  -3  -6  12    5.62    0.55
  -3   6  12    5.18    0.63
  -3   6  12    6.10    0.54
   3   6 -12    5.97    0.55
  -2  -6  12    3.90    0.53
  -2   6  12    3.37    0.57
  -2   6  12    3.93    0.47
  -1  -6  12    0.47    0.45
  -1   6  12    0.34    0.37
  -1   6  12    0.12    0.48
   0  -6  12    0.37    0.50
   0   6  12    0.62    0.48
   0   6  12    0.47    0.37
   1  -6  12   16.55    0.99
   1   6  12   14.13    0.91
   1   6  12   16.17    0.80
   2  -6  12   -0.30    0.57
   2   6  12    0.44    0.48
   2   6  12    0.47    0.38
   3  -6  12   40.26    1.62
   3   6  12   38.60    1.33
   3   6  12   39.52    1.53
   4  -6  12    9.52    0.93
   4   6  12    9.59    0.70
   4   6  12   12.21    0.92
   5  -6  12    9.47    0.96
   5   6  12    9.20    0.79
   5   6  12   10.65    0.77
   6  -6  12   11.82    1.05
   6   6  12   11.86    0.97
   6   6  12   12.61    0.85
   7  -6  12    0.37    0.78
   8  -6  12    2.72    0.92
  11  -7 -12    3.25    0.82
  11   7 -12    2.84    0.61
  11   7 -12    3.68    0.72
  10  -7 -12    1.30    0.70
  10   7 -12    0.55    0.50
  10   7 -12    1.74    0.57
   9  -7 -12   15.18    1.10
   9   7 -12   16.08    0.90
   9   7 -12   16.18    0.94
   8  -7 -12   12.64    0.92
   8   7 -12   12.21    0.79
   8   7 -12   12.71    0.79
   7  -7 -12    0.78    0.58
   7   7 -12    0.46    0.44
   7   7 -12    0.53    0.41
   6  -7 -12   17.50    0.97
  -6   7  12   17.88    1.05
   6   7 -12   16.41    0.86
  -6   7  12   17.15    0.93
   5   7 -12   -0.29    0.39
  -5   7  12    0.82    0.43
  -5   7  12    0.82    0.51
  -4   7  12   45.19    1.66
   4   7 -12   44.08    1.53
  -4   7  12   45.10    1.51
  -3   7  12   16.26    0.97
  -3   7  12   16.00    0.84
  -2  -7  12    5.35    0.55
  -2   7  12    4.84    0.63
  -2   7  12    4.19    0.53
  -1  -7  12   11.53    0.80
  -1   7  12   12.30    0.73
  -1   7  12   13.91    0.89
   0  -7  12   11.94    0.86
   0   7  12   13.10    0.74
   0   7  12   11.59    0.86
   1  -7  12   -0.05    0.54
   1   7  12   -0.52    0.46
   1   7  12   -0.34    0.38
   2  -7  12   24.99    1.27
   2   7  12   26.17    1.18
   2   7  12   25.82    1.08
   3  -7  12   16.14    1.13
   3   7  12   16.22    0.85
   3   7  12   16.33    0.97
   4  -7  12    2.35    0.76
   4   7  12    2.96    0.61
   4   7  12    3.36    0.53
   5  -7  12   16.74    1.22
   5   7  12   14.25    0.94
   5   7  12   14.98    0.87
   6  -7  12    3.33    0.86
   6   7  12    2.19    0.54
   7  -7  12    5.03    0.98
   7   7  12    6.93    0.75
  10  -8 -12    1.33    0.77
  10   8 -12    1.49    0.62
  10   8 -12    2.38    0.57
   9  -8 -12    1.57    0.70
   9   8 -12    0.43    0.47
   9   8 -12   -0.47    0.47
   8  -8 -12    4.40    0.75
   8   8 -12    5.11    0.66
   7  -8 -12    7.74    0.82
   7   8 -12    7.52    0.70
   6  -8 -12    0.53    0.55
  -6   8  12   -0.12    0.44
   6   8 -12   -0.05    0.44
   5  -8 -12   19.62    1.04
   5   8 -12   19.94    1.00
  -5   8  12   19.22    1.11
  -5   8  12   19.77    1.00
   4   8 -12    8.25    0.71
  -4   8  12   10.77    0.77
  -4   8  12   10.29    0.83
  -3   8  12    0.99    0.51
  -3   8  12    2.55    0.51
  -2   8  12    8.74    0.70
  -2   8  12    9.13    0.78
  -1  -8  12    2.36    0.55
  -1   8  12    2.57    0.58
  -1   8  12    1.72    0.47
   0  -8  12    6.21    0.71
   0   8  12    5.20    0.65
   0   8  12    6.00    0.60
   1  -8  12   14.94    1.01
   1   8  12   13.86    0.93
   1   8  12   14.34    0.82
   2  -8  12    0.25    0.61
   2   8  12    0.19    0.51
   2   8  12    0.30    0.45
   3  -8  12    6.87    0.87
   3   8  12    7.67    0.67
   3   8  12    7.20    0.71
   4  -8  12    5.85    0.89
   4   8  12    5.24    0.69
   4   8  12    7.03    0.68
   5  -8  12   -0.51    0.73
   5   8  12    1.05    0.53
   6  -8  12    2.77    0.89
   6   8  12    2.80    0.62
   9  -9 -12    0.05    0.72
   9   9 -12    0.86    0.54
   8  -9 -12    0.24    0.65
   8   9 -12   -0.08    0.52
   7  -9 -12    1.21    0.59
  -7   9  12   -0.59    0.48
   7   9 -12    0.05    0.48
   6  -9 -12    1.52    0.62
  -6   9  12    0.32    0.50
   6   9 -12    1.49    0.51
   5  -9 -12    0.53    0.59
  -5   9  12    0.15    0.60
  -5   9  12   -0.15    0.50
   5   9 -12    1.26    0.51
  -4   9  12    6.06    0.76
  -4   9  12    5.15    0.62
  -3   9  12    3.90    0.67
  -3   9  12    3.77    0.59
  -2   9  12    1.01    0.57
  -2   9  12    1.55    0.52
  -1   9  12    0.83    0.45
  -1   9  12    0.04    0.53
   0  -9  12    0.90    0.59
   0   9  12   -0.13    0.52
   0   9  12    0.89    0.49
   1  -9  12    1.26    0.61
   1   9  12    0.29    0.46
   1   9  12   -0.09    0.50
   2  -9  12    1.95    0.69
   2   9  12    3.31    0.56
   2   9  12    1.51    0.59
   3  -9  12    3.20    0.79
   3   9  12    2.88    0.63
   3   9  12    3.19    0.58
   4  -9  12   -0.41    0.73
   4   9  12    1.20    0.54
   5  -9  12    1.60    0.86
   5   9  12    0.74    0.55
   8 -10 -12   -0.72    0.70
   8  10 -12    0.94    0.54
   7 -10 -12   -0.60    0.64
  -7  10  12    0.30    0.59
   7  10 -12    0.05    0.52
   6 -10 -12    3.81    0.76
   6  10 -12    2.76    0.61
  -6  10  12    2.57    0.67
   5 -10 -12    3.71    0.72
  -5  10  12    3.86    0.67
   5  10 -12    2.77    0.59
   4 -10 -12    0.26    0.58
  -4  10  12    1.07    0.63
  -4  10  12    1.16    0.55
  -3  10  12    0.65    0.52
  -3  10  12    0.13    0.52
  -2  10  12   -0.49    0.49
  -2  10  12    0.58    0.57
  -1  10  12   -0.26    0.52
  -1  10  12    0.29    0.49
   0  10  12    0.96    0.57
   0  10  12    1.52    0.54
   1 -10  12    0.66    0.67
   1  10  12   -0.07    0.56
   1  10  12    0.47    0.51
   2 -10  12    7.15    0.86
   2  10  12    4.97    0.67
   2  10  12    5.04    0.70
   3 -10  12    2.48    0.82
   3  10  12    1.44    0.58
   4 -10  12    1.27    0.82
   4  10  12    0.26    0.53
   7 -11 -12   -0.34    0.71
   7  11 -12    0.40    0.56
  -7  11  12    1.14    0.65
   6 -11 -12    0.30    0.69
  -6  11  12    1.18    0.66
   6  11 -12    1.98    0.56
   5 -11 -12    0.40    0.66
  -5  11  12    0.44    0.55
   4 -11 -12    2.15    0.67
  -4  11  12    2.51    0.64
   3 -11 -12    2.37    0.64
  -3  11  12    1.11    0.58
   2 -11 -12    1.83    0.63
  -2  11  12    0.89    0.62
  -2  11  12    1.23    0.59
  -1  11  12    3.89    0.63
  -1  11  12    2.84    0.67
   0  11  12    0.54    0.61
   0  11  12    1.19    0.56
   1  11  12    1.17    0.59
   1  11  12    0.99    0.57
   2 -11  12    0.54    0.78
   2  11  12    0.52    0.55
   3 -11  12   -0.49    0.83
   3  11  12    0.30    0.57
   4 -12 -12    2.54    0.74
  -4  12  12    1.84    0.62
   3 -12 -12    0.48    0.65
  -3  12  12    0.06    0.58
   2 -12 -12    4.12    0.71
  -2  12  12    2.55    0.67
   1 -12 -12   -0.27    0.58
  -1  12  12    0.63    0.65
  -1  12  12    0.76    0.60
   0 -12 -12    1.29    0.60
   0  12  12   -0.24    0.64
   0  12  12   -0.13    0.57
  13   0 -13   -0.42    0.67
  12   0 -13   -0.03    0.62
  11   0 -13    0.25    0.61
  10   0 -13    0.77    0.57
   9   0 -13    0.54    0.52
   9   0 -13    0.10    0.44
  -8   0  13    0.07    0.41
   8   0 -13   -0.28    0.46
  -7   0  13   -0.19    0.40
  -6   0  13   -0.21    0.39
   6   0 -13   -0.75    0.34
  -5   0  13   -0.18    0.41
   5   0 -13    0.50    0.34
   4   0 -13   -0.33    0.30
  -4   0  13   -0.14    0.41
  -3   0  13   -0.08    0.42
  -2   0  13   -0.26    0.43
  -1   0  13    0.27    0.46
   0   0  13    0.21    0.49
   1   0  13   -0.04    0.50
   2   0  13    0.01    0.46
   3   0  13    0.97    0.54
   4   0  13   -0.50    0.54
   5   0  13    0.10    0.58
   6   0  13    0.23    0.61
   7   0  13    0.30    0.63
   8   0  13   -0.24    0.66
  13  -1 -13    0.93    0.73
  13   1 -13    0.39    0.72
  12  -1 -13    1.92    0.71
  12   1 -13    3.54    0.74
  11  -1 -13    0.08    0.58
  11   1 -13    0.71    0.61
  10  -1 -13    0.08    0.49
  10  -1 -13    0.52    0.57
  10   1 -13    0.14    0.54
   9  -1 -13    0.95    0.50
   9   1 -13    0.60    0.51
  -8  -1  13    0.68    0.39
   8   1 -13    0.56    0.47
  -8   1  13    0.43    0.45
  -7  -1  13    5.36    0.52
   7   1 -13    5.39    0.55
   7   1 -13    5.28    0.52
  -7   1  13    5.90    0.58
   6  -1 -13    1.57    0.38
  -6  -1  13    1.86    0.45
   6   1 -13    2.35    0.45
   6   1 -13    1.90    0.41
  -6   1  13    1.86    0.46
   5  -1 -13    0.55    0.32
  -5  -1  13   -0.05    0.39
  -5   1  13    0.26    0.43
   5   1 -13    1.00    0.36
   5   1 -13    0.29    0.35
  -4  -1  13    4.89    0.54
   4  -1 -13    5.60    0.44
   4   1 -13    5.23    0.41
   4   1 -13    5.47    0.48
  -4   1  13    5.72    0.59
  -3  -1  13    3.30    0.50
  -3   1  13    3.88    0.55
   3   1 -13    4.36    0.44
  -2  -1  13    0.46    0.41
  -2   1  13    0.99    0.48
  -1  -1  13   17.90    0.95
  -1   1  13   16.83    0.94
   0  -1  13   33.88    1.28
   0   1  13   27.47    1.17
   1  -1  13   -0.17    0.47
   1   1  13    0.73    0.51
   2  -1  13   14.79    0.97
   2   1  13   16.30    0.97
   3  -1  13    1.88    0.56
   3   1  13    1.99    0.57
   4  -1  13   11.77    0.94
   4   1  13   10.37    0.83
   5  -1  13    1.90    0.65
   5   1  13    1.86    0.62
   6  -1  13    0.43    0.64
   6   1  13    1.65    0.64
   7  -1  13    3.32    0.76
   7   1  13    5.05    0.77
   8  -1  13    5.05    0.83
   8   1  13    5.51    0.81
  12  -2 -13   -0.22    0.64
  12   2 -13    0.16    0.64
  11  -2 -13    7.55    0.78
  11   2 -13    7.79    0.82
  10  -2 -13    9.46    0.75
  10   2 -13    9.56    0.82
   9  -2 -13    1.90    0.53
   9   2 -13    1.74    0.55
  -8   2  13   42.00    1.52
   8   2 -13   42.73    1.48
  -7  -2  13   36.35    1.24
   7   2 -13   36.56    1.29
  -7   2  13   36.92    1.36
   7   2 -13   35.30    1.25
  -6  -2  13    0.72    0.39
   6  -2 -13    0.74    0.31
  -6   2  13    0.31    0.44
   6   2 -13    0.41    0.34
   6   2 -13    1.35    0.41
  -5  -2  13   18.02    0.88
   5  -2 -13   18.79    0.75
   5   2 -13   17.97    0.86
  -5   2  13   17.53    0.95
   5   2 -13   18.96    0.79
   4  -2 -13    9.02    0.54
  -4  -2  13    9.85    0.70
   4   2 -13    9.41    0.66
  -4   2  13    9.25    0.70
  -3  -2  13    0.94    0.43
  -3   2  13    1.14    0.48
   3   2 -13    0.87    0.36
  -2  -2  13   30.41    1.20
  -2   2  13   31.04    0.98
  -2   2  13   31.51    1.21
  -1  -2  13   21.84    1.00
  -1   2  13   15.71    0.89
  -1   2  13   19.82    0.67
   0  -2  13   65.24    2.10
   0   2  13   65.29    2.07
   1  -2  13   81.89    2.50
   1   2  13   81.60    2.52
   2  -2  13    1.36    0.56
   2   2  13    1.36    0.50
   3  -2  13   36.05    1.46
   3   2  13   35.71    1.43
   4  -2  13   11.47    0.94
   4   2  13   12.19    0.92
   5  -2  13    0.82    0.63
   5   2  13    0.69    0.57
   6  -2  13   11.96    0.97
   6   2  13   11.81    0.96
   7  -2  13    5.37    0.83
   7   2  13    4.91    0.74
   8  -2  13    0.90    0.73
   8   2  13    0.49    0.64
  12   3 -13    6.07    0.82
  11  -3 -13    6.18    0.78
  11   3 -13    6.79    0.76
  10  -3 -13    0.73    0.54
  10   3 -13    0.17    0.57
   9  -3 -13   11.29    0.88
   9   3 -13   12.20    0.84
   8  -3 -13    7.06    0.69
   8   3 -13    6.04    0.61
   8   3 -13    6.12    0.61
  -8   3  13    6.05    0.66
   7   3 -13    7.57    0.59
  -7   3  13    7.33    0.66
   7   3 -13    7.04    0.60
  -6  -3  13   40.76    1.37
   6  -3 -13   42.26    1.26
   6   3 -13   41.40    1.41
   6   3 -13   40.27    1.30
  -6   3  13   42.51    1.51
  -5  -3  13    0.82    0.40
   5  -3 -13    0.77    0.29
   5   3 -13    0.46    0.39
  -5   3  13    1.91    0.51
   5   3 -13    1.32    0.35
   4  -3 -13   51.68    1.47
  -4  -3  13   52.60    1.67
  -4   3  13   54.77    1.80
   4   3 -13   53.28    1.65
  -3  -3  13   46.62    1.56
   3   3 -13   46.19    1.46
  -3   3  13   46.78    1.39
  -3   3  13   45.83    1.59
  -2  -3  13    1.74    0.48
  -2   3  13    1.48    0.46
  -2   3  13    1.53    0.34
  -1  -3  13   69.83    2.19
  -1   3  13   70.43    1.91
  -1   3  13   70.05    2.21
   0  -3  13   38.45    1.47
   0   3  13   38.92    1.45
   0   3  13   40.52    1.19
   1  -3  13    3.65    0.63
   1   3  13    4.05    0.62
   1   3  13    4.75    0.40
   2  -3  13   14.32    0.98
   2   3  13   16.72    0.96
   3  -3  13   -0.43    0.52
   3   3  13   -0.43    0.48
   4  -3  13    3.32    0.65
   4   3  13    3.08    0.61
   5  -3  13   10.89    0.93
   5   3  13   11.89    0.92
   6  -3  13   -0.65    0.57
   6   3  13    1.39    0.63
   7  -3  13   14.70    1.17
   7   3  13   15.54    1.06
   8  -3  13    3.34    0.86
   8   3  13    2.71    0.75
  12  -4 -13    0.47    0.71
  12   4 -13    0.55    0.65
  11  -4 -13    4.18    0.76
  11   4 -13    4.78    0.71
  10  -4 -13    9.04    0.81
  10   4 -13    8.81    0.77
   9  -4 -13    2.26    0.60
   9   4 -13    1.62    0.54
   8  -4 -13   27.01    1.26
   8   4 -13   29.34    1.15
   8   4 -13   29.18    1.18
  -8   4  13   28.26    1.27
   7   4 -13    9.20    0.71
   7   4 -13    8.45    0.61
  -7   4  13    8.76    0.72
   6   4 -13    0.16    0.36
   6   4 -13   -0.26    0.37
  -6   4  13    0.15    0.48
  -5  -4  13    2.71    0.44
   5   4 -13    2.04    0.42
  -5   4  13    2.71    0.55
  -4  -4  13    1.64    0.43
   4   4 -13    1.01    0.42
  -4   4  13    1.44    0.39
  -4   4  13    1.90    0.50
  -3  -4  13    1.70    0.48
   3   4 -13    0.98    0.39
  -3   4  13    1.79    0.48
  -3   4  13    1.66    0.40
  -2  -4  13   28.30    1.17
  -2   4  13   31.49    1.26
  -2   4  13   30.27    1.01
  -1  -4  13    7.48    0.67
  -1   4  13    7.45    0.69
  -1   4  13    8.68    0.58
   0  -4  13   46.35    1.67
   0   4  13   47.82    1.70
   0   4  13   49.12    1.43
   1  -4  13   28.78    1.28
   1   4  13   31.05    1.28
   1   4  13   29.81    1.01
   2  -4  13    5.21    0.64
   2   4  13    5.67    0.47
   2   4  13    4.07    0.62
   3  -4  13   24.09    1.21
   3   4  13   23.01    1.14
   4  -4  13    5.79    0.77
   4   4  13    5.61    0.68
   5  -4  13   10.78    0.95
   5   4  13   12.19    0.93
   6  -4  13   21.86    1.29
   6   4  13   21.48    1.15
   7  -4  13    2.70    0.81
   7   4  13    2.06    0.67
   8  -4  13    0.27    0.79
   8   4  13    0.14    0.65
  12  -5 -13    0.18    0.71
  12   5 -13    1.65    0.70
  11  -5 -13   -0.34    0.62
  11   5 -13    0.57    0.57
  10  -5 -13    4.79    0.73
  10   5 -13    5.05    0.66
   9  -5 -13   12.93    0.98
   9   5 -13   12.66    0.87
   9   5 -13   14.58    0.83
   8  -5 -13   -0.36    0.54
   8   5 -13   -0.08    0.44
   8   5 -13    0.52    0.43
  -7   5  13    4.26    0.61
   7   5 -13    4.44    0.51
   7   5 -13    4.45    0.55
   6   5 -13    4.22    0.53
  -6   5  13    4.30    0.62
  -5   5  13   -0.13    0.39
  -5   5  13    0.42    0.49
   5   5 -13    0.25    0.37
  -4  -5  13   35.26    1.21
  -4   5  13   34.24    1.35
   4   5 -13   33.20    1.23
  -4   5  13   32.97    1.18
  -3  -5  13   29.22    1.16
  -3   5  13   30.85    1.08
  -3   5  13   31.35    1.23
  -2  -5  13    5.23    0.57
  -2   5  13    3.46    0.57
  -2   5  13    3.06    0.44
  -1  -5  13    8.83    0.70
  -1   5  13    9.24    0.74
  -1   5  13    8.15    0.58
   0  -5  13    3.91    0.58
   0   5  13    3.69    0.43
   0   5  13    4.95    0.59
   1  -5  13    3.62    0.63
   1   5  13    4.18    0.46
   1   5  13    3.68    0.59
   2  -5  13   57.17    2.00
   2   5  13   57.31    1.71
   2   5  13   58.76    1.97
   3  -5  13   17.07    1.10
   3   5  13   15.80    0.99
   3   5  13   16.98    0.82
   4  -5  13    1.72    0.69
   4   5  13    0.90    0.54
   5  -5  13    6.55    0.87
   5   5  13    5.28    0.69
   6  -5  13    0.72    0.65
   6   5  13    0.57    0.57
   7  -5  13   12.25    1.12
   7   5  13   13.17    1.04
  11  -6 -13    0.52    0.69
  11   6 -13   -0.06    0.45
  11   6 -13    0.58    0.60
  10  -6 -13    1.10    0.66
  10   6 -13    1.01    0.55
  10   6 -13    1.20    0.48
   9  -6 -13    0.01    0.53
   9   6 -13    0.29    0.41
   9   6 -13    0.11    0.49
   8  -6 -13    0.99    0.54
   8   6 -13    1.16    0.45
   7  -6 -13    0.63    0.52
  -7   6  13    0.05    0.55
   7   6 -13   -0.04    0.41
   6   6 -13    0.41    0.41
  -6   6  13    0.38    0.53
   5   6 -13    1.67    0.42
  -5   6  13    1.58    0.54
  -5   6  13    1.24    0.45
   4   6 -13    0.45    0.40
  -4   6  13   -0.32    0.39
  -4   6  13    0.33    0.49
  -3  -6  13    6.18    0.55
  -3   6  13    6.35    0.63
  -3   6  13    6.35    0.56
  -2  -6  13    3.98    0.54
  -2   6  13    3.81    0.48
  -2   6  13    3.85    0.60
  -1  -6  13    2.30    0.51
  -1   6  13    2.65    0.55
  -1   6  13    3.02    0.45
   0  -6  13    0.46    0.49
   0   6  13    0.44    0.50
   0   6  13    0.67    0.39
   1  -6  13    1.76    0.59
   1   6  13    2.20    0.44
   1   6  13    2.09    0.56
   2  -6  13    2.94    0.67
   2   6  13    2.79    0.60
   2   6  13    3.63    0.50
   3  -6  13    0.62    0.58
   3   6  13    0.65    0.42
   3   6  13    0.35    0.56
   4  -6  13    1.47    0.71
   4   6  13    1.84    0.45
   4   6  13    1.07    0.56
   5  -6  13    1.79    0.77
   5   6  13    2.38    0.64
   6  -6  13    2.41    0.75
   6   6  13    3.89    0.71
   7  -6  13    0.99    0.84
  11  -7 -13    1.24    0.75
  10  -7 -13    0.05    0.69
  10   7 -13   -0.01    0.49
   9  -7 -13   -0.15    0.56
   9   7 -13    0.84    0.51
   8  -7 -13    0.53    0.62
   8   7 -13    1.49    0.46
   7  -7 -13    0.42    0.58
   7   7 -13   -0.09    0.43
  -6   7  13    0.35    0.49
  -6   7  13    1.33    0.53
   6   7 -13    1.34    0.43
   5   7 -13    0.94    0.44
  -5   7  13    0.77    0.47
  -5   7  13    0.30    0.52
  -4   7  13    1.24    0.43
   4   7 -13    1.03    0.45
  -4   7  13    0.75    0.55
  -3   7  13    1.13    0.54
  -3   7  13    1.22    0.45
  -2  -7  13    0.91    0.46
  -2   7  13    0.93    0.43
  -2   7  13    0.77    0.47
  -1  -7  13    3.48    0.55
  -1   7  13    2.98    0.59
  -1   7  13    2.41    0.47
   0  -7  13    2.28    0.59
   0   7  13    1.89    0.56
   0   7  13    2.47    0.47
   1  -7  13    0.18    0.56
   1   7  13    0.75    0.53
   1   7  13    0.18    0.42
   2  -7  13    0.04    0.61
   2   7  13    0.62    0.53
   2   7  13    0.47    0.42
   3  -7  13    1.01    0.68
   3   7  13    1.06    0.54
   3   7  13    0.46    0.46
   4  -7  13    6.51    0.87
   4   7  13    5.99    0.62
   4   7  13    5.63    0.69
   5  -7  13    6.19    0.93
   5   7  13    6.72    0.74
   5   7  13    6.35    0.65
   6  -7  13    0.59    0.82
  10  -8 -13    1.01    0.75
  10   8 -13    1.26    0.57
   9  -8 -13   -0.19    0.66
   9   8 -13    0.82    0.52
   8  -8 -13    1.00    0.66
   8   8 -13    0.67    0.52
   7  -8 -13    2.75    0.67
   7   8 -13    2.39    0.52
   6  -8 -13    0.39    0.57
  -6   8  13    0.92    0.60
  -6   8  13    1.41    0.53
   6   8 -13    0.61    0.45
  -5   8  13    4.26    0.68
   5   8 -13    2.96    0.53
  -5   8  13    3.52    0.61
  -4   8  13    2.61    0.55
  -4   8  13    4.14    0.67
  -3   8  13   -0.17    0.45
  -3   8  13   -0.33    0.55
  -2   8  13    5.06    0.69
  -2   8  13    5.54    0.61
  -1  -8  13    1.64    0.52
  -1   8  13    1.41    0.57
  -1   8  13    0.84    0.47
   0  -8  13    5.20    0.67
   0   8  13    4.82    0.70
   0   8  13    5.59    0.60
   1  -8  13    5.29    0.74
   1   8  13    5.62    0.59
   1   8  13    4.47    0.70
   2  -8  13    3.53    0.73
   2   8  13    4.15    0.65
   2   8  13    4.05    0.56
   3  -8  13   10.50    0.96
   3   8  13   10.68    0.78
   3   8  13   12.80    0.92
   4  -8  13    0.64    0.77
   4   8  13    1.42    0.60
   4   8  13    1.71    0.55
   5  -8  13    0.68    0.78
   5   8  13    0.60    0.51
   6  -8  13    1.83    0.88
   9  -9 -13    0.94    0.76
   9   9 -13    2.03    0.61
   8  -9 -13    1.49    0.70
   8   9 -13    2.29    0.56
   7  -9 -13    1.03    0.64
   7   9 -13    1.67    0.56
  -7   9  13    0.97    0.60
   6  -9 -13   18.43    1.11
   6   9 -13   17.09    1.01
  -6   9  13   17.28    0.96
   5  -9 -13    0.40    0.61
   5   9 -13    0.68    0.47
  -5   9  13    0.55    0.62
  -5   9  13    1.37    0.55
  -4   9  13   19.27    1.15
  -4   9  13   19.38    1.02
  -3   9  13   10.72    0.89
  -3   9  13   10.95    0.76
  -2   9  13   -0.49    0.55
  -2   9  13   -0.13    0.47
  -1   9  13   10.21    0.78
  -1   9  13    8.52    0.83
   0  -9  13    4.91    0.70
   0   9  13    3.83    0.58
   0   9  13    3.14    0.66
   1  -9  13    6.05    0.79
   1   9  13    5.37    0.70
   1   9  13    4.38    0.61
   2  -9  13    8.33    0.91
   2   9  13   10.08    0.84
   2   9  13   10.71    0.79
   3  -9  13    2.80    0.80
   3   9  13    3.90    0.68
   3   9  13    2.53    0.58
   4  -9  13    0.55    0.78
   4   9  13    0.07    0.50
   5  -9  13    5.18    0.97
   5   9  13    5.47    0.70
   8 -10 -13    2.20    0.78
   8  10 -13    2.41    0.64
   7 -10 -13    0.86    0.69
   7  10 -13    1.84    0.59
  -7  10  13    0.92    0.63
   6 -10 -13    0.51    0.68
   6  10 -13    0.47    0.54
  -6  10  13    0.49    0.60
   5 -10 -13    6.58    0.81
  -5  10  13    6.75    0.78
   4 -10 -13    2.73    0.68
  -4  10  13    1.17    0.67
  -4  10  13    2.48    0.61
  -3  10  13    2.20    0.66
  -3  10  13    2.29    0.59
  -2  10  13    6.00    0.77
  -2  10  13    6.58    0.68
  -1  10  13    1.39    0.56
  -1  10  13    0.91    0.60
   0  10  13    1.46    0.54
   0  10  13    3.02    0.68
   1 -10  13    3.23    0.72
   1  10  13    3.58    0.69
   1  10  13    3.77    0.62
   2 -10  13    1.17    0.73
   2  10  13    0.73    0.60
   2  10  13    0.15    0.52
   3 -10  13   10.87    1.06
   3  10  13    9.19    0.82
   6 -11 -13    1.61    0.75
   6  11 -13    1.42    0.58
  -6  11  13   -0.10    0.62
   5 -11 -13    0.54    0.69
  -5  11  13    0.64    0.62
   4 -11 -13    2.35    0.71
  -4  11  13    2.70    0.66
   3 -11 -13    4.11    0.73
  -3  11  13    2.03    0.63
  -3  11  13    3.13    0.74
  -2  11  13    0.52    0.63
  -2  11  13    0.05    0.51
  -1  11  13    1.74    0.61
  -1  11  13    2.46    0.67
   0  11  13    0.87    0.52
   0  11  13    1.02    0.61
   1  11  13    0.98    0.67
   1  11  13    1.34    0.60
   2 -11  13    6.08    0.94
   2  11  13    6.41    0.76
  12   0 -14    1.04    0.70
  11   0 -14    9.85    0.90
  10   0 -14   18.68    1.07
   9   0 -14   29.26    1.21
   9   0 -14   28.56    1.24
  -9   0  14   29.60    1.20
   8   0 -14  130.31    3.52
  -8   0  14  127.24    3.65
  -7   0  14   17.55    0.87
   7   0 -14   17.11    0.92
   7   0 -14   18.34    0.85
   6   0 -14    2.22    0.40
  -6   0  14    1.79    0.45
  -5   0  14    2.98    0.51
   5   0 -14    3.05    0.42
   4   0 -14    0.63    0.34
  -4   0  14    0.34    0.45
  -3   0  14   30.13    1.18
  -2   0  14   88.34    2.66
  -1   0  14    4.67    0.62
   0   0  14  159.16    4.47
   1   0  14   39.80    1.51
   2   0  14    0.91    0.46
   3   0  14   18.88    1.00
   4   0  14   20.73    1.09
   5   0  14    9.98    0.88
   6   0  14   16.96    1.13
   7   0  14    2.65    0.74
   8   0  14    6.50    0.90
  12  -1 -14    5.49    0.80
  12   1 -14    3.92    0.78
  11  -1 -14    4.31    0.71
  11   1 -14    2.99    0.69
  10  -1 -14    1.66    0.62
  10  -1 -14    0.71    0.53
  10   1 -14   -0.10    0.55
   9  -1 -14   26.21    1.13
   9   1 -14   26.12    1.20
  -9   1  14   24.12    1.11
  -8  -1  14   -0.59    0.39
   8   1 -14   -0.24    0.38
   8   1 -14   -0.60    0.47
  -8   1  14    0.82    0.48
   7  -1 -14   30.97    1.15
  -7  -1  14   32.69    1.21
  -7   1  14   31.01    1.26
   7   1 -14   33.07    1.20
   7   1 -14   33.13    1.19
   6  -1 -14   19.99    0.85
  -6  -1  14   20.76    0.94
  -6   1  14   19.12    0.95
   6   1 -14   19.29    0.87
   6   1 -14   19.42    0.88
  -5  -1  14    2.87    0.51
   5  -1 -14    3.28    0.41
   5   1 -14    2.69    0.44
  -5   1  14    2.93    0.51
   5   1 -14    3.68    0.42
   4  -1 -14   51.05    1.48
  -4  -1  14   49.33    1.66
   4   1 -14   51.63    1.55
  -4   1  14   47.50    1.65
  -3  -1  14   47.43    1.62
  -3   1  14   47.08    1.65
  -2  -1  14   22.84    1.06
  -2   1  14   20.69    1.07
  -1  -1  14   31.54    1.27
  -1   1  14   29.44    1.22
   0  -1  14    2.26    0.58
   0   1  14    2.06    0.55
   1  -1  14    1.89    0.56
   1   1  14    2.18    0.55
   2  -1  14    7.70    0.73
   2   1  14    8.06    0.74
   3  -1  14   -1.19    0.49
   3   1  14   -0.32    0.52
   4  -1  14   15.84    1.05
   4   1  14   16.10    1.02
   5  -1  14    6.64    0.82
   5   1  14    8.31    0.82
   6  -1  14    1.25    0.67
   6   1  14    1.11    0.64
   7  -1  14    6.24    0.86
   7   1  14    6.05    0.82
   8  -1  14    3.92    0.83
   8   1  14    4.02    0.81
  12  -2 -14   -0.07    0.65
  12   2 -14   -0.38    0.62
  11  -2 -14   -0.45    0.56
  11   2 -14    0.42    0.60
  10  -2 -14    4.31    0.67
  10   2 -14    4.66    0.67
   9  -2 -14    0.18    0.49
   9   2 -14    0.17    0.51
  -9   2  14    0.58    0.51
   8   2 -14   11.03    0.77
  -8   2  14   11.43    0.82
   8   2 -14   11.36    0.78
   7  -2 -14    7.21    0.56
  -7  -2  14    6.90    0.56
   7   2 -14    8.24    0.61
   7   2 -14    6.42    0.60
  -7   2  14    5.90    0.63
   6  -2 -14    0.21    0.31
  -6  -2  14    0.19    0.38
   6   2 -14   -0.06    0.38
  -6   2  14   -0.29    0.41
   6   2 -14    0.24    0.37
   5  -2 -14    5.02    0.43
  -5  -2  14    6.30    0.55
  -5   2  14    4.34    0.59
   5   2 -14    5.14    0.52
   4  -2 -14    1.45    0.32
  -4  -2  14    1.61    0.48
  -4   2  14    0.83    0.50
   4   2 -14    1.34    0.40
  -3  -2  14   25.56    1.09
  -3   2  14   24.94    1.15
  -2  -2  14   11.58    0.83
  -2   2  14   13.50    0.90
  -1  -2  14    4.93    0.62
  -1   2  14    6.12    0.67
   0  -2  14   11.98    0.89
   0   2  14   11.79    0.86
   1  -2  14    0.68    0.52
   1   2  14    0.02    0.49
   2  -2  14   -0.08    0.47
   2   2  14    0.10    0.45
   3  -2  14    4.21    0.67
   3   2  14    3.51    0.63
   4  -2  14    6.91    0.77
   4   2  14    8.14    0.79
   5  -2  14    6.01    0.75
   5   2  14    4.70    0.72
   6  -2  14    5.68    0.77
   6   2  14    5.01    0.74
   7  -2  14    0.81    0.72
   7   2  14   -0.57    0.61
   8  -2  14    0.21    0.75
   8   2  14    0.77    0.69
  12   3 -14   -0.77    0.60
  11  -3 -14    4.00    0.73
  11   3 -14    4.82    0.73
  10  -3 -14    1.13    0.57
  10   3 -14    0.31    0.56
   9  -3 -14    1.06    0.54
   9   3 -14    0.65    0.52
   9   3 -14    0.31    0.45
   8   3 -14    0.11    0.43
  -8   3  14    0.02    0.50
   8   3 -14    0.13    0.45
   7  -3 -14    2.26    0.38
   7   3 -14    2.23    0.48
  -7   3  14    2.29    0.54
   6  -3 -14    2.34    0.35
  -6  -3  14    2.00    0.42
  -6   3  14    2.06    0.52
   6   3 -14    2.63    0.47
  -5  -3  14    3.27    0.46
   5   3 -14    3.24    0.48
  -5   3  14    3.29    0.52
  -4  -3  14    1.80    0.47
   4   3 -14    1.58    0.40
  -4   3  14    0.43    0.50
  -3  -3  14    0.77    0.45
  -3   3  14    0.49    0.33
  -3   3  14    0.27    0.50
  -2  -3  14   15.83    0.90
  -2   3  14   15.95    0.94
  -2   3  14   15.75    0.68
  -1  -3  14    2.22    0.54
  -1   3  14    2.41    0.56
  -1   3  14    2.90    0.35
   0  -3  14   -0.10    0.49
   0   3  14   -0.07    0.50
   1  -3  14    1.59    0.51
   1   3  14    1.69    0.54
   2  -3  14   17.75    1.05
   2   3  14   16.23    0.93
   3  -3  14    6.69    0.75
   3   3  14    7.19    0.73
   4  -3  14    0.14    0.60
   4   3  14    0.33    0.55
   5  -3  14    0.90    0.64
   5   3  14    1.00    0.61
   6  -3  14    1.83    0.71
   6   3  14   -0.38    0.58
   7  -3  14    5.20    0.86
   7   3  14    5.39    0.78
  12  -4 -14    1.86    0.75
  12   4 -14    1.65    0.68
  11  -4 -14   -0.02    0.60
  11   4 -14    0.15    0.57
  10  -4 -14    5.21    0.72
  10   4 -14    4.01    0.59
  10   4 -14    4.31    0.63
   9  -4 -14    1.69    0.62
   9   4 -14    2.03    0.53
   9   4 -14    3.43    0.55
   8   4 -14   10.76    0.80
  -8   4  14    9.77    0.81
  -7   4  14    1.65    0.54
   7   4 -14    0.96    0.45
  -6   4  14    2.28    0.56
   6   4 -14    2.01    0.43
  -5  -4  14    0.40    0.39
   5   4 -14    0.93    0.42
  -5   4  14    0.75    0.50
  -4  -4  14    0.88    0.42
  -4   4  14    1.07    0.40
   4   4 -14    1.58    0.44
  -4   4  14    1.50    0.52
  -3  -4  14    1.94    0.49
  -3   4  14    2.27    0.41
  -3   4  14    2.24    0.53
  -2  -4  14    1.15    0.47
  -2   4  14    0.83    0.34
  -2   4  14    0.45    0.49
  -1  -4  14    8.05    0.71
  -1   4  14    9.27    0.74
  -1   4  14    8.95    0.57
   0  -4  14   26.99    1.19
   0   4  14   27.50    1.23
   0   4  14   27.77    0.96
   1  -4  14    0.12    0.52
   1   4  14    0.58    0.52
   2  -4  14    4.18    0.68
   2   4  14    4.56    0.66
   3  -4  14   -0.19    0.60
   3   4  14    1.05    0.55
   4  -4  14    0.23    0.63
   4   4  14    1.14    0.58
   5  -4  14    1.56    0.68
   5   4  14    1.49    0.60
   6  -4  14    0.68    0.70
   6   4  14    0.55    0.60
   7  -4  14    0.56    0.76
   7   4  14    1.35    0.68
  11  -5 -14    0.31    0.67
  11   5 -14    1.77    0.58
  11   5 -14    1.84    0.64
  10  -5 -14    1.54    0.64
  10   5 -14    0.64    0.52
   9  -5 -14    5.96    0.74
   9   5 -14    4.73    0.63
   8  -5 -14    0.34    0.56
   8   5 -14    0.23    0.46
  -8   5  14   -0.08    0.56
   7   5 -14   16.92    0.93
  -7   5  14   16.77    1.03
  -6   5  14   18.74    1.05
   6   5 -14   17.64    0.94
  -5   5  14    3.08    0.51
   5   5 -14    2.74    0.51
  -5   5  14    3.74    0.60
  -4  -5  14   38.67    1.39
  -4   5  14   40.66    1.50
   4   5 -14   41.43    1.44
  -4   5  14   41.76    1.35
  -3  -5  14    9.81    0.75
  -3   5  14    8.80    0.75
  -3   5  14   10.18    0.68
  -2  -5  14    5.04    0.57
  -2   5  14    3.90    0.60
  -2   5  14    5.21    0.50
  -1  -5  14   11.91    0.87
  -1   5  14   12.10    0.69
  -1   5  14   10.78    0.80
   0  -5  14    1.78    0.55
   0   5  14    1.70    0.39
   0   5  14    0.92    0.54
   1  -5  14    5.64    0.69
   1   5  14    4.57    0.66
   1   5  14    5.92    0.51
   2  -5  14    7.02    0.77
   2   5  14    6.53    0.72
   3  -5  14   -0.30    0.62
   3   5  14    1.51    0.60
   4  -5  14   23.17    1.29
   4   5  14   21.26    1.17
   5  -5  14    8.34    0.92
   5   5  14    6.58    0.80
   6  -5  14    1.01    0.75
   6   5  14    1.14    0.65
   7  -5  14    1.00    0.80
   7   5  14    2.56    0.69
  11  -6 -14    9.69    0.98
  11   6 -14    9.06    0.81
  10  -6 -14    7.76    0.88
  10   6 -14    8.17    0.78
   9  -6 -14    0.69    0.62
   9   6 -14    0.67    0.50
   8  -6 -14    7.61    0.79
   8   6 -14    7.04    0.69
  -7   6  14    6.63    0.76
   7   6 -14    7.22    0.69
  -6   6  14    5.45    0.70
   6   6 -14    4.19    0.55
   5   6 -14   23.50    1.08
  -5   6  14   25.12    1.21
  -5   6  14   25.26    1.05
   4   6 -14    0.12    0.42
  -4   6  14   -0.14    0.49
  -4   6  14    0.15    0.41
  -3  -6  14   23.03    1.02
  -3   6  14   23.37    0.96
  -3   6  14   21.72    1.07
  -2  -6  14   20.95    1.02
  -2   6  14   21.54    0.90
  -2   6  14   19.74    1.03
  -1  -6  14    1.27    0.49
  -1   6  14    0.52    0.40
  -1   6  14    1.00    0.54
   0  -6  14   11.22    0.86
   0   6  14    9.81    0.65
   0   6  14   11.24    0.89
   1  -6  14    9.79    0.82
   1   6  14    9.25    0.68
   1   6  14   10.87    0.88
   2  -6  14    1.05    0.62
   2   6  14    0.84    0.56
   2   6  14    0.10    0.40
   3  -6  14   18.41    1.11
   3   6  14   21.42    1.13
   4  -6  14   15.73    1.15
   4   6  14   14.00    1.01
   5  -6  14    1.29    0.76
   5   6  14    2.20    0.65
   6  -6  14    9.56    1.04
   6   6  14    9.74    0.91
  10  -7 -14    3.51    0.78
  10   7 -14    4.72    0.69
   9  -7 -14    5.39    0.79
   9   7 -14    4.89    0.66
   8  -7 -14    0.55    0.61
   8   7 -14    0.84    0.50
   7  -7 -14   10.49    0.89
  -7   7  14    9.34    0.89
   7   7 -14    9.64    0.73
  -6   7  14   33.80    1.48
   6   7 -14   35.57    1.37
  -6   7  14   35.27    1.35
   5   7 -14   -0.12    0.44
  -5   7  14    0.86    0.48
  -5   7  14    0.96    0.56
  -4   7  14   32.91    1.23
  -4   7  14   30.31    1.38
  -3   7  14    9.25    0.82
  -3   7  14    9.34    0.71
  -2  -7  14    6.50    0.64
  -2   7  14    6.17    0.59
  -2   7  14    6.44    0.72
  -1  -7  14   10.28    0.79
  -1   7  14    9.59    0.83
  -1   7  14   10.88    0.72
   0  -7  14    1.20    0.58
   0   7  14    1.21    0.43
   0   7  14    1.94    0.59
   1  -7  14    9.39    0.84
   1   7  14    9.64    0.69
   1   7  14   10.38    0.86
   2  -7  14   21.04    1.21
   2   7  14   21.74    1.15
   2   7  14   21.54    0.96
   3  -7  14    1.69    0.69
   3   7  14    1.27    0.49
   3   7  14    1.08    0.62
   4  -7  14    0.66    0.72
   4   7  14    1.04    0.59
   5  -7  14    1.33    0.80
   5   7  14    1.30    0.65
   6  -7  14    2.81    0.89
   9  -8 -14    1.19    0.70
   9   8 -14   -0.08    0.50
   8  -8 -14    0.66    0.67
   8   8 -14    0.87    0.51
   7  -8 -14    1.11    0.61
   7   8 -14    0.39    0.48
   6  -8 -14    1.59    0.58
   6   8 -14    1.73    0.49
  -6   8  14    1.99    0.64
  -6   8  14    2.02    0.58
  -5   8  14   11.56    0.83
  -5   8  14    9.97    0.89
   5   8 -14   11.15    0.81
  -4   8  14   -0.27    0.56
  -4   8  14   -0.11    0.47
  -3   8  14    6.12    0.64
  -3   8  14    5.97    0.75
  -2   8  14    7.56    0.78
  -2   8  14    7.05    0.66
  -1  -8  14    1.04    0.54
  -1   8  14   -0.20    0.44
  -1   8  14    0.90    0.57
   0  -8  14    2.77    0.61
   0   8  14    3.24    0.65
   0   8  14    3.96    0.57
   1  -8  14    1.24    0.61
   1   8  14    0.71    0.49
   1   8  14    0.76    0.57
   2  -8  14    2.20    0.71
   2   8  14    2.92    0.54
   2   8  14    2.11    0.62
   3  -8  14    4.67    0.83
   3   8  14    5.70    0.66
   3   8  14    5.42    0.75
   4  -8  14    2.49    0.83
   4   8  14    3.08    0.67
   5  -8  14   -0.63    0.79
   8  -9 -14   -0.77    0.64
   8   9 -14   -0.40    0.52
   7  -9 -14    1.42    0.66
   7   9 -14    0.26    0.53
   6  -9 -14    0.84    0.61
   6   9 -14    0.97    0.54
  -6   9  14   -0.28    0.53
  -6   9  14    0.84    0.59
  -5   9  14    0.03    0.55
  -5   9  14    0.46    0.54
  -4   9  14    1.68    0.56
  -4   9  14    1.73    0.64
  -3   9  14    3.66    0.70
  -3   9  14    3.59    0.60
  -2   9  14    0.56    0.59
  -2   9  14    0.94    0.50
  -1   9  14    0.23    0.48
  -1   9  14    0.53    0.58
   0  -9  14    1.15    0.58
   0   9  14   -0.08    0.47
   0   9  14    0.94    0.58
   1  -9  14    0.79    0.66
   1   9  14    0.37    0.48
   1   9  14    1.10    0.62
   2  -9  14    2.59    0.74
   2   9  14    3.13    0.60
   2   9  14    3.48    0.71
   3  -9  14    1.32    0.77
   3   9  14    0.90    0.52
   3   9  14    1.00    0.61
   4  -9  14    0.63    0.80
   4   9  14    1.83    0.58
   7 -10 -14    0.65    0.72
   7  10 -14    0.65    0.53
  -7  10  14    0.35    0.63
   6 -10 -14    0.00    0.65
  -6  10  14    0.23    0.59
   6  10 -14   -0.18    0.53
   5 -10 -14    0.39    0.64
  -5  10  14    0.33    0.54
  -5  10  14   -0.24    0.66
  -4  10  14    0.90    0.57
  -4  10  14    0.34    0.64
  -3  10  14    0.51    0.55
  -3  10  14    0.45    0.62
  -2  10  14   -0.18    0.63
  -2  10  14    0.53    0.52
  -1  10  14    0.02    0.52
  -1  10  14    0.23    0.62
   0  10  14    0.23    0.51
   0  10  14   -0.06    0.63
   1 -10  14    2.32    0.75
   1  10  14    1.64    0.57
   1  10  14    1.56    0.67
   2 -10  14    1.37    0.76
   2  10  14    1.28    0.57
   2  10  14    0.85    0.63
   5 -11 -14    0.19    0.68
   4 -11 -14    3.26    0.72
  -4  11  14    2.76    0.75
  -4  11  14    2.16    0.67
   3 -11 -14    0.45    0.68
  -3  11  14    0.33    0.54
  -3  11  14    0.76    0.69
  -2  11  14    1.66    0.60
  -2  11  14    2.10    0.72
  -1  11  14    1.73    0.58
  -1  11  14    2.23    0.69
   0  11  14   -0.31    0.61
   0  11  14    0.80    0.58
  12   0 -15    0.07    0.65
  11   0 -15    0.76    0.62
  10   0 -15    0.01    0.54
   9   0 -15   -0.38    0.49
   8   0 -15   -0.06    0.39
  -8   0  15    0.05    0.46
   8   0 -15    0.15    0.47
  -7   0  15   -0.06    0.41
   7   0 -15    0.06    0.44
   7   0 -15   -0.33    0.35
   6   0 -15    0.06    0.35
  -6   0  15   -0.32    0.41
   5   0 -15    0.43    0.36
  -5   0  15    0.40    0.43
  -4   0  15   -0.31    0.43
   4   0 -15    0.13    0.34
  -3   0  15   -0.06    0.47
  -2   0  15    0.50    0.50
  -1   0  15   -0.40    0.49
   0   0  15    0.78    0.52
   1   0  15    0.07    0.49
   2   0  15    0.21    0.47
   3   0  15    0.15    0.55
   4   0  15   -0.65    0.58
   5   0  15   -0.02    0.61
   6   0  15    0.05    0.63
   7   0  15    1.56    0.73
  12  -1 -15    3.73    0.77
  12   1 -15    2.60    0.73
  11  -1 -15    0.38    0.61
  11   1 -15   -0.07    0.61
  10  -1 -15    0.45    0.51
  10  -1 -15    1.15    0.60
  10   1 -15   -0.03    0.57
   9   1 -15    8.90    0.75
  -9   1  15    7.50    0.71
   9   1 -15    7.30    0.66
   8  -1 -15    1.05    0.40
  -8  -1  15    1.62    0.46
   8   1 -15    0.97    0.43
   8   1 -15    0.49    0.49
  -8   1  15    0.62    0.47
   7  -1 -15   15.07    0.77
  -7  -1  15   15.51    0.86
   7   1 -15   13.68    0.81
  -7   1  15   14.32    0.91
  -6  -1  15    4.38    0.54
   6  -1 -15    4.32    0.46
   6   1 -15    3.88    0.49
  -6   1  15    3.85    0.57
  -5  -1  15    1.45    0.46
   5  -1 -15    2.04    0.38
  -5   1  15    1.85    0.49
   5   1 -15    2.04    0.41
  -4  -1  15    0.67    0.46
  -4   1  15    0.80    0.48
   4   1 -15    0.60    0.36
  -3  -1  15    5.45    0.61
  -3   1  15    4.52    0.62
  -2  -1  15    1.11    0.50
  -2   1  15    1.54    0.50
  -1  -1  15   11.17    0.85
  -1   1  15   10.69    0.86
   0  -1  15   11.66    0.81
   0   1  15   12.02    0.87
   1  -1  15    2.96    0.59
   1   1  15    2.84    0.57
   2  -1  15   15.01    0.97
   2   1  15   12.54    0.93
   3  -1  15    0.99    0.53
   3   1  15    0.44    0.52
   4  -1  15    9.90    0.87
   4   1  15    8.42    0.83
   5  -1  15    0.15    0.64
   5   1  15    0.45    0.61
   6  -1  15    0.26    0.66
   6   1  15   -0.25    0.60
   7  -1  15    1.00    0.73
   7   1  15    0.20    0.68
  12  -2 -15    0.72    0.69
  12   2 -15    1.13    0.67
  11  -2 -15    1.22    0.63
  11   2 -15    1.36    0.61
  10  -2 -15    2.10    0.57
  10   2 -15    2.13    0.62
   9  -2 -15    3.60    0.63
  -9   2  15    3.57    0.61
   9   2 -15    2.60    0.53
   9   2 -15    2.68    0.59
   8  -2 -15   29.81    1.10
   8   2 -15   27.24    1.16
  -8   2  15   26.39    1.20
   7  -2 -15    2.52    0.42
  -7  -2  15    2.05    0.46
  -7   2  15    2.89    0.55
   7   2 -15    2.20    0.47
   6  -2 -15   13.34    0.70
  -6  -2  15   15.02    0.83
   6   2 -15   14.03    0.80
  -6   2  15   13.46    0.87
  -5  -2  15    4.29    0.51
   5  -2 -15    4.08    0.43
  -5   2  15    4.24    0.59
   5   2 -15    4.51    0.51
  -4  -2  15    7.62    0.64
  -4   2  15    6.52    0.66
   4   2 -15    8.63    0.62
  -3  -2  15   34.30    1.35
  -3   2  15   35.41    1.38
  -2  -2  15   25.67    1.14
  -2   2  15   26.78    1.19
  -1  -2  15    0.56    0.50
  -1   2  15    0.36    0.50
   0  -2  15   15.58    0.96
   0   2  15   16.36    0.95
   1  -2  15    6.02    0.69
   1   2  15    4.96    0.61
   2  -2  15    4.09    0.67
   2   2  15    4.38    0.62
   3  -2  15   31.10    1.39
   3   2  15   31.25    1.33
   4  -2  15    3.43    0.68
   4   2  15    3.96    0.69
   5  -2  15   10.17    0.93
   5   2  15   10.09    0.90
   6  -2  15    9.99    0.98
   6   2  15   10.57    0.94
   7  -2  15   -0.17    0.73
   7   2  15    0.39    0.67
  12   3 -15    2.00    0.68
  11  -3 -15    0.86    0.61
  11   3 -15    1.08    0.62
  10  -3 -15    3.46    0.68
  10   3 -15    3.61    0.59
   9  -3 -15   27.05    1.25
   9   3 -15   27.75    1.20
  -9   3  15   27.18    1.26
   8   3 -15    2.25    0.51
  -8   3  15    2.76    0.58
  -7   3  15   49.82    1.77
   7   3 -15   49.67    1.66
  -6  -3  15   14.30    0.80
  -6   3  15   14.47    0.91
   6   3 -15   14.04    0.82
  -5  -3  15    0.22    0.41
   5   3 -15   -0.69    0.37
  -5   3  15   -0.40    0.42
  -4  -3  15   14.07    0.81
   4   3 -15   14.24    0.75
  -4   3  15   13.66    0.89
  -3  -3  15    6.06    0.60
  -3   3  15    4.77    0.64
  -2  -3  15   16.43    0.91
  -2   3  15   15.07    0.94
  -1  -3  15   27.90    1.22
  -1   3  15   30.17    1.27
   0  -3  15    4.39    0.63
   0   3  15    5.41    0.65
   1  -3  15   18.62    1.05
   1   3  15   18.01    1.04
   2  -3  15   48.70    1.80
   2   3  15   49.59    1.80
   3  -3  15    0.49    0.62
   3   3  15    0.73    0.58
   4  -3  15   34.39    1.46
   4   3  15   33.18    1.46
   5  -3  15    3.88    0.76
   5   3  15    3.46    0.70
   6  -3  15    1.94    0.75
   6   3  15    1.93    0.66
   7  -3  15    6.61    0.95
   7   3  15    4.75    0.80
  11  -4 -15    3.76    0.77
  11   4 -15    3.10    0.62
  10  -4 -15    9.52    0.87
  10   4 -15   10.98    0.84
   9  -4 -15    3.63    0.64
   9   4 -15    2.47    0.56
  -9   4  15    3.08    0.64
  -8   4  15   25.86    1.23
   8   4 -15   24.91    1.14
  -7   4  15    0.39    0.53
   7   4 -15    1.28    0.48
  -6   4  15   10.21    0.81
   6   4 -15   10.02    0.71
  -5  -4  15   17.78    0.90
  -5   4  15   16.80    0.99
   5   4 -15   16.00    0.85
  -4  -4  15    1.94    0.47
  -4   4  15    0.91    0.53
   4   4 -15    1.05    0.40
  -4   4  15    0.78    0.40
  -3  -4  15   27.21    1.16
  -3   4  15   26.18    1.21
  -3   4  15   28.84    1.02
  -2  -4  15   39.17    1.43
  -2   4  15   38.15    1.49
  -1  -4  15    0.05    0.47
  -1   4  15   -0.31    0.43
   0  -4  15   15.45    0.97
   0   4  15   16.68    1.01
   1  -4  15   15.10    0.98
   1   4  15   14.32    0.99
   2  -4  15    0.40    0.58
   2   4  15   -0.04    0.56
   3  -4  15   23.24    1.26
   3   4  15   24.41    1.22
   4  -4  15   11.81    0.98
   4   4  15   11.04    0.93
   5  -4  15    2.28    0.72
   5   4  15    2.11    0.66
   6  -4  15    5.04    0.87
   6   4  15    5.46    0.79
   7   4  15    0.37    0.65
  11  -5 -15    0.39    0.68
  11   5 -15    0.67    0.54
  10  -5 -15    1.52    0.66
  10   5 -15    1.48    0.56
   9  -5 -15    5.55    0.73
   9   5 -15    6.47    0.71
   8  -5 -15    0.94    0.60
   8   5 -15    0.27    0.47
  -8   5  15    1.81    0.61
  -7   5  15   10.59    0.86
   7   5 -15   11.14    0.82
   6   5 -15    3.60    0.56
  -6   5  15    3.14    0.60
   5   5 -15    3.50    0.52
  -5   5  15    2.66    0.56
  -4  -5  15    5.46    0.56
  -4   5  15    4.02    0.51
  -4   5  15    2.91    0.61
  -3  -5  15    9.87    0.73
  -3   5  15    8.09    0.61
  -3   5  15    9.03    0.77
  -2  -5  15    5.39    0.59
  -2   5  15    3.28    0.46
  -2   5  15    3.92    0.63
  -1  -5  15    6.25    0.68
  -1   5  15    6.23    0.72
  -1   5  15    7.23    0.54
   0  -5  15    0.50    0.52
   0   5  15    0.42    0.55
   1  -5  15    4.18    0.67
   1   5  15    4.50    0.64
   2  -5  15   13.15    1.01
   2   5  15   13.43    0.99
   3  -5  15    2.04    0.62
   3   5  15    1.67    0.62
   4  -5  15    8.04    0.86
   4   5  15   10.32    0.88
   5  -5  15    0.77    0.72
   5   5  15    1.18    0.62
   6  -5  15    5.05    0.91
   6   5  15    5.28    0.78
  10  -6 -15    0.85    0.67
  10   6 -15    1.31    0.56
   9  -6 -15    0.13    0.60
   9   6 -15   -0.48    0.43
   8  -6 -15    0.60    0.54
   8   6 -15    1.34    0.52
  -8   6  15    0.11    0.62
  -7   6  15    0.30    0.59
   7   6 -15    0.72    0.48
  -6   6  15    0.73    0.58
   6   6 -15    0.31    0.46
   5   6 -15    1.89    0.52
  -5   6  15    1.81    0.60
  -5   6  15    1.91    0.49
  -4   6  15   -0.02    0.52
  -4   6  15    0.82    0.44
  -3  -6  15    1.01    0.47
  -3   6  15    0.55    0.41
  -3   6  15    0.24    0.53
  -2  -6  15    0.24    0.47
  -2   6  15   -0.02    0.53
  -2   6  15    0.31    0.39
  -1  -6  15    2.17    0.57
  -1   6  15    1.55    0.58
  -1   6  15    1.14    0.42
   0  -6  15    0.65    0.54
   0   6  15    1.63    0.41
   0   6  15    0.96    0.52
   1  -6  15   -0.03    0.56
   1   6  15    0.48    0.56
   2  -6  15    1.12    0.63
   2   6  15    1.19    0.59
   3  -6  15    1.42    0.68
   3   6  15    1.96    0.62
   4  -6  15    2.08    0.74
   4   6  15    1.33    0.63
   5  -6  15    0.56    0.75
   5   6  15    1.12    0.68
   6  -6  15    0.57    0.81
   6   6  15    0.94    0.69
  10  -7 -15    1.11    0.73
  10   7 -15    1.18    0.57
   9  -7 -15   -0.32    0.64
   9   7 -15    0.86    0.54
   8  -7 -15    0.47    0.61
   8   7 -15   -0.10    0.48
   7  -7 -15    0.14    0.59
   7   7 -15   -0.12    0.41
  -7   7  15   -0.43    0.59
   6   7 -15    0.57    0.48
  -6   7  15    0.25    0.58
  -5   7  15    0.95    0.48
   5   7 -15    0.79    0.46
  -5   7  15    0.62    0.57
  -4   7  15    0.65    0.56
  -4   7  15   -0.40    0.43
  -3   7  15    0.38    0.43
  -3   7  15    1.34    0.59
  -2  -7  15    1.72    0.54
  -2   7  15    1.59    0.49
  -2   7  15    2.12    0.62
  -1  -7  15    0.69    0.52
  -1   7  15    2.17    0.49
  -1   7  15    1.19    0.55
   0  -7  15    0.79    0.57
   0   7  15    1.38    0.46
   0   7  15    0.73    0.57
   1  -7  15    0.82    0.62
   1   7  15    0.58    0.42
   1   7  15    0.31    0.56
   2  -7  15    0.38    0.63
   2   7  15    0.40    0.57
   3  -7  15    0.99    0.70
   3   7  15    1.65    0.66
   4  -7  15    3.18    0.83
   4   7  15    3.11    0.72
   5  -7  15    0.57    0.80
   5   7  15    0.90    0.64
   9  -8 -15    0.48    0.69
   9   8 -15   -0.40    0.52
   8  -8 -15   -0.41    0.64
   8   8 -15    0.90    0.48
   7  -8 -15    0.54    0.62
  -7   8  15   -0.86    0.61
   7   8 -15    0.02    0.50
   6   8 -15    1.91    0.55
  -6   8  15    1.02    0.53
  -6   8  15    1.58    0.65
  -5   8  15    5.78    0.67
  -5   8  15    3.52    0.70
  -4   8  15    1.13    0.51
  -4   8  15    0.87    0.61
  -3   8  15    1.15    0.62
  -3   8  15    1.94    0.52
  -2   8  15    6.95    0.67
  -2   8  15    6.99    0.80
  -1  -8  15    0.35    0.54
  -1   8  15    1.06    0.60
  -1   8  15   -0.04    0.45
   0  -8  15    6.32    0.76
   0   8  15    7.58    0.80
   0   8  15    6.85    0.65
   1  -8  15    1.84    0.64
   1   8  15    1.41    0.49
   1   8  15    1.45    0.61
   2  -8  15    1.11    0.69
   2   8  15    0.91    0.59
   3  -8  15    0.98    0.73
   3   8  15   -0.09    0.60
   4  -8  15    3.18    0.85
   4   8  15    2.40    0.69
   8  -9 -15    1.10    0.73
   8   9 -15   -0.13    0.49
   7  -9 -15    3.35    0.74
   7   9 -15    2.76    0.64
   6  -9 -15    4.02    0.75
  -6   9  15    4.39    0.80
  -6   9  15    5.40    0.72
   6   9 -15    4.12    0.63
  -5   9  15    1.71    0.60
  -5   9  15    2.31    0.71
  -4   9  15    7.63    0.82
  -4   9  15   10.04    0.82
  -3   9  15    1.35    0.54
  -3   9  15    2.16    0.68
  -2   9  15    1.05    0.64
  -2   9  15    1.72    0.54
  -1   9  15    4.01    0.72
  -1   9  15    2.87    0.59
   0  -9  15    0.34    0.61
   0   9  15    0.46    0.51
   0   9  15   -0.68    0.57
   1  -9  15    7.73    0.88
   1   9  15    6.51    0.81
   1   9  15    8.08    0.76
   2  -9  15    3.20    0.79
   2   9  15    4.41    0.77
   2   9  15    4.03    0.62
   3  -9  15   -0.03    0.75
   3   9  15    0.91    0.67
   6 -10 -15    1.95    0.74
  -6  10  15    3.13    0.66
   5 -10 -15    7.61    0.86
  -5  10  15    9.57    0.88
  -5  10  15    8.13    0.96
  -4  10  15    0.70    0.59
  -4  10  15   -0.66    0.64
  -3  10  15    6.03    0.74
  -3  10  15    7.75    0.87
  -2  10  15    1.62    0.59
  -2  10  15    1.69    0.69
  -1  10  15   -0.64    0.51
  -1  10  15    0.02    0.63
   0  10  15    4.87    0.77
   0  10  15    4.10    0.66
   1  10  15    4.62    0.67
   1  10  15    3.61    0.74
  12   0 -16    0.08    0.67
  11   0 -16    1.11    0.68
  10   0 -16   -0.48    0.53
  10   0 -16   -0.14    0.43
   9   0 -16    8.86    0.76
   9   0 -16   11.11    0.78
  -8   0  16   18.91    1.00
   8   0 -16   17.86    0.94
  -7   0  16    1.56    0.51
   7   0 -16    0.67    0.42
  -6   0  16   30.29    1.22
   6   0 -16   28.00    1.11
   5   0 -16   35.56    1.24
  -5   0  16   37.04    1.42
  -4   0  16    4.06    0.57
  -3   0  16   46.86    1.67
  -2   0  16   21.36    1.08
  -1   0  16   21.83    1.05
   0   0  16   10.30    0.81
   1   0  16    0.21    0.53
   2   0  16   25.92    1.20
   3   0  16   56.34    2.02
   4   0  16    0.11    0.60
   5   0  16    6.94    0.84
   6   0  16    0.75    0.71
  12  -1 -16    8.64    0.93
  12   1 -16    7.40    0.88
  11  -1 -16   -0.40    0.60
  11   1 -16   -0.42    0.57
  10  -1 -16   14.56    0.97
  10   1 -16   12.63    0.87
   9  -1 -16   22.54    1.13
   9  -1 -16   22.09    0.99
  -9   1  16   20.10    1.06
   9   1 -16   21.30    1.03
   8  -1 -16    2.81    0.48
  -8   1  16    2.64    0.56
   8   1 -16    2.83    0.51
  -7  -1  16   25.67    1.11
   7  -1 -16   27.90    1.07
  -7   1  16   26.36    1.16
   7   1 -16   25.82    1.09
  -6  -1  16    8.89    0.72
   6  -1 -16    7.56    0.59
   6   1 -16    8.42    0.65
  -6   1  16    7.69    0.70
   5  -1 -16    0.61    0.35
  -5  -1  16    0.47    0.47
  -5   1  16    0.37    0.47
   5   1 -16   -0.13    0.37
  -4  -1  16    9.82    0.79
  -4   1  16   10.33    0.83
  -3  -1  16    0.57    0.48
  -3   1  16   -0.23    0.49
  -2  -1  16   53.10    1.81
  -2   1  16   52.49    1.84
  -1  -1  16   58.15    1.94
  -1   1  16   58.55    1.99
   0  -1  16    1.97    0.57
   0   1  16    2.44    0.57
   1  -1  16   14.17    0.97
   1   1  16   12.94    0.93
   2  -1  16   28.53    1.25
   2   1  16   26.71    1.29
   3  -1  16    2.02    0.64
   3   1  16    2.18    0.66
   4  -1  16   29.81    1.39
   4   1  16   34.49    1.48
   5  -1  16    0.60    0.66
   5   1  16    0.64    0.65
   6  -1  16    2.61    0.77
   6   1  16    2.39    0.74
  11  -2 -16    4.46    0.74
  11   2 -16    3.66    0.62
  10  -2 -16    1.53    0.58
  10   2 -16    1.12    0.52
  -9   2  16    5.22    0.67
   9   2 -16    6.77    0.68
  -8   2  16   12.26    0.89
   8   2 -16   12.91    0.78
  -7   2  16    0.69    0.52
   7   2 -16    1.00    0.45
   6  -2 -16    6.95    0.54
  -6  -2  16    7.94    0.64
  -6   2  16    7.23    0.71
   6   2 -16    7.82    0.64
  -5  -2  16   28.60    1.16
   5  -2 -16   30.51    1.03
   5   2 -16   28.09    1.13
  -5   2  16   27.62    1.24
  -4  -2  16    1.59    0.48
  -4   2  16    0.26    0.50
  -3  -2  16   31.99    1.26
  -3   2  16   29.50    1.29
  -2  -2  16    4.24    0.60
  -2   2  16    3.06    0.60
  -1  -2  16    5.37    0.65
  -1   2  16    5.06    0.66
   0  -2  16    2.51    0.59
   0   2  16    1.43    0.51
   1  -2  16    7.72    0.77
   1   2  16    7.84    0.76
   2  -2  16   -0.28    0.56
   2   2  16   -0.42    0.55
   3  -2  16   10.90    0.91
   3   2  16   10.62    0.90
   4  -2  16    0.53    0.62
   4   2  16    0.97    0.63
   5  -2  16   -0.41    0.58
   5   2  16    0.00    0.61
   6  -2  16    1.37    0.69
   6   2  16    1.37    0.70
  11  -3 -16    0.62    0.59
  11   3 -16    0.56    0.52
  10  -3 -16    2.19    0.61
  10   3 -16    2.26    0.56
   9  -3 -16    2.34    0.61
   9   3 -16    1.00    0.50
  -9   3  16    1.14    0.58
   8   3 -16    3.42    0.53
  -8   3  16    3.73    0.63
  -7   3  16    2.58    0.60
   7   3 -16    2.13    0.50
  -6  -3  16    0.47    0.44
  -6   3  16    0.59    0.52
   6   3 -16   -0.08    0.41
  -5  -3  16    2.44    0.52
  -5   3  16    2.72    0.60
   5   3 -16    2.29    0.49
  -4  -3  16    0.13    0.44
  -4   3  16    0.58    0.47
  -3  -3  16    1.22    0.52
  -3   3  16    2.21    0.53
  -2  -3  16    0.46    0.48
  -2   3  16    0.67    0.52
  -1  -3  16    3.30    0.59
  -1   3  16    4.50    0.61
   0  -3  16    4.57    0.66
   0   3  16    4.59    0.63
   1  -3  16    0.65    0.58
   1   3  16    1.12    0.58
   2  -3  16    0.85    0.61
   2   3  16    1.18    0.60
   3  -3  16    0.43    0.62
   3   3  16    1.08    0.61
   4  -3  16    0.07    0.56
   4   3  16    0.32    0.61
   5  -3  16    1.91    0.73
   5   3  16    0.05    0.61
   6  -3  16    0.10    0.74
   6   3  16    0.24    0.65
  11  -4 -16    1.35    0.66
  11   4 -16    0.84    0.52
  10  -4 -16    1.07    0.62
  10   4 -16    0.59    0.53
   9  -4 -16    5.19    0.75
   9   4 -16    5.33    0.66
  -9   4  16    5.31    0.76
  -8   4  16    0.47    0.56
   8   4 -16    1.75    0.54
   7   4 -16   -0.47    0.43
  -7   4  16   -0.28    0.54
   6   4 -16    6.34    0.65
  -6   4  16    6.78    0.72
  -5  -4  16   16.03    0.89
  -5   4  16   14.93    0.99
   5   4 -16   15.97    0.90
  -4  -4  16    2.35    0.52
  -4   4  16    1.69    0.54
  -3  -4  16    5.94    0.62
  -3   4  16    6.56    0.71
  -2  -4  16    0.51    0.49
  -2   4  16    0.50    0.53
  -1  -4  16    1.56    0.57
  -1   4  16    1.95    0.53
   0  -4  16    1.52    0.56
   0   4  16    0.81    0.57
   1  -4  16    0.52    0.56
   1   4  16    0.29    0.52
   2  -4  16    7.66    0.77
   2   4  16    7.39    0.82
   3  -4  16    4.11    0.75
   3   4  16    4.56    0.72
   4  -4  16    0.92    0.62
   4   4  16    0.98    0.62
   5  -4  16    1.44    0.74
   5   4  16    0.60    0.64
   6  -4  16    0.78    0.77
   6   4  16    0.76    0.68
  10  -5 -16    9.57    0.90
  10   5 -16    7.66    0.79
   9  -5 -16   13.23    1.06
   9   5 -16   12.08    0.84
   8   5 -16    0.38    0.49
  -8   5  16    0.89    0.60
  -7   5  16    2.38    0.65
   7   5 -16    2.64    0.55
   6   5 -16    1.41    0.48
  -6   5  16    2.03    0.61
   5   5 -16    3.96    0.59
  -5   5  16    3.54    0.66
  -4  -5  16    7.98    0.65
  -4   5  16    8.67    0.64
  -4   5  16    6.96    0.76
  -3  -5  16    1.01    0.50
  -3   5  16    0.25    0.53
  -2  -5  16    7.26    0.71
  -2   5  16    7.10    0.75
  -1  -5  16   13.02    0.91
  -1   5  16   12.68    0.90
   0  -5  16    2.18    0.61
   0   5  16    2.35    0.64
   1  -5  16    7.79    0.80
   1   5  16    8.43    0.83
   2  -5  16    5.20    0.76
   2   5  16    5.19    0.74
   3  -5  16    7.10    0.87
   3   5  16    8.85    0.86
   4  -5  16    8.34    0.93
   4   5  16    6.59    0.84
   5  -5  16    0.42    0.74
   5   5  16   -0.20    0.68
  10  -6 -16    0.64    0.68
  10   6 -16    0.90    0.51
   9  -6 -16    2.21    0.69
   9   6 -16    2.17    0.59
   8  -6 -16    5.67    0.78
   8   6 -16    6.04    0.71
  -8   6  16    6.82    0.83
   7   6 -16    3.49    0.57
  -7   6  16    3.95    0.71
   6   6 -16   10.26    0.82
  -6   6  16    8.98    0.87
  -5   6  16   22.87    1.19
   5   6 -16   21.45    1.08
  -5   6  16   21.34    1.03
  -4   6  16    0.30    0.55
  -4   6  16    0.28    0.43
  -3  -6  16   30.72    1.26
  -3   6  16   29.80    1.16
  -3   6  16   29.11    1.31
  -2  -6  16   15.67    0.97
  -2   6  16   15.74    1.04
  -1  -6  16    3.60    0.64
  -1   6  16    2.23    0.58
   0  -6  16   13.46    1.02
   0   6  16   14.17    1.02
   1  -6  16    1.23    0.63
   1   6  16    1.25    0.55
   2  -6  16    4.06    0.74
   2   6  16    3.73    0.70
   3  -6  16    6.58    0.86
   3   6  16    6.76    0.81
   4  -6  16    0.59    0.74
   4   6  16   -0.66    0.61
   5  -6  16    8.64    1.01
   5   6  16    6.76    0.88
   9  -7 -16    1.59    0.71
   9   7 -16    1.06    0.57
   8  -7 -16    1.97    0.69
  -8   7  16    1.61    0.72
   8   7 -16    0.82    0.55
  -7   7  16    7.88    0.89
   7   7 -16    7.96    0.75
  -6   7  16    2.90    0.68
   6   7 -16    2.53    0.57
  -5   7  16    1.33    0.53
  -5   7  16    2.21    0.60
  -4   7  16    8.16    0.72
  -4   7  16    8.87    0.85
  -3   7  16    3.98    0.70
  -3   7  16    3.34    0.57
  -2  -7  16    4.73    0.63
  -2   7  16    3.72    0.55
  -2   7  16    4.85    0.74
  -1  -7  16    9.54    0.81
  -1   7  16    8.11    0.84
   0  -7  16    3.76    0.70
   0   7  16    4.48    0.72
   1  -7  16   26.50    1.30
   1   7  16   23.92    1.30
   2  -7  16    6.20    0.82
   2   7  16    6.02    0.80
   3  -7  16    2.30    0.76
   3   7  16    2.13    0.68
   4  -7  16    7.85    0.98
   4   7  16   10.64    0.95
   8  -8 -16    2.42    0.74
   8   8 -16    1.32    0.55
   7  -8 -16    0.32    0.62
  -7   8  16    0.09    0.61
   7   8 -16   -0.86    0.49
   6   8 -16    2.50    0.59
  -6   8  16    3.02    0.73
  -6   8  16    2.19    0.61
  -5   8  16    4.92    0.78
  -5   8  16    5.75    0.67
  -4   8  16    0.38    0.52
  -4   8  16    0.02    0.62
  -3   8  16   12.81    1.03
  -3   8  16   12.22    0.83
  -2   8  16    7.56    0.70
  -2   8  16    8.78    0.87
  -1  -8  16    1.36    0.56
  -1   8  16    1.33    0.50
  -1   8  16    1.62    0.66
   0  -8  16    9.83    0.86
   0   8  16    8.82    0.89
   1  -8  16    3.15    0.71
   1   8  16    2.50    0.70
   2  -8  16   -0.34    0.70
   2   8  16    0.57    0.63
   3  -8  16   -0.39    0.72
   3   8  16   -0.06    0.62
   7  -9 -16    1.46    0.70
   7   9 -16    1.56    0.60
   6  -9 -16    0.36    0.66
  -6   9  16    0.61    0.70
  -6   9  16    0.49    0.59
  -5   9  16    0.71    0.68
  -5   9  16    0.60    0.58
  -4   9  16    0.61    0.67
  -4   9  16    1.00    0.57
  -3   9  16    1.73    0.56
  -3   9  16    1.32    0.69
  -2   9  16    1.14    0.56
  -2   9  16    1.34    0.66
  -1   9  16    2.54    0.71
  -1   9  16    1.78    0.57
   0   9  16    1.40    0.66
   1  -9  16    1.98    0.70
   1   9  16    0.48    0.69
  -4  10  16    0.98    0.62
  -4  10  16    2.06    0.75
  -3  10  16    1.19    0.62
  -3  10  16    1.49    0.72
  -2  10  16    0.48    0.57
  -2  10  16    0.59    0.71
  -1  10  16   -0.38    0.55
  -1  10  16    0.98    0.68
  11   0 -17   -0.11    0.47
  10   0 -17    0.10    0.45
   9   0 -17   -0.47    0.42
  -8   0  17    0.20    0.49
   8   0 -17   -0.99    0.38
   7   0 -17    0.36    0.39
  -7   0  17   -0.65    0.49
  -6   0  17   -0.32    0.47
   6   0 -17    0.22    0.37
   5   0 -17    0.18    0.37
  -5   0  17   -0.16    0.48
  -4   0  17    0.44    0.49
  -3   0  17    0.40    0.52
  -2   0  17    0.08    0.51
  -1   0  17    0.07    0.52
   0   0  17    0.93    0.52
   1   0  17    0.60    0.52
   2   0  17    0.16    0.56
   3   0  17    0.61    0.61
   4   0  17    0.03    0.62
   5   0  17    0.30    0.67
   6   0  17    0.38    0.70
  11   1 -17    0.69    0.51
  10  -1 -17    2.04    0.54
  10   1 -17    1.92    0.55
   9  -1 -17    2.46    0.49
   9   1 -17    2.98    0.55
  -9   1  17    3.59    0.64
   8  -1 -17    0.05    0.38
  -8   1  17   -0.07    0.52
   8   1 -17    0.04    0.43
  -7  -1  17    7.04    0.67
   7  -1 -17    7.93    0.61
   7   1 -17    6.17    0.61
  -7   1  17    6.60    0.69
   6  -1 -17    0.66    0.38
  -6  -1  17    0.63    0.48
   6   1 -17    0.62    0.44
  -6   1  17    1.18    0.53
  -5  -1  17   14.49    0.89
   5   1 -17   12.75    0.77
  -5   1  17   11.88    0.90
  -4  -1  17    6.05    0.65
  -4   1  17    5.15    0.66
  -3  -1  17    0.86    0.51
  -3   1  17    0.52    0.48
  -2  -1  17   12.19    0.84
  -2   1  17   14.60    0.96
  -1  -1  17   20.58    1.10
  -1   1  17   21.49    1.07
   0  -1  17    0.96    0.56
   0   1  17    0.18    0.49
   1  -1  17    6.29    0.75
   1   1  17    5.41    0.68
   2  -1  17    4.51    0.71
   2   1  17    4.69    0.71
   3  -1  17    2.37    0.66
   3   1  17    2.73    0.68
   4  -1  17   15.88    1.13
   4   1  17   16.50    1.14
   5  -1  17    1.05    0.72
   5   1  17    1.81    0.72
   6  -1  17    2.05    0.80
   6   1  17    3.17    0.79
  11  -2 -17    0.68    0.67
  11   2 -17    0.29    0.52
  10  -2 -17    0.25    0.57
  10   2 -17    0.40    0.50
 -10   2  17    0.30    0.60
   9   2 -17    4.35    0.60
  -9   2  17    2.89    0.65
   8   2 -17   21.45    1.04
  -8   2  17   21.32    1.12
  -7   2  17    2.33    0.59
   7   2 -17    1.95    0.50
  -6  -2  17   17.57    0.92
  -6   2  17   17.00    1.02
   6   2 -17   16.64    0.91
  -5  -2  17   22.27    1.08
  -5   2  17   21.04    1.11
   5   2 -17   21.91    1.00
  -4  -2  17    0.43    0.51
  -4   2  17    0.09    0.52
  -3  -2  17    9.61    0.77
  -3   2  17    9.33    0.79
  -2  -2  17    0.27    0.51
  -2   2  17    0.55    0.54
  -1  -2  17    0.62    0.54
  -1   2  17    0.83    0.56
   0  -2  17    1.82    0.59
   0   2  17    2.58    0.62
   1  -2  17    3.91    0.68
   1   2  17    4.87    0.71
   2  -2  17    8.11    0.80
   2   2  17    8.07    0.83
   3  -2  17   19.03    1.18
   3   2  17   21.50    1.21
   4  -2  17    0.35    0.66
   4   2  17    1.02    0.63
   5  -2  17    1.64    0.74
   5   2  17    3.26    0.76
  11  -3 -17    1.08    0.63
  11   3 -17   -0.24    0.53
  10  -3 -17    9.54    0.88
  10   3 -17   10.52    0.80
  -9   3  17   10.36    0.86
   9   3 -17    8.85    0.77
   8   3 -17    1.77    0.52
  -8   3  17    1.63    0.60
  -7   3  17   14.47    0.97
   7   3 -17   13.07    0.86
   6   3 -17    0.92    0.46
  -6   3  17    0.50    0.54
  -5  -3  17   14.81    0.92
   5   3 -17   13.73    0.86
  -5   3  17   15.49    1.00
  -4  -3  17   14.74    0.90
  -4   3  17   14.04    0.97
  -3  -3  17    0.56    0.52
  -3   3  17    0.69    0.55
  -2  -3  17   13.20    0.90
  -2   3  17   12.85    0.88
  -1  -3  17   13.65    0.95
  -1   3  17   13.87    0.98
   0  -3  17    1.20    0.57
   0   3  17    0.11    0.51
   1  -3  17    5.31    0.74
   1   3  17    6.56    0.78
   2  -3  17    7.88    0.84
   2   3  17    7.64    0.82
   3  -3  17    2.14    0.69
   3   3  17    1.22    0.64
   4  -3  17   13.42    1.02
   4   3  17   14.82    1.09
   5  -3  17    5.76    0.89
   5   3  17    5.34    0.83
  10  -4 -17    1.19    0.64
  10   4 -17    0.22    0.54
   9  -4 -17    6.53    0.78
  -9   4  17    5.90    0.79
   9   4 -17    5.10    0.65
  -8   4  17    9.58    0.85
   8   4 -17    9.18    0.78
  -7   4  17    0.77    0.59
   7   4 -17    1.01    0.50
   6   4 -17   12.32    0.86
  -6   4  17   13.45    0.98
  -5   4  17   19.65    1.12
   5   4 -17   19.33    1.00
  -4  -4  17    0.10    0.49
  -4   4  17    0.75    0.53
  -3  -4  17   24.30    1.13
  -3   4  17   24.31    1.17
  -2  -4  17    2.92    0.58
  -2   4  17    2.64    0.62
  -1  -4  17   10.92    0.89
  -1   4  17   11.22    0.93
   0  -4  17    9.82    0.84
   0   4  17    9.70    0.86
   1  -4  17    1.00    0.61
   1   4  17    0.95    0.56
   2  -4  17   12.81    0.95
   2   4  17   13.22    1.03
   3  -4  17   14.18    1.09
   3   4  17   13.53    1.07
   4  -4  17    0.41    0.70
   4   4  17    0.27    0.64
   5  -4  17    5.88    0.91
   5   4  17    4.66    0.80
  10  -5 -17    1.18    0.67
  10   5 -17   -0.32    0.51
   9  -5 -17    0.04    0.61
  -9   5  17    0.45    0.66
   9   5 -17    1.46    0.56
   8   5 -17    3.03    0.60
  -8   5  17    3.54    0.71
   7   5 -17    9.02    0.78
  -7   5  17   10.06    0.90
   6   5 -17    1.33    0.53
  -6   5  17    2.18    0.64
  -5   5  17    0.27    0.56
  -4   5  17    2.55    0.64
  -3  -5  17    2.29    0.54
  -3   5  17    2.10    0.57
  -2  -5  17   14.68    0.98
  -2   5  17   13.68    1.00
  -1  -5  17    8.20    0.76
  -1   5  17    6.90    0.76
   0  -5  17    5.32    0.72
   0   5  17    5.68    0.75
   1  -5  17    4.53    0.72
   1   5  17    4.33    0.72
   2  -5  17    5.90    0.80
   2   5  17    7.44    0.83
   3  -5  17    1.11    0.71
   3   5  17    1.43    0.67
   4  -5  17   10.85    1.07
   4   5  17   11.67    1.00
   9  -6 -17    0.40    0.64
   9   6 -17   -0.67    0.51
   8   6 -17   -0.57    0.50
  -8   6  17   -0.55    0.64
  -7   6  17    1.29    0.65
   7   6 -17    1.04    0.56
  -6   6  17    4.31    0.70
   6   6 -17    2.94    0.60
  -5   6  17    4.88    0.69
  -4   6  17    3.40    0.67
  -3   6  17    5.00    0.73
  -2  -6  17    3.31    0.59
  -2   6  17    1.81    0.64
  -1  -6  17    3.19    0.62
  -1   6  17    3.84    0.71
   0  -6  17    1.93    0.61
   0   6  17    2.07    0.66
   1  -6  17    0.18    0.60
   1   6  17    0.01    0.61
   2  -6  17    0.04    0.65
   2   6  17    0.12    0.62
   3  -6  17    1.02    0.74
   3   6  17    0.88    0.65
   4  -6  17    0.06    0.75
   4   6  17    0.58    0.68
   8  -7 -17    0.21    0.65
  -8   7  17    0.61    0.71
   8   7 -17   -0.13    0.52
  -7   7  17    0.22    0.67
   7   7 -17    1.40    0.54
  -6   7  17    1.34    0.66
   6   7 -17    1.25    0.52
  -5   7  17    0.27    0.63
  -5   7  17    0.98    0.51
  -4   7  17    0.17    0.61
  -3   7  17    1.05    0.62
  -2   7  17    0.38    0.62
  -1  -7  17    2.19    0.63
  -1   7  17    1.08    0.66
   0  -7  17    0.48    0.59
   0   7  17    0.27    0.61
   1  -7  17    2.26    0.73
   1   7  17    2.26    0.69
   2  -7  17    0.53    0.70
   2   7  17    0.10    0.63
   3  -7  17    0.97    0.75
   3   7  17    0.88    0.68
   7  -8 -17    0.50    0.66
   7   8 -17    0.31    0.51
  -7   8  17    0.45    0.64
  -6   8  17    1.74    0.72
  -5   8  17    2.59    0.72
  -5   8  17    1.85    0.57
  -4   8  17    1.55    0.57
  -4   8  17    1.95    0.69
  -3   8  17    7.63    0.89
  -2   8  17    0.47    0.65
  -1   8  17    1.17    0.69
   0  -8  17    3.89    0.75
   0   8  17    5.03    0.79
   1  -8  17    1.06    0.66
   1   8  17    0.78    0.70
   2  -8  17    3.00    0.77
   2   8  17    1.47    0.70
  -5   9  17    3.45    0.69
  -5   9  17    2.53    0.76
  -4   9  17    4.08    0.68
  -4   9  17    4.72    0.84
  -3   9  17   -0.24    0.52
  -3   9  17    0.96    0.71
  -2   9  17    1.93    0.73
  -1   9  17    2.29    0.74
   0   9  17    0.34    0.66
  11   0 -18   16.89    1.00
  10   0 -18    2.52    0.55
   9   0 -18    1.79    0.49
   8   0 -18   23.48    1.07
  -8   0  18   20.98    1.08
   7   0 -18    0.04    0.40
  -7   0  18    1.41    0.53
  -6   0  18   28.03    1.23
   6   0 -18   26.31    1.09
  -5   0  18   14.75    0.95
  -4   0  18    1.65    0.57
  -3   0  18   27.56    1.28
  -2   0  18   16.46    1.04
  -1   0  18    2.30    0.62
   0   0  18   24.09    1.23
   1   0  18    1.66    0.62
   2   0  18   32.73    1.48
   3   0  18   21.05    1.24
   4   0  18    4.68    0.80
   5   0  18    6.96    0.91
  10   1 -18    6.81    0.71
  -9   1  18    0.66    0.54
   9   1 -18    0.47    0.49
  -8   1  18    4.78    0.68
   8   1 -18    4.92    0.60
  -7  -1  18   28.36    1.23
   7   1 -18   28.42    1.17
  -7   1  18   29.09    1.28
  -6  -1  18    2.22    0.55
   6   1 -18    1.39    0.46
  -6   1  18    1.28    0.56
  -5  -1  18   32.38    1.35
  -5   1  18   32.12    1.38
  -4  -1  18   15.91    0.99
  -4   1  18   16.68    1.03
  -3  -1  18   -0.11    0.52
  -3   1  18    0.40    0.55
  -2  -1  18   12.27    0.93
  -2   1  18   12.54    0.96
  -1  -1  18    8.28    0.80
  -1   1  18    9.51    0.85
   0  -1  18    4.46    0.70
   0   1  18    4.27    0.66
   1  -1  18   21.64    1.14
   1   1  18   20.92    1.18
   2  -1  18    5.89    0.78
   2   1  18    6.32    0.78
   3  -1  18    3.77    0.73
   3   1  18    3.23    0.68
   4  -1  18   11.15    0.99
   4   1  18   10.79    1.01
   5  -1  18   -0.01    0.70
   5   1  18    0.49    0.71
  10  -2 -18    0.77    0.58
 -10   2  18   -0.05    0.58
  10   2 -18   -0.78    0.48
   9   2 -18    1.26    0.52
  -9   2  18    2.07    0.65
  -8   2  18    1.59    0.59
   8   2 -18    0.89    0.49
   7   2 -18    1.96    0.53
  -7   2  18    2.21    0.62
  -6  -2  18   11.68    0.89
   6   2 -18   11.67    0.82
  -6   2  18   12.95    0.94
  -5  -2  18    4.84    0.62
  -5   2  18    3.90    0.67
  -4  -2  18    1.23    0.56
  -4   2  18    1.39    0.58
  -3  -2  18    1.00    0.55
  -3   2  18   -0.37    0.54
  -2  -2  18    1.97    0.57
  -2   2  18    1.08    0.61
  -1  -2  18    4.71    0.68
  -1   2  18    3.80    0.68
   0  -2  18    8.19    0.81
   0   2  18    8.91    0.81
   1  -2  18    0.80    0.60
   1   2  18    1.12    0.60
   2  -2  18   15.18    1.09
   2   2  18   15.93    1.09
   3  -2  18    3.07    0.74
   3   2  18    2.62    0.66
   4  -2  18    0.82    0.70
   4   2  18    0.94    0.69
   5  -2  18    1.94    0.79
   5   2  18    3.04    0.78
  10  -3 -18    1.23    0.62
 -10   3  18    0.07    0.62
  10   3 -18    0.03    0.50
  -9   3  18    0.35    0.59
   9   3 -18    0.06    0.49
  -8   3  18    0.60    0.59
   8   3 -18   -0.48    0.46
  -7   3  18    0.93    0.57
   7   3 -18   -0.48    0.39
  -6   3  18    1.15    0.58
   6   3 -18    1.00    0.48
  -5  -3  18    0.65    0.50
  -5   3  18    0.31    0.56
  -4  -3  18    0.53    0.51
  -4   3  18    1.23    0.55
  -3  -3  18    1.29    0.54
  -3   3  18    1.37    0.60
  -2  -3  18    0.19    0.52
  -2   3  18    0.22    0.56
  -1  -3  18    3.37    0.65
  -1   3  18    3.57    0.68
   0  -3  18    1.03    0.59
   0   3  18    0.90    0.59
   1  -3  18    0.20    0.60
   1   3  18    0.16    0.61
   2  -3  18    0.90    0.64
   2   3  18    0.39    0.63
   3  -3  18    0.48    0.62
   3   3  18    0.58    0.65
   4  -3  18    0.89    0.72
   4   3  18    1.98    0.71
  10  -4 -18   -0.06    0.66
  10   4 -18    0.33    0.56
   9   4 -18    1.03    0.53
  -9   4  18    0.39    0.64
  -8   4  18    2.45    0.66
   8   4 -18    2.98    0.59
   7   4 -18    2.55    0.58
  -7   4  18    2.51    0.66
  -6   4  18   -0.09    0.58
   6   4 -18    0.64    0.49
  -5   4  18    1.65    0.63
  -4  -4  18   12.77    0.87
  -4   4  18   11.71    0.95
  -3  -4  18    5.19    0.65
  -3   4  18    5.49    0.73
  -2  -4  18    1.33    0.59
  -2   4  18    0.87    0.59
  -1  -4  18    1.65    0.60
  -1   4  18    1.85    0.63
   0  -4  18    1.23    0.59
   0   4  18    0.77    0.61
   1  -4  18    0.31    0.62
   1   4  18    1.10    0.65
   2  -4  18    4.15    0.76
   2   4  18    3.67    0.75
   3  -4  18   -0.06    0.67
   3   4  18    0.00    0.65
   4  -4  18    1.27    0.76
   4   4  18    1.00    0.71
   9  -5 -18    0.99    0.67
  -9   5  18    1.63    0.72
   9   5 -18    2.11    0.60
   8   5 -18    1.31    0.56
  -8   5  18    1.01    0.66
   7   5 -18    8.80    0.81
  -7   5  18    9.16    0.90
  -6   5  18   -0.36    0.59
   6   5 -18    0.19    0.49
  -5   5  18   11.22    0.93
  -4   5  18    7.83    0.80
  -3  -5  18    0.81    0.54
  -3   5  18    0.13    0.57
  -2  -5  18    8.63    0.78
  -2   5  18    9.07    0.87
  -1  -5  18    8.57    0.80
  -1   5  18    7.13    0.83
   0  -5  18    2.60    0.65
   0   5  18    2.51    0.70
   1  -5  18   14.12    1.06
   1   5  18   13.26    1.06
   2  -5  18    0.74    0.69
   2   5  18   -0.06    0.64
   3  -5  18    1.96    0.76
   3   5  18    2.35    0.74
   8   6 -18    9.08    0.85
  -8   6  18   10.37    0.99
   7   6 -18   -0.12    0.53
  -7   6  18    0.02    0.64
  -6   6  18   11.21    0.98
   6   6 -18    9.54    0.84
  -5   6  18    4.90    0.76
  -4   6  18    1.25    0.63
  -3   6  18   11.84    0.98
  -2  -6  18    3.40    0.65
  -2   6  18    1.94    0.67
  -1  -6  18   12.70    0.95
  -1   6  18   11.84    1.00
   0  -6  18   22.59    1.27
   0   6  18   21.05    1.19
   1  -6  18    0.42    0.64
   1   6  18    1.16    0.67
   2  -6  18   13.95    1.13
   2   6  18   12.46    1.05
   3  -6  18    4.17    0.85
   3   6  18    4.46    0.81
   7   7 -18    4.98    0.69
  -7   7  18    5.01    0.83
  -6   7  18    0.02    0.67
  -5   7  18    7.24    0.87
  -4   7  18    9.36    0.94
  -3   7  18    1.73    0.70
  -2   7  18    8.42    0.91
  -1  -7  18   16.50    1.04
  -1   7  18   12.30    1.06
   0  -7  18    1.40    0.66
   0   7  18    0.39    0.64
   1  -7  18    3.67    0.76
   1   7  18    3.72    0.78
   2  -7  18    0.18    0.70
   2   7  18    0.95    0.69
  -6   8  18    3.17    0.79
  -5   8  18    1.95    0.75
  -4   8  18    0.92    0.68
  -3   8  18    0.80    0.71
  -2   8  18   -0.04    0.68
  -1   8  18    4.53    0.81
   0  -8  18    7.97    0.86
   0   8  18    7.87    0.93
   9   0 -19   -0.03    0.46
  -8   0  19   -0.37    0.54
   8   0 -19    0.08    0.46
  -7   0  19   -0.35    0.50
   7   0 -19    0.52    0.45
  -6   0  19   -0.55    0.51
  -5   0  19   -0.13    0.52
  -4   0  19    0.70    0.56
  -3   0  19   -0.65    0.54
  -2   0  19    0.60    0.59
  -1   0  19    0.16    0.57
   0   0  19    0.84    0.61
   1   0  19   -0.01    0.53
   2   0  19    0.55    0.63
   3   0  19    0.55    0.66
   4   0  19    0.56    0.64
  10   1 -19    1.49    0.56
   9   1 -19    0.34    0.48
  -9   1  19   -0.04    0.56
  -8   1  19   -0.35    0.52
   8   1 -19    0.04    0.48
  -7  -1  19    4.29    0.64
   7   1 -19    4.32    0.59
  -7   1  19    3.31    0.65
  -6  -1  19    1.98    0.57
  -6   1  19    0.86    0.57
  -5  -1  19    2.03    0.62
  -5   1  19    1.47    0.61
  -4  -1  19    1.02    0.56
  -4   1  19    0.63    0.57
  -3  -1  19    1.10    0.60
  -3   1  19    1.78    0.62
  -2  -1  19    3.22    0.65
  -2   1  19    1.78    0.62
  -1  -1  19    0.13    0.57
  -1   1  19    0.57    0.56
   0  -1  19    3.76    0.70
   0   1  19    3.01    0.67
   1  -1  19    2.48    0.67
   1   1  19    1.17    0.63
   2  -1  19   -1.05    0.60
   2   1  19    1.08    0.63
   3  -1  19    1.39    0.71
   3   1  19    2.37    0.72
   4  -1  19    0.80    0.71
   4   1  19    0.32    0.71
  10  -2 -19    1.69    0.62
  10   2 -19   -0.02    0.52
  -9   2  19    0.96    0.64
   9   2 -19    0.52    0.50
   8   2 -19    1.61    0.53
  -8   2  19    1.86    0.62
  -7   2  19    3.15    0.65
   7   2 -19    3.71    0.60
  -6  -2  19   18.91    1.07
   6   2 -19   18.06    0.97
  -6   2  19   18.09    1.11
  -5  -2  19    2.20    0.60
  -5   2  19    1.80    0.61
  -4  -2  19   10.83    0.87
  -4   2  19    9.73    0.87
  -3  -2  19   16.93    1.08
  -3   2  19   17.99    1.10
  -2  -2  19    2.19    0.60
  -2   2  19    3.88    0.71
  -1  -2  19    0.96    0.59
  -1   2  19    2.09    0.65
   0  -2  19    5.65    0.77
   0   2  19    5.71    0.79
   1  -2  19    1.39    0.66
   1   2  19    0.73    0.62
   2  -2  19   14.60    1.12
   2   2  19   14.43    1.10
   3  -2  19   10.45    0.99
   3   2  19   11.02    1.01
   4  -2  19    0.21    0.70
   4   2  19    0.23    0.68
  -9   3  19    0.80    0.63
   9   3 -19    0.15    0.54
   8   3 -19    4.85    0.66
  -8   3  19    4.93    0.79
   7   3 -19   11.75    0.88
  -7   3  19   12.64    1.00
  -6   3  19   -0.02    0.59
  -5  -3  19   24.70    1.21
  -5   3  19   24.73    1.22
  -4  -3  19   15.81    1.05
  -4   3  19   16.66    1.09
  -3  -3  19    2.55    0.60
  -3   3  19    1.92    0.65
  -2  -3  19   14.77    1.00
  -2   3  19   14.35    0.98
  -1  -3  19    2.74    0.65
  -1   3  19    2.73    0.68
   0  -3  19    6.84    0.81
   0   3  19    7.51    0.85
   1  -3  19   11.17    0.96
   1   3  19   10.85    0.97
   2  -3  19    1.81    0.72
   2   3  19    1.50    0.72
   3  -3  19    0.56    0.72
   3   3  19    0.95    0.71
  -9   4  19    5.14    0.81
   9   4 -19    5.35    0.71
  -8   4  19    1.58    0.69
   8   4 -19    0.37    0.52
  -7   4  19    1.92    0.67
   7   4 -19    2.61    0.60
  -6   4  19    7.33    0.83
  -5   4  19    0.72    0.62
  -4  -4  19    3.07    0.61
  -4   4  19    1.59    0.66
  -3  -4  19    7.80    0.77
  -3   4  19    7.76    0.84
  -2  -4  19    0.71    0.56
  -2   4  19    0.83    0.61
  -1  -4  19   14.93    1.03
  -1   4  19   14.92    1.09
   0  -4  19   17.72    1.12
   0   4  19   16.33    1.14
   1  -4  19    0.24    0.63
   1   4  19    0.78    0.68
   2  -4  19    8.16    0.92
   2   4  19    6.92    0.89
   3  -4  19    2.52    0.78
   3   4  19    3.24    0.78
  -8   5  19   -0.55    0.63
   8   5 -19    0.17    0.50
   7   5 -19    2.22    0.61
  -7   5  19    2.43    0.73
  -6   5  19    0.77    0.66
  -5   5  19   10.62    0.95
  -4   5  19   22.07    1.27
  -3  -5  19    3.61    0.64
  -3   5  19    2.60    0.70
  -2  -5  19    5.38    0.71
  -2   5  19    4.83    0.78
  -1  -5  19    3.32    0.71
  -1   5  19    2.57    0.73
   0  -5  19    2.48    0.68
   0   5  19    2.94    0.70
   1  -5  19    2.56    0.73
   1   5  19    1.61    0.71
   2  -5  19    0.72    0.71
   2   5  19    0.48    0.69
  -7   6  19    0.60    0.68
   7   6 -19    0.05    0.53
  -6   6  19    1.39    0.72
  -5   6  19    0.87    0.62
  -4   6  19    0.17    0.63
  -3   6  19   -0.10    0.63
  -2  -6  19    1.26    0.63
  -2   6  19    2.06    0.71
  -1  -6  19    4.48    0.75
  -1   6  19    3.31    0.76
   0  -6  19    4.23    0.75
   0   6  19    4.28    0.81
   1  -6  19    0.70    0.68
   1   6  19    0.89    0.71
  -6   7  19    0.15    0.71
  -5   7  19    0.49    0.69
  -4   7  19    0.11    0.67
  -3   7  19    0.06    0.66
  -2   7  19    2.92    0.77
  -1  -7  19    0.42    0.61
  -1   7  19    0.50    0.69
   0  -7  19    1.93    0.70
   0   7  19    1.99    0.72
  -8   0  20    2.92    0.65
  -7   0  20    7.00    0.80
  -6   0  20   30.41    1.41
  -5   0  20    0.92    0.59
  -4   0  20   24.50    1.25
  -3   0  20   15.23    1.06
  -2   0  20    0.77    0.62
  -1   0  20   19.83    1.19
   0   0  20   16.73    1.14
   1   0  20    5.74    0.82
   2   0  20   17.01    1.11
   3   0  20    4.58    0.83
   9   1 -20    1.91    0.56
  -8   1  20    0.02    0.57
   8   1 -20    0.66    0.49
  -7  -1  20    6.77    0.78
  -7   1  20    7.51    0.82
   7   1 -20    7.68    0.71
  -6  -1  20    0.72    0.56
  -6   1  20    0.53    0.59
  -5  -1  20   30.56    1.41
  -5   1  20   34.45    1.47
  -4  -1  20   14.15    1.01
  -4   1  20   15.53    1.06
  -3  -1  20    0.68    0.58
  -3   1  20    0.87    0.61
  -2  -1  20    2.06    0.65
  -2   1  20    3.48    0.71
  -1  -1  20   -0.39    0.57
  -1   1  20    0.24    0.63
   0  -1  20    7.83    0.86
   0   1  20    8.23    0.88
   1  -1  20   11.76    1.00
   1   1  20   11.99    1.01
   2  -1  20    0.54    0.67
   2   1  20    1.03    0.68
   3  -1  20    5.26    0.86
   3   1  20    4.78    0.84
  -9   2  20    2.23    0.68
   9   2 -20    1.47    0.60
  -8   2  20    1.25    0.66
   8   2 -20    1.21    0.57
  -7   2  20    2.51    0.70
   7   2 -20    1.84    0.54
  -6  -2  20    8.89    0.82
  -6   2  20    8.74    0.87
  -5  -2  20    0.83    0.55
  -5   2  20   -0.36    0.58
  -4  -2  20    3.92    0.69
  -4   2  20    4.19    0.68
  -3  -2  20    1.53    0.62
  -3   2  20    2.08    0.67
  -2  -2  20    3.08    0.67
  -2   2  20    3.20    0.71
  -1  -2  20    0.68    0.61
  -1   2  20    1.14    0.60
   0  -2  20    5.48    0.79
   0   2  20    5.10    0.80
   1  -2  20   -0.37    0.64
   1   2  20    0.21    0.65
   2  -2  20    2.97    0.78
   2   2  20    2.90    0.75
  -8   3  20    0.59    0.65
   8   3 -20    0.75    0.55
  -7   3  20    1.07    0.65
   7   3 -20    0.91    0.56
  -6   3  20    1.64    0.66
  -5  -3  20    1.54    0.61
  -5   3  20    2.33    0.68
  -4  -3  20    0.13    0.56
  -4   3  20   -0.63    0.58
  -3  -3  20    0.34    0.56
  -3   3  20    0.29    0.63
  -2  -3  20    0.52    0.62
  -2   3  20    0.45    0.63
  -1  -3  20    2.24    0.66
  -1   3  20    0.68    0.65
   0  -3  20    0.01    0.62
   0   3  20    0.17    0.63
   1  -3  20    1.92    0.72
   1   3  20    1.94    0.72
   2  -3  20    0.68    0.72
   2   3  20    1.66    0.75
  -8   4  20    2.28    0.74
   8   4 -20    3.41    0.65
  -7   4  20    2.34    0.71
   7   4 -20    1.54    0.58
  -6   4  20    0.98    0.67
  -5   4  20    1.30    0.68
  -4  -4  20    0.59    0.60
  -4   4  20    1.09    0.61
  -3  -4  20    5.77    0.73
  -3   4  20    4.91    0.75
  -2  -4  20    0.89    0.60
  -2   4  20   -0.15    0.64
  -1  -4  20    3.29    0.71
  -1   4  20    3.56    0.76
   0  -4  20    1.53    0.69
   0   4  20   -0.47    0.63
   1  -4  20   -0.79    0.65
   1   4  20    0.36    0.68
  -7   5  20    5.27    0.84
  -6   5  20    0.07    0.66
  -5   5  20    3.42    0.77
  -4   5  20    3.00    0.75
  -3  -5  20    1.46    0.63
  -3   5  20    1.54    0.69
  -2  -5  20    8.30    0.85
  -2   5  20    6.54    0.87
  -1  -5  20    0.91    0.64
  -1   5  20   -0.06    0.67
   0  -5  20    4.16    0.77
   0   5  20    4.35    0.82
   1  -5  20    3.25    0.77
   1   5  20    3.29    0.73
  -6   6  20    8.27    0.97
  -5   6  20    0.20    0.69
  -4   6  20    4.20    0.83
  -3   6  20    5.79    0.82
  -2  -6  20    1.27    0.61
  -2   6  20    0.46    0.69
  -1  -6  20    8.91    0.89
  -1   6  20    9.82    1.00
  -7   0  21    0.99    0.62
  -6   0  21    0.04    0.63
  -5   0  21    1.24    0.67
  -4   0  21    0.38    0.60
  -3   0  21    0.51    0.62
  -2   0  21    0.41    0.63
  -1   0  21    0.42    0.66
   0   0  21    0.32    0.60
   1   0  21   -0.61    0.58
  -8   1  21    0.84    0.62
  -7   1  21    1.08    0.70
  -6  -1  21    0.15    0.57
  -6   1  21    0.99    0.64
  -5  -1  21   10.80    0.91
  -5   1  21    8.72    0.90
  -4  -1  21    3.56    0.71
  -4   1  21    4.50    0.78
  -3  -1  21    0.04    0.61
  -3   1  21    0.47    0.64
  -2  -1  21    0.91    0.66
  -2   1  21    0.26    0.65
  -1  -1  21    0.72    0.65
  -1   1  21    0.09    0.66
   0  -1  21    4.71    0.81
   0   1  21    4.73    0.81
   1  -1  21    4.24    0.81
   1   1  21    5.79    0.84
  -7   2  21    0.31    0.63
  -6   2  21    3.65    0.75
  -5  -2  21    1.88    0.63
  -5   2  21    1.57    0.69
  -4  -2  21   21.89    1.22
  -4   2  21   21.74    1.28
  -3  -2  21   10.36    0.93
  -3   2  21   11.38    0.99
  -2  -2  21    0.93    0.64
  -2   2  21   -0.31    0.64
  -1  -2  21    7.60    0.86
  -1   2  21    7.26    0.91
   0  -2  21    2.93    0.73
   0   2  21    1.40    0.65
   1  -2  21    2.31    0.73
   1   2  21    2.24    0.76
  -7   3  21    0.23    0.67
  -6   3  21    1.31    0.70
  -5  -3  21   10.33    0.87
  -5   3  21    9.68    0.96
  -4  -3  21    5.74    0.80
  -4   3  21    6.36    0.86
  -3  -3  21    1.44    0.67
  -3   3  21    1.10    0.70
  -2  -3  21    4.55    0.75
  -2   3  21    3.60    0.78
  -1  -3  21    1.20    0.70
  -1   3  21    0.18    0.66
   0  -3  21    8.53    0.91
   0   3  21    8.39    0.96
  -6   4  21    7.36    0.89
  -5   4  21    0.24    0.69
  -4   4  21    7.99    0.93
  -3  -4  21    6.93    0.81
  -3   4  21    7.33    0.91
  -2  -4  21    1.89    0.69
  -2   4  21    0.28    0.68
  -1  -4  21    8.56    0.90
  -1   4  21    7.22    0.93
  -5   5  21    5.34    0.85
  -4   5  21    0.27    0.70
  -3  -5  21    4.65    0.72
  -3   5  21    3.41    0.80
  -2  -5  21    7.12    0.84
  -2   5  21    5.96    0.89
  -6   0  22    9.71    0.93
  -5   0  22    0.23    0.64
  -4   0  22   25.40    1.36
  -3   0  22   16.51    1.18
  -2   0  22    1.45    0.69
  -1   0  22    8.63    0.95
  -6  -1  22    1.51    0.69
  -6   1  22    1.23    0.72
  -5  -1  22   12.02    1.00
  -5   1  22   10.53    0.99
  -4  -1  22    3.45    0.73
  -4   1  22    3.63    0.77
  -3  -1  22    3.89    0.78
  -3   1  22    5.65    0.83
  -2  -1  22    8.28    0.93
  -2   1  22    7.11    0.90
  -1  -1  22   -0.76    0.65
  -1   1  22    0.56    0.70
  -5  -2  22    0.74    0.63
  -5   2  22   -0.04    0.66
  -4  -2  22    8.17    0.87
  -4   2  22    7.97    0.94
  -3  -2  22    5.63    0.81
  -3   2  22    5.97    0.86
  -2  -2  22    0.40    0.66
  -2   2  22    0.31    0.67
  -4  -3  22    1.30    0.69
  -4   3  22    0.32    0.68
  -3  -3  22    1.26    0.72
  -3   3  22    1.05    0.71
   0   0   0    0.00    0.00
;
_shelx_hkl_checksum     83884
_shelx_res_file
;
TITL I in P2(1)/c
CELL 0.71073  10.6300  11.0150  17.1771  90.000 104.828  90.000
ZERR    4.00   0.0012   0.0012   0.0018   0.000   0.002   0.000
LATT 1
SYMM -X, 0.5+Y, 0.5-Z
SFAC C  H  N  Ni
UNIT 64 80 40 4
OMIT 1 0 12
L.S. 4
ACTA
BOND $H
FMAP 2
PLAN 5
SIZE 0.04 0.05 0.06
CONF
ISOR 0.02 N10
DFIX 0.91 0.02 N1 H1, N2 H2, N3 H3, N4 H4
DFIX 1.95 0.03 H3 C4, H3 C5
EQIV $1 x-1, y, z
HTAB C8 N7_$1
HTAB N3 N7_$1
EQIV $2 -x+1, -y+1, -z+1
HTAB N1 N10_$2
EQIV $3 -x+1, -y+1, -z
HTAB N2 N6_$3
EQIV $4 x-1, -y+3/2, z-1/2
HTAB C4 N9_$4
EQIV $5 x, -y+3/2, z+1/2
HTAB N4 N6_$5
HTAB C7 N6_$5
TEMP -100
WGHT    0.053200    3.242800
FVAR       0.15787
NI1   4    0.317963    0.673349    0.219352    11.00000    0.02319    0.04261 =
         0.02079    0.00459    0.00552    0.00588
N1    3    0.212961    0.609976    0.295761    11.00000    0.02178    0.04877 =
         0.03302    0.00903    0.00690   -0.00043
H1    2    0.279158    0.589199    0.337432    11.00000    0.06372
N2    3    0.266375    0.502953    0.162026    11.00000    0.03861    0.05159 =
         0.03656   -0.00608   -0.00172    0.01181
H2    2    0.339276    0.471649    0.151201    11.00000    0.05529
N3    3    0.161079    0.730485    0.127373    11.00000    0.05379    0.06228 =
         0.03661    0.00084    0.00014    0.03112
H3    2    0.090535    0.711487    0.149694    11.00000   -1.50000
N4    3    0.286318    0.844427    0.269434    11.00000    0.03091    0.04339 =
         0.04680    0.00007    0.01520    0.00010
H4    2    0.364530    0.880527    0.284474    11.00000    0.07275
C1    1    0.138375    0.501592    0.261481    11.00000    0.03345    0.05258 =
         0.06347    0.01142    0.00798   -0.01054
AFIX  23
H1A   2    0.056582    0.525915    0.222371    11.00000   -1.20000
H1B   2    0.115880    0.453605    0.304756    11.00000   -1.20000
AFIX   0
C2    1    0.220012    0.426857    0.220232    11.00000    0.04442    0.04473 =
         0.06839    0.00178   -0.00085   -0.00181
AFIX  23
H2A   2    0.295486    0.393144    0.260746    11.00000   -1.20000
H2B   2    0.167982    0.358219    0.191604    11.00000   -1.20000
AFIX   0
C3    1    0.164171    0.521065    0.085719    11.00000    0.05748    0.07478 =
         0.04578   -0.01564   -0.01316    0.02156
AFIX  23
H3A   2    0.186888    0.473371    0.042395    11.00000   -1.20000
H3B   2    0.080171    0.490144    0.092499    11.00000   -1.20000
AFIX   0
C4    1    0.149249    0.648458    0.061737    11.00000    0.06157    0.06351 =
         0.03999    0.01294   -0.02051   -0.01727
AFIX  23
H4A   2    0.215901    0.669060    0.032831    11.00000   -1.20000
H4B   2    0.062751    0.659690    0.023703    11.00000   -1.20000
AFIX   0
C5    1    0.168334    0.853941    0.122540    11.00000    0.07592    0.04404 =
         0.07824    0.01644   -0.02819   -0.00347
AFIX  23
H5A   2    0.085320    0.885007    0.087977    11.00000   -1.20000
H5B   2    0.238398    0.875329    0.096530    11.00000   -1.20000
AFIX   0
C6    1    0.195176    0.916362    0.204677    11.00000    0.06239    0.04859 =
         0.06463    0.02040    0.03630    0.02240
AFIX  23
H6A   2    0.233260    0.997486    0.200886    11.00000   -1.20000
H6B   2    0.111928    0.928070    0.219512    11.00000   -1.20000
AFIX   0
C7    1    0.231129    0.816989    0.338730    11.00000    0.04164    0.06117 =
         0.03245   -0.00955    0.01085    0.00415
AFIX  23
H7A   2    0.183384    0.888793    0.350809    11.00000   -1.20000
H7B   2    0.302655    0.798969    0.386900    11.00000   -1.20000
AFIX   0
C8    1    0.140172    0.709947    0.320184    11.00000    0.02793    0.07044 =
         0.03134    0.00734    0.01471    0.00593
AFIX  23
H8A   2    0.110833    0.686766    0.368384    11.00000   -1.20000
H8B   2    0.062761    0.730274    0.276188    11.00000   -1.20000
AFIX   0
N5    3    0.447285    0.722271    0.150407    11.00000    0.04319    0.06883 =
         0.02909    0.01075    0.01710    0.01049
N6    3    0.544213    0.604800   -0.072827    11.00000    0.04157    0.04700 =
         0.03597   -0.00317    0.01257   -0.00253
N7    3    0.859921    0.684087    0.144832    11.00000    0.03645    0.10494 =
         0.05543   -0.00466    0.00068   -0.00048
C9    1    0.617744    0.674462    0.074278    11.00000    0.02940    0.03762 =
         0.02853    0.00399    0.01031   -0.00123
C10   1    0.524503    0.701085    0.116436    11.00000    0.03370    0.04208 =
         0.02641    0.00794    0.00749    0.00100
C11   1    0.576813    0.636616   -0.006640    11.00000    0.02750    0.03551 =
         0.03564    0.00369    0.01191   -0.00260
C12   1    0.750569    0.679469    0.112957    11.00000    0.03370    0.05076 =
         0.03568   -0.00008    0.00887    0.00010
N8    3    0.483379    0.623313    0.305406    11.00000    0.02649    0.05166 =
         0.02662    0.00606    0.00609   -0.00044
N9    3    0.888863    0.703751    0.434003    11.00000    0.04384    0.06366 =
         0.06877    0.00132   -0.01018   -0.01596
N10   3    0.656505    0.449148    0.538261    11.00000    0.06186    0.21705 =
         0.07535    0.09510    0.00162   -0.00302
C13   1    0.673288    0.597373    0.429035    11.00000    0.02789    0.04290 =
         0.02506   -0.00061    0.00427    0.00646
C14   1    0.568210    0.612868    0.362061    11.00000    0.02756    0.03848 =
         0.02532    0.00026    0.00930    0.00389
C15   1    0.791595    0.656741    0.432305    11.00000    0.03663    0.04023 =
         0.03151   -0.00712   -0.00556    0.00227
C16   1    0.663596    0.517069    0.489482    11.00000    0.03305    0.12030 =
         0.03542    0.02777    0.00330    0.00675
HKLF 4
REM  I in P2(1)/c
REM R1 =  0.0525 for    3460 Fo > 4sig(Fo)  and  0.0754 for all    4611 data
REM    259 parameters refined using     12 restraints
END
WGHT      0.0529      3.2690
REM Highest difference peak  1.053,  deepest hole -0.666,  1-sigma level  0.076
Q1    1   0.1067  0.8539  0.1517  11.00000  0.05    1.05
Q2    1   0.2211  0.5729  0.0710  11.00000  0.05    0.75
Q3    1   0.2153  0.7745  0.1251  11.00000  0.05    0.72
Q4    1   0.0968  0.6587  0.0875  11.00000  0.05    0.69
Q5    1   0.3666  0.7254  0.2252  11.00000  0.05    0.41
;
_shelx_res_checksum     50156
_shelxl_version_number       20.13
data_II
_database_code_depnum_ccdc_archive 'CCDC 1401692'
_chemical_name_systematic
;\
(1,4,7,10-Tetraazacyclododecane-\k^4^<i>N</i>)(tricyanomethanido-\
\k<i>N</i>)copper tricyanomethanide
;
_chemical_name_common     ?
_chemical_formula_moiety     'C16 H20 Cu N10'
_chemical_formula_sum     'C16 H20 Cu N10'
_chemical_formula_iupac     '[Cu (C4 N3) (C8 H20 N4)] (C4 N3)'
_chemical_formula_weight     415.96
_chemical_melting_point     ?
_shelx_space_group_comment
;
The symmetry employed for this shelxl refinement is uniquely defined
by the following loop, which should always be used as a source of
symmetry information in preference to the above space-group names.
They are only intended as comments.
;
_space_group_crystal_system     triclinic
_space_group_name_H-M_alt     'P -1'
_space_group_name_Hall     '-P 1'
loop_
    _space_group_symop_operation_xyz
    'x, y, z'
    '-x, -y, -z'
_cell_length_a     7.4074(15)
_cell_length_b     11.552(2)
_cell_length_c     11.625(2)
_cell_angle_alpha     89.187(3)
_cell_angle_beta     88.236(3)
_cell_angle_gamma     78.579(3)
_cell_volume     974.6(3)
_cell_formula_units_Z     2
_cell_measurement_reflns_used     3012
_cell_measurement_theta_min     2.50
_cell_measurement_theta_max     27.17
_cell_measurement_temperature     173(2)
_exptl_crystal_description     block
_exptl_crystal_colour     blue
_exptl_crystal_size_max     0.100
_exptl_crystal_size_mid     0.070
_exptl_crystal_size_min     0.060
_exptl_crystal_density_diffrn     1.417
_exptl_crystal_density_meas     ?
_exptl_crystal_density_method     ?
_exptl_crystal_F_000     430
_exptl_absorpt_coefficient_mu     1.144
_exptl_absorpt_correction_type     multi-scan
_exptl_absorpt_process_details
;
(SADABS; Sheldrick, 1996)
;
_shelx_estimated_absorpt_T_min     0.894
_shelx_estimated_absorpt_T_max     0.935
_exptl_absorpt_correction_T_min     0.680
_exptl_absorpt_correction_T_max     0.746
_exptl_special_details
;
;
_diffrn_ambient_temperature     173(2)
_diffrn_radiation_type     MoK\a
_diffrn_radiation_wavelength     0.71073
_diffrn_measurement_device_type     'Bruker APEXII CCD'
_diffrn_measurement_method     '\f and \w scans'
_diffrn_detector_area_resol_mean     ?
_diffrn_reflns_number     6936
_diffrn_reflns_av_R_equivalents     0.0205
_diffrn_reflns_theta_min     1.798
_diffrn_reflns_theta_max     27.228
_diffrn_reflns_theta_full     25.242
_diffrn_measured_fraction_theta_max     0.982
_diffrn_measured_fraction_theta_full     0.983
_diffrn_reflns_limit_h_min     -9
_diffrn_reflns_limit_h_max     9
_diffrn_reflns_limit_k_min     -14
_diffrn_reflns_limit_k_max     12
_diffrn_reflns_limit_l_min     -14
_diffrn_reflns_limit_l_max     14
_refine_special_details     ?
_reflns_number_total     4267
_reflns_number_gt     3639
_reflns_threshold_expression     'I>2\s(I)'
_refine_ls_structure_factor_coef     Fsqd
_refine_ls_matrix_type     full
_refine_ls_R_factor_all     0.0445
_refine_ls_R_factor_gt     0.0333
_refine_ls_wR_factor_gt     0.0884
_refine_ls_wR_factor_ref     0.1095
_refine_ls_goodness_of_fit_ref     1.134
_refine_ls_restrained_S_all     1.134
_refine_ls_number_reflns     4267
_refine_ls_number_parameters     260
_refine_ls_number_restraints     3
_refine_ls_hydrogen_treatment     mixed
_refine_ls_weighting_scheme     calc
_refine_ls_weighting_details
;
 w=1/[\s^2^(Fo^2^)+(0.0554P)^2^+0.4093P]
 where P=(Fo^2^+2Fc^2^)/3
;
_atom_sites_solution_hydrogens     mixed
_atom_sites_solution_primary     ?
_atom_sites_solution_secondary     ?
_refine_ls_shift/su_max     0.001
_refine_ls_shift/su_mean     0.000
_refine_diff_density_max     0.425
_refine_diff_density_min     -0.303
_refine_ls_extinction_method     none
_refine_ls_extinction_coef     .
loop_
    _atom_type_symbol
    _atom_type_description
    _atom_type_scat_dispersion_real
    _atom_type_scat_dispersion_imag
    _atom_type_scat_source
    'C' 'C' 0.0033 0.0016
                         'International Tables Vol C Tables 4.2.6.8 and 6.1.1.4'
    'H' 'H' 0.0000 0.0000
                         'International Tables Vol C Tables 4.2.6.8 and 6.1.1.4'
    'N' 'N' 0.0061 0.0033
                         'International Tables Vol C Tables 4.2.6.8 and 6.1.1.4'
    'Cu' 'Cu' 0.3201 1.2651
                         'International Tables Vol C Tables 4.2.6.8 and 6.1.1.4'
_computing_data_collection
;
APEX2 (Bruker, 2010)
;
_computing_cell_refinement
;
SAINT (Bruker, 2010)
;
_computing_data_reduction
;
SAINT (Bruker, 2010)
;
_computing_structure_solution
;
SHELXS97 (Sheldrick, 2008)
;
_computing_structure_refinement
;
SHELXL2013 (Sheldrick, 2015)
;
_computing_molecular_graphics
;
SHELXTL (Sheldrick, 2008)
;
_computing_publication_material
;
SHELXTL (Sheldrick, 2008)
;
loop_
    _atom_site_type_symbol
    _atom_site_label
    _atom_site_fract_x
    _atom_site_fract_y
    _atom_site_fract_z
    _atom_site_U_iso_or_equiv
    _atom_site_adp_type
    _atom_site_calc_flag
    _atom_site_occupancy
    _atom_site_disorder_assembly
    _atom_site_disorder_group
    Cu Cu1 0.19693(4) 0.78312(3) 0.28777(2) 0.01966(11) Uani d 1 . .
    N N1 0.1556(3) 0.70853(19) 0.44341(18) 0.0247(5) Uani d 1 . .
    N N2 0.3779(3) 0.63230(19) 0.25312(19) 0.0255(5) Uani d 1 . .
    H H2 0.499(3) 0.629(3) 0.275(3) 0.030(8) Uiso d 1 . .
    N N3 0.1539(3) 0.7915(2) 0.11666(19) 0.0262(5) Uani d 1 . .
    H H3 0.244(5) 0.823(4) 0.078(3) 0.069(13) Uiso d 1 . .
    N N4 -0.0693(3) 0.8686(2) 0.30501(19) 0.0235(5) Uani d 1 . .
    H H4 -0.080(5) 0.943(3) 0.305(3) 0.032(9) Uiso d 1 . .
    C C1 0.2693(4) 0.5872(2) 0.4435(2) 0.0309(6) Uani d 1 . .
    H H1A 0.2057 0.5339 0.4899 0.037 Uiso calc 1 . .
    H H1B 0.3893 0.5877 0.4784 0.037 Uiso calc 1 . .
    C C2 0.2999(4) 0.5431(2) 0.3211(2) 0.0284(6) Uani d 1 . .
    H H2A 0.3864 0.4659 0.3191 0.034 Uiso calc 1 . .
    H H2B 0.1818 0.5331 0.2888 0.034 Uiso calc 1 . .
    C C3 0.3874(4) 0.6128(3) 0.1270(2) 0.0320(6) Uani d 1 . .
    H H3A 0.4172 0.5271 0.1109 0.038 Uiso calc 1 . .
    H H3B 0.4854 0.6495 0.0911 0.038 Uiso calc 1 . .
    C C4 0.2027(4) 0.6673(3) 0.0775(2) 0.0309(6) Uani d 1 . .
    H H4A 0.2107 0.6645 -0.0076 0.037 Uiso calc 1 . .
    H H4B 0.1076 0.6232 0.1047 0.037 Uiso calc 1 . .
    C C5 -0.0403(4) 0.8503(3) 0.0989(2) 0.0314(6) Uani d 1 . .
    H H5A -0.0867 0.8182 0.0296 0.038 Uiso calc 1 . .
    H H5B -0.0483 0.9362 0.0871 0.038 Uiso calc 1 . .
    C C6 -0.1553(4) 0.8288(2) 0.2029(2) 0.0278(6) Uani d 1 . .
    H H6A -0.2830 0.8737 0.1960 0.033 Uiso calc 1 . .
    H H6B -0.1588 0.7438 0.2102 0.033 Uiso calc 1 . .
    C C7 -0.1439(4) 0.8372(3) 0.4181(2) 0.0309(6) Uani d 1 . .
    H H7A -0.2777 0.8392 0.4133 0.037 Uiso calc 1 . .
    H H7B -0.1257 0.8950 0.4766 0.037 Uiso calc 1 . .
    C C8 -0.0455(4) 0.7147(3) 0.4526(2) 0.0297(6) Uani d 1 . .
    H H8A -0.0816 0.6971 0.5326 0.036 Uiso calc 1 . .
[truncated: 217,301 more chars]
