# Supplementary material for: Crystal structures of (1,4,7,10-tetra­aza­cyclo­dodecane-κ4 N)bis­(tri­cyano­methanido-κN)nickel and (1,4,7,10-tetra­aza­cyclo­dodecane-κ4 N)(tri­cyano­methanido-κN)copper tri­cyano­methanide
Source: Acta Crystallogr E Crystallogr Commun. 2015 May 23;71(Pt 6):693–7. doi: 10.1107/S2056989015009524 (PMC4459349; doi:10.1107/S2056989015009524)
Supplement: Supplementary file 2 [file e-71-00693-Isup2.hkl]

#
# h,k,l, Fc-squared, Fo-squared, sigma(Fo-squared), status flag
#
data_I
_shelx_title ' I in P2(1)/c'
_shelx_refln_list_code          4
_shelx_F_calc_maximum      202.75
_exptl_crystal_F_000       856.00
_reflns_d_resolution_high  0.7592

loop_
 _space_group_symop_operation_xyz
 'x, y, z'
 '-x, y+1/2, -z+1/2'
 '-x, -y, -z'
 'x, -y-1/2, z-1/2'

_cell_length_a    10.6300
_cell_length_b    11.0150
_cell_length_c    17.1771
_cell_angle_alpha  90.000
_cell_angle_beta  104.828
_cell_angle_gamma  90.000

_shelx_F_squared_multiplier     1.000

loop_
 _refln_index_h
 _refln_index_k
 _refln_index_l
 _refln_F_squared_calc
 _refln_F_squared_meas
 _refln_F_squared_sigma
 _refln_observed_status
   1   0   0       6153.75       6670.15       172.94 o
   2   0   0      41107.58      40126.05      1032.84 o
   3   0   0       5193.83       4926.06        90.01 o
   4   0   0        929.57        974.26        32.90 o
   5   0   0       4352.34       4800.04        90.01 o
   6   0   0       6048.79       5839.79       109.58 o
   7   0   0        659.41        612.02        23.18 o
   8   0   0       2036.82       2087.37        49.46 o
   9   0   0       1942.01       2004.51        49.09 o
  10   0   0          2.78         17.50        16.34 o
  11   0   0       1639.28       1715.14        47.16 o
  12   0   0         40.07         46.55        23.67 o
  13   0   0        225.06        327.43        36.51 o
   1   1   0      16933.85      16135.57       235.49 o
   2   1   0         20.83         17.64         4.39 o
   3   1   0       4315.31       4580.03        68.99 o
   4   1   0       4146.99       4793.69        90.65 o
   5   1   0       2612.65       2304.98        38.60 o
   6   1   0       1005.54       1124.81        23.76 o
   7   1   0       5147.86       4874.91        66.66 o
   8   1   0          0.72         -0.20        13.03 o
   9   1   0        729.30        701.17        21.17 o
  10   1   0        362.36        421.79        16.56 o
  11   1   0          0.90         -0.03        13.31 o
  12   1   0        517.69        565.75        33.91 o
  13   1   0         74.95         91.32        21.14 o
   0   2   0       8365.22       8884.45       126.55 o
   1   2   0        164.38        123.78         5.01 o
   3   2   0        280.62        357.59        12.31 o
   4   2   0        300.56        282.86        10.83 o
   5   2   0       1410.26       1393.07        25.93 o
   6   2   0        357.27        282.30        20.39 o
   7   2   0        409.64        419.40        17.36 o
   8   2   0        229.57        218.31        14.18 o
   9   2   0        120.73        132.23        12.92 o
  10   2   0         64.46         57.32        14.83 o
  11   2   0        296.03        298.50        18.58 o
  12   2   0          0.38          2.48        15.33 o
  13   2   0        188.44        152.90        30.30 o
   1   3   0        134.42        128.10         4.66 o
   2   3   0       2713.41       3047.60        56.03 o
   4   3   0         73.90         88.23         5.87 o
   5   3   0        120.83         90.77         7.35 o
   6   3   0        359.78        377.12        14.54 o
   7   3   0        279.53        300.09        13.23 o
   8   3   0          0.56         10.50        11.18 o
   9   3   0         41.27         37.56        16.17 o
  10   3   0        356.51        358.15        19.00 o
  11   3   0        344.93        351.04        20.34 o
  12   3   0          0.25         -8.33        19.84 o
  13   3   0          0.16        -16.26        16.26 o
   0   4   0       6655.00       7061.39       127.13 o
   1   4   0       3879.79       3783.99        43.84 o
   2   4   0        306.68        253.72         8.17 o
   3   4   0         66.88         79.84         7.53 o
   5   4   0         22.42         22.06         5.45 o
   6   4   0         28.03          5.22         8.70 o
   7   4   0         60.29         34.37        42.53 o
   8   4   0        991.74        931.83        32.56 o
   9   4   0        186.68        211.62        19.75 o
  10   4   0        478.56        501.89        37.52 o
  11   4   0        167.05        165.48        17.82 o
  12   4   0          1.94         -8.99        14.95 o
  13   4   0         15.52         44.62        25.68 o
   1   5   0       1778.10       1617.73        20.84 o
   2   5   0        605.71        551.08        11.69 o
   3   5   0       1849.11       1640.36        24.39 o
   4   5   0       4667.09       4799.34       161.39 o
   7   5   0       1040.27       1064.79        32.05 o
   8   5   0         89.48        127.40        16.66 o
   9   5   0        237.86        249.70        41.93 o
  10   5   0        238.99        202.93        21.02 o
  11   5   0         59.66         31.98        18.97 o
  12   5   0        353.08        274.45        24.12 o
   0   6   0      10238.80      10052.98       181.29 o
   1   6   0         56.46         50.43         7.00 o
   2   6   0       4377.35       3960.23       108.12 o
   3   6   0       2977.25       2883.72        40.35 o
   4   6   0        213.97        248.89         8.99 o
   6   6   0        624.33        272.78        39.72 o
   7   6   0        417.00        488.71        24.22 o
   8   6   0         83.08        110.77        19.66 o
   9   6   0         12.09          1.13        14.91 o
  10   6   0         54.66         59.92        17.35 o
  11   6   0        488.70        409.97        27.64 o
  12   6   0         36.19         27.02        38.12 o
   1   7   0       1283.81       1177.04        17.56 o
   2   7   0       3084.60       3088.94        42.93 o
   3   7   0         58.41         35.95         6.93 o
   4   7   0       2875.41       2858.90        48.55 o
   5   7   0        248.89        228.64        13.64 o
   6   7   0       1232.43       1235.10        34.90 o
   7   7   0       1255.50       1314.88        38.05 o
   8   7   0          2.43         -2.03        15.36 o
   9   7   0        568.73        582.33        41.33 o
  10   7   0        806.93        736.89        31.82 o
  11   7   0         71.96         38.79        19.52 o
   0   8   0        361.33        376.74        22.87 o
   1   8   0          4.00         28.72         7.52 o
   2   8   0        816.01        863.09        15.53 o
   3   8   0       1508.63       1417.22        24.21 o
   4   8   0         40.21         23.61        10.76 o
   5   8   0        436.89        390.76        23.00 o
   6   8   0        174.79        168.36        17.82 o
   7   8   0        149.26        122.48        23.27 o
   8   8   0         33.21         49.19        21.27 o
   9   8   0        266.61        245.25        21.29 o
  10   8   0         56.93         51.83        28.69 o
  11   8   0        181.99        149.12        23.90 o
   1   9   0          3.66          6.65         8.43 o
   2   9   0        255.26        284.60        10.29 o
   3   9   0          8.85         43.53         8.16 o
   4   9   0         89.30         64.39         8.78 o
   5   9   0         15.76         12.97        11.10 o
   6   9   0         49.35         64.23        12.11 o
   7   9   0         11.15         18.80        16.09 o
   8   9   0         17.88         19.64        44.74 o
   9   9   0        126.54        150.48        30.50 o
  10   9   0        257.15        169.01        24.01 o
   0  10   0        210.44        201.06        16.03 o
   1  10   0         24.13         31.55         8.92 o
   2  10   0         60.88         81.55        11.53 o
   3  10   0         57.10         52.47        10.99 o
   4  10   0          1.10         22.05        14.37 o
   5  10   0         32.97         39.08        12.03 o
   6  10   0          1.10          4.64        11.84 o
   7  10   0          4.93         23.12        17.54 o
   8  10   0         55.69         59.21        19.26 o
   9  10   0         75.99         64.67        37.12 o
   1  11   0        125.29        111.56        12.26 o
   2  11   0        207.07        202.05        14.53 o
   3  11   0          6.37         43.83        12.27 o
   4  11   0        212.48        261.03        21.61 o
   5  11   0          5.27         13.15        12.12 o
   6  11   0        335.29        328.43        18.53 o
   7  11   0        168.30        162.79        21.08 o
   8  11   0          4.92         -6.99        51.36 o
   0  12   0        424.44        404.87        31.30 o
   1  12   0          0.46        -13.93        22.58 o
   2  12   0        709.67        662.96        23.06 o
   3  12   0        366.41        338.76        17.87 o
   4  12   0          0.14          7.37        22.10 o
   5  12   0         56.85         51.80        14.14 o
   6  12   0         86.62         72.21        15.30 o
   7  12   0          0.09          1.99        35.11 o
   1  13   0        118.19        132.09        16.79 o
   2  13   0         48.12         54.62        27.80 o
   3  13   0         29.57         34.56        21.46 o
   4  13   0        120.55        150.98        19.41 o
   5  13   0         14.42          4.22        22.84 o
   6  13   0         31.11          5.22        34.91 o
   0  14   0         58.48         40.53        22.87 o
   1  14   0         73.27         96.68        17.88 o
   2  14   0         17.29          4.11        14.89 o
   3  14   0        177.81        216.86        21.28 o
 -13   1   1        117.97        157.01        39.52 o
 -12   1   1        346.83        363.81        25.25 o
 -11   1   1         31.16         30.79        13.96 o
 -10   1   1        119.81         95.18        12.22 o
  -9   1   1        281.45        282.44        14.24 o
  -8   1   1         38.31         63.49        10.32 o
  -7   1   1       2723.66       2818.06        41.47 o
  -6   1   1       1993.32       2176.37        37.52 o
  -5   1   1         40.97         12.19         9.49 o
  -4   1   1       1934.67       2135.89        42.68 o
  -3   1   1       3198.20       3471.65        65.53 o
  -2   1   1        168.97        134.07         7.82 o
  -1   1   1       5807.15       5526.45        90.11 o
   0   1   1        267.88        270.96         4.00 o
   1   1   1       4415.85       4420.57        78.93 o
   2   1   1        349.97        423.60        29.67 o
   3   1   1        834.58        817.45        16.87 o
   4   1   1         81.43         61.40         6.82 o
   5   1   1        332.05        346.10        14.34 o
   6   1   1         24.50         -0.97         7.43 o
   7   1   1          2.25          5.95         8.91 o
   8   1   1        191.13        199.26        12.86 o
   9   1   1        146.81        157.95        12.81 o
  10   1   1        299.27        325.53        15.41 o
  11   1   1          0.47         -2.68        13.77 o
  12   1   1        185.05        237.21        21.84 o
  13   1   1          7.12         17.53        19.00 o
 -13   2   1         73.18        114.13        21.42 o
 -12   2   1         90.34        110.80        16.20 o
 -11   2   1        902.71        866.59        27.31 o
 -10   2   1         21.48         22.79        12.90 o
  -9   2   1       1822.23       1712.04        30.86 o
  -8   2   1        588.49        611.21        20.99 o
  -7   2   1         50.36         28.74         7.60 o
  -6   2   1       2992.42       3038.72        49.78 o
  -5   2   1       1315.89       1076.60        83.70 o
  -4   2   1       3961.37       4266.69       116.97 o
  -3   2   1       3959.88       3889.42       111.51 o
  -2   2   1        430.49        421.05        23.47 o
  -1   2   1       4745.14       4826.63        71.13 o
   0   2   1      16716.88      17519.66       193.17 o
   1   2   1       2545.52       2551.83        33.46 o
   2   2   1        398.31        390.83        14.19 o
   3   2   1         91.13         52.70         6.90 o
   4   2   1        270.70        399.36        12.66 o
   5   2   1       5686.21       5298.33        81.48 o
   6   2   1       1930.31       2067.30        36.83 o
   7   2   1        223.31        241.02        13.37 o
   8   2   1        830.44        968.61        22.26 o
   9   2   1         97.05        103.18        11.45 o
  10   2   1        524.88        538.08        34.24 o
  11   2   1       1095.26       1238.72        32.52 o
  12   2   1         52.08         29.48        17.16 o
  13   2   1        134.65        135.20        21.99 o
 -13   3   1        457.59        466.25        26.29 o
 -12   3   1        325.47        379.04        21.60 o
 -11   3   1         40.25         -0.27        15.73 o
 -10   3   1        510.42        485.09        20.00 o
  -9   3   1        785.02        809.70        77.44 o
  -8   3   1        699.57        739.25        28.96 o
  -7   3   1       4994.85       5154.94        99.91 o
  -6   3   1        178.34        179.16        10.68 o
  -5   3   1       1966.71       2049.11        41.99 o
  -4   3   1       2364.60       2101.92        34.05 o
  -3   3   1       1780.49       1809.18        35.75 o
  -2   3   1       4641.56       4544.11        66.71 o
  -1   3   1       5651.08       5966.95        67.35 o
   0   3   1       3743.07       3910.37        44.49 o
   1   3   1       2594.68       2416.65        37.48 o
   2   3   1       5950.74       6153.02       110.44 o
   3   3   1        955.01        994.23        21.92 o
   4   3   1       5440.41       5360.11        81.41 o
   5   3   1        732.07        824.66        19.00 o
   6   3   1        933.16        852.87        20.41 o
   7   3   1       3130.60       3406.31        56.86 o
   8   3   1        523.10        475.44        23.63 o
   9   3   1       1477.85       1498.89        41.25 o
  10   3   1       1507.89       1432.29        42.42 o
  11   3   1        111.79        102.25        15.94 o
  12   3   1        638.33        631.14        25.69 o
  13   3   1         69.43         56.82        17.47 o
 -13   4   1        263.50        267.30        21.60 o
 -12   4   1         26.21         30.28        15.76 o
 -11   4   1        917.08        894.16        50.36 o
 -10   4   1         19.80         21.06        16.67 o
  -9   4   1       1315.86       1289.63        38.31 o
  -8   4   1        184.01        262.49        19.36 o
  -7   4   1          1.14         -3.89         4.29 o
  -6   4   1       2359.88       2463.27        50.26 o
  -5   4   1       2155.65       1921.38        41.64 o
  -4   4   1       1413.00       1420.47        31.21 o
  -3   4   1        714.31        609.12        14.68 o
  -2   4   1       2160.52       2272.42        31.11 o
  -1   4   1       1377.10       1311.74        17.10 o
   0   4   1      17801.25      17620.45       195.39 o
   1   4   1          6.18          1.92         2.35 o
   2   4   1        515.33        439.24        11.10 o
   3   4   1        145.46        175.72         8.57 o
   4   4   1        306.25        342.22        18.26 o
   5   4   1       1601.51       1548.28        28.15 o
   6   4   1       1527.34       1503.36        28.91 o
   7   4   1        203.84        213.87        12.43 o
   8   4   1       1435.22       1409.82        69.02 o
   9   4   1        211.63        192.18        30.90 o
  10   4   1        222.91        171.61        20.73 o
  11   4   1        473.70        493.53        22.41 o
  12   4   1         37.33         19.57        15.50 o
 -12   5   1          1.35         -2.05        14.79 o
 -11   5   1        421.67        451.37        27.35 o
 -10   5   1        307.41        259.73        21.50 o
  -9   5   1        452.89        465.85        28.89 o
  -8   5   1        143.61        146.73        16.75 o
  -7   5   1       1129.75       1170.04        55.57 o
  -4   5   1       3147.24       3014.93        48.75 o
  -3   5   1        237.32        288.19        11.58 o
  -2   5   1       2536.09       2447.13        33.96 o
  -1   5   1        948.27        854.27        13.01 o
   0   5   1       2947.07       2844.34        49.32 o
   1   5   1       3711.73       3671.57        39.53 o
   2   5   1          5.04         17.39         6.83 o
   3   5   1         69.36        135.72         7.25 o
   4   5   1        955.67        979.92        17.23 o
   6   5   1       1465.99       1241.45       195.21 o
   7   5   1        937.25        827.63        30.72 o
   8   5   1        198.86        209.48        18.90 o
   9   5   1        147.85        125.49        18.17 o
  10   5   1        462.94        461.73        36.31 o
  11   5   1         83.85        121.79        33.10 o
  12   5   1         75.44         82.57        18.18 o
 -12   6   1          1.09         -0.31        23.87 o
 -11   6   1          1.87        -24.98        33.51 o
 -10   6   1        110.61        146.15        20.15 o
  -9   6   1         17.56         -2.38        22.27 o
  -8   6   1          5.38         -1.98        18.06 o
  -7   6   1        254.67        268.47        18.57 o
  -5   6   1        674.17        682.12        22.84 o
  -4   6   1        269.80        392.86        14.68 o
  -3   6   1         19.71         38.46         5.65 o
  -2   6   1         89.64        112.45         5.75 o
  -1   6   1         19.15         39.70         4.50 o
   0   6   1       1209.07       1251.57        20.45 o
   1   6   1        194.47        256.48         8.36 o
   2   6   1          0.84          5.73         5.32 o
   3   6   1        347.50        369.75        12.64 o
   4   6   1       1129.82       1198.91        23.84 o
   6   6   1         81.58         99.38        20.26 o
   7   6   1        425.53        412.08        23.14 o
   8   6   1         26.36          6.07        14.39 o
   9   6   1         23.59         21.17        16.33 o
  10   6   1         35.59         29.83        17.73 o
  11   6   1          1.14         -5.23        19.37 o
  12   6   1         32.29         18.78        24.14 o
 -11   7   1          8.95          3.60        19.22 o
 -10   7   1          1.68         10.01        16.22 o
  -9   7   1          2.83          2.73        16.66 o
  -8   7   1          1.46         -6.66        21.07 o
  -7   7   1        282.10        288.69        19.64 o
  -6   7   1        229.95        208.05        17.72 o
  -5   7   1        114.19        129.85        12.02 o
  -4   7   1          1.13         14.81         9.39 o
  -3   7   1         72.14        154.38         7.18 o
  -2   7   1         67.68         63.46         5.91 o
  -1   7   1        196.81        165.03         7.03 o
   0   7   1         40.93         44.15         8.86 o
   1   7   1          0.50         -3.59         3.59 o
   2   7   1          6.19         15.47         5.06 o
   3   7   1        204.70        256.33        16.44 o
   4   7   1        686.66        672.77        24.78 o
   5   7   1          7.81         39.19        10.68 o
   6   7   1         18.43         21.74        14.75 o
   7   7   1         29.79          4.19        13.87 o
   8   7   1         20.98         45.34        15.66 o
   9   7   1          0.96         -2.09        16.03 o
  10   7   1          0.19         -3.65        18.33 o
  11   7   1         46.19         34.95        20.17 o
 -11   8   1        194.23        232.01        25.93 o
 -10   8   1        141.01        151.81        21.88 o
  -9   8   1         56.54         77.35        34.51 o
  -8   8   1         94.61         84.28        17.04 o
  -7   8   1        167.43        168.62        18.13 o
  -6   8   1        199.76        221.33        14.39 o
  -5   8   1        182.99        213.51        13.91 o
  -4   8   1          0.53         12.12         8.06 o
  -3   8   1       1505.16       1499.82        25.61 o
  -2   8   1        622.21        649.92        13.82 o
  -1   8   1        115.19        153.48        11.23 o
   0   8   1        144.89        147.73         9.07 o
   1   8   1          3.45         32.19         6.03 o
   2   8   1        191.15        222.77         8.70 o
   3   8   1        186.45        173.09        10.82 o
   4   8   1          2.62         24.37        10.74 o
   5   8   1         71.27        101.32        12.09 o
   6   8   1        184.54        214.06        18.28 o
   7   8   1         25.56         29.60        15.04 o
   8   8   1        339.19        387.67        49.15 o
   9   8   1         27.95         24.09        20.26 o
  10   8   1         59.48         63.66        21.47 o
  11   8   1         14.04         12.53        20.11 o
 -10   9   1        364.63        385.36        36.72 o
  -9   9   1        322.94        363.28        25.44 o
  -8   9   1         30.56         46.29        17.04 o
  -7   9   1        508.83        490.83        26.27 o
  -6   9   1         39.88         48.75        11.99 o
  -5   9   1        492.66        450.25        14.69 o
  -4   9   1        745.21        766.05        22.76 o
  -3   9   1        136.81        130.69        10.92 o
  -2   9   1       1491.91       1510.69        23.27 o
  -1   9   1         22.51         38.71        10.60 o
   0   9   1        102.60        120.28         9.54 o
   1   9   1         76.44        106.04         9.74 o
   2   9   1        491.97        417.61        12.37 o
   3   9   1        255.84        275.69        12.68 o
   4   9   1       1704.49       1545.69        27.09 o
   5   9   1        116.06        100.49        16.40 o
   6   9   1        121.07        108.81        17.02 o
   7   9   1        506.64        577.33        27.64 o
   8   9   1         63.11         55.03        18.68 o
   9   9   1        562.49        766.36        56.98 o
  10   9   1        170.18        130.37        22.34 o
  -9  10   1        152.31        139.57        37.32 o
  -8  10   1         66.79         85.61        53.77 o
  -7  10   1          2.72        -12.33        17.66 o
  -6  10   1        349.19        319.84        14.45 o
  -5  10   1        551.04        577.60        17.50 o
  -4  10   1        264.30        192.21        11.31 o
  -3  10   1       1583.60       1569.77        34.57 o
  -2  10   1        121.53        154.23        12.95 o
  -1  10   1         77.32        101.88         9.91 o
   0  10   1        116.46        130.56        10.12 o
   1  10   1        117.45        100.32         9.64 o
   2  10   1        369.66        357.57        17.77 o
   3  10   1       1162.91        984.64        25.27 o
   4  10   1         21.55          2.84        10.76 o
   5  10   1        350.38        335.81        17.32 o
   6  10   1        195.77        235.08        40.56 o
   7  10   1         64.63         92.70        18.17 o
   8  10   1        318.40        369.40        26.51 o
   9  10   1          6.88        -19.08        19.08 o
  -8  11   1         15.44          2.73        30.70 o
  -7  11   1         53.21         24.98        17.44 o
  -6  11   1         89.05        100.67        20.72 o
  -5  11   1        143.25        130.30        14.24 o
  -4  11   1        593.49        547.11        28.04 o
  -3  11   1         22.30         43.09        14.60 o
  -2  11   1        305.28        266.64        15.20 o
  -1  11   1        176.10        196.43        13.56 o
   0  11   1         27.98         19.25         9.28 o
   1  11   1        242.00        241.81        14.50 o
   2  11   1         55.34         61.74        13.80 o
   3  11   1         73.23         67.96        12.64 o
   4  11   1        239.99        210.86        15.56 o
   5  11   1         42.01         18.98        15.07 o
   6  11   1         67.45         73.11        13.95 o
   7  11   1        159.88        183.37        29.89 o
   8  11   1         55.44         38.82        57.18 o
  -7  12   1          8.52        -12.84        42.13 o
  -6  12   1         27.28         33.52        19.53 o
  -5  12   1         13.37         -3.33        26.04 o
  -4  12   1         23.83         28.97        13.19 o
  -3  12   1         68.54         56.18        13.04 o
  -2  12   1         37.52         47.49        11.87 o
  -1  12   1         31.97         50.80        12.20 o
   0  12   1        288.69        269.87        19.29 o
   1  12   1         15.69          7.89        21.50 o
   2  12   1        174.42        167.38        14.95 o
   3  12   1         90.08         58.46        13.45 o
   4  12   1         17.33          3.07        12.79 o
   5  12   1         61.83         55.54        14.98 o
   6  12   1         16.18         29.94        14.55 o
   7  12   1          0.01        -18.47        18.53 o
  -6  13   1         35.89         24.30        18.86 o
  -5  13   1          0.13        -13.85        13.85 o
  -4  13   1         14.20         12.22        14.99 o
  -3  13   1         16.13         20.41        17.67 o
  -2  13   1          4.80          7.99        12.75 o
  -1  13   1          1.23         -5.17        14.03 o
   0  13   1          0.01         23.64        18.66 o
   1  13   1          0.41         18.98        14.89 o
   2  13   1          0.04         -9.00        25.29 o
   3  13   1          0.58          7.91        13.36 o
   4  13   1          0.48        -15.98        17.70 o
   5  13   1         19.93          2.98        28.14 o
  -3  14   1         49.97         25.34        18.83 o
  -2  14   1         12.10         39.91        25.28 o
  -1  14   1         12.37          2.58        15.70 o
   0  14   1          3.06          0.55        14.85 o
   1  14   1         18.43         23.55        17.66 o
   2  14   1         31.17         20.11        31.70 o
   3  14   1         23.98         30.47        30.50 o
 -13   0   2        134.67        115.56        28.49 o
 -12   0   2        176.69        156.49        27.69 o
 -11   0   2        397.36        449.01        36.11 o
 -10   0   2         24.45         13.81        15.57 o
  -9   0   2       2533.71       2661.07        59.58 o
  -8   0   2       1138.53       1137.01        65.00 o
  -7   0   2       1385.17       1475.84        35.47 o
  -6   0   2       5085.01       5567.65       103.95 o
  -4   0   2       4891.23       5159.41       136.03 o
  -3   0   2         72.33        183.38        14.85 o
  -2   0   2      14129.74      14308.95       367.96 o
  -1   0   2       7543.03       7669.29       197.82 o
   0   0   2      15788.02      15779.83       224.99 o
   1   0   2      11206.91      11424.48       345.28 o
   2   0   2      10259.04      10696.96       224.51 o
   3   0   2       1626.32       1463.32        31.24 o
   4   0   2       1612.57        910.86        30.50 o
   5   0   2       5524.58       5016.85        94.51 o
   6   0   2        119.16        136.14        13.65 o
   7   0   2       3399.25       3157.63        65.80 o
   8   0   2        758.77        846.74        30.67 o
   9   0   2        364.46        368.01        30.50 o
  10   0   2       1065.23       1139.04        35.59 o
  11   0   2       1820.27       1796.62        48.59 o
  12   0   2         29.78         43.74        25.68 o
  13   0   2        438.18        337.46        36.92 o
 -13   1   2        404.41        441.90        28.22 o
 -12   1   2        195.02        239.79        21.80 o
 -11   1   2         47.78         32.69        13.84 o
 -10   1   2        494.11        464.82        19.77 o
  -9   1   2       1673.67       1588.33        29.07 o
  -8   1   2        799.01        805.55        25.67 o
  -7   1   2       4370.84       4406.32        86.24 o
  -6   1   2         56.83         67.64         9.71 o
  -5   1   2        457.97        477.12        16.27 o
  -4   1   2        543.33        489.17        11.82 o
  -3   1   2        193.86        167.82         6.92 o
  -2   1   2       8431.56       8692.56       110.75 o
  -1   1   2      23325.72      24317.57       304.32 o
   0   1   2       3766.94       4004.15        92.90 o
   1   1   2      25760.30      25037.57       495.28 o
   2   1   2       4142.05       4259.54        64.24 o
   3   1   2         20.28         25.80         8.35 o
   4   1   2       5022.70       4789.15        73.58 o
   5   1   2          0.39         17.06         6.86 o
   6   1   2       4919.05       4485.92        61.40 o
   7   1   2        655.39        746.54        19.35 o
   8   1   2         72.79         66.90        11.10 o
   9   1   2        262.15        316.49        14.54 o
  10   1   2       1104.27       1105.08        25.39 o
  11   1   2        117.33        156.58        16.51 o
  12   1   2        590.82        542.18        27.35 o
  13   1   2          0.66         -0.38        19.00 o
 -13   2   2         31.92         14.00        29.09 o
 -12   2   2         92.78         72.51        15.74 o
 -11   2   2        221.81        241.50        17.45 o
 -10   2   2        129.33        139.28        14.56 o
  -9   2   2       1387.81       1368.27        38.72 o
  -8   2   2        777.62        758.04        27.88 o
  -7   2   2        339.79        351.22        19.42 o
  -6   2   2       3090.42       3005.85        60.25 o
  -5   2   2        437.08        477.63        21.72 o
  -4   2   2        689.42        661.35        13.81 o
  -3   2   2       2868.73       3030.69        57.55 o
  -2   2   2        295.89        326.86        17.25 o
  -1   2   2        564.81        658.06        14.81 o
   0   2   2       1826.56       1913.53        25.67 o
   1   2   2       7842.52       8097.47       101.98 o
   2   2   2        862.01        828.83        19.00 o
   3   2   2      10754.29      11123.71       204.71 o
   4   2   2         22.36         19.97         6.62 o
   5   2   2       3711.74       3725.94        59.40 o
   6   2   2       1833.18       1899.24        34.93 o
   7   2   2        528.91        485.96        19.40 o
   8   2   2       1599.67       1585.19        31.62 o
   9   2   2          7.08          0.83        12.39 o
  10   2   2         70.97         77.89        15.05 o
  11   2   2        138.94        168.27        17.02 o
  12   2   2        165.89        172.14        18.20 o
  13   2   2         56.32         24.56        19.57 o
 -13   3   2         10.54          1.74        16.78 o
 -12   3   2          0.34          6.54        14.15 o
 -11   3   2         45.48         75.98        15.08 o
 -10   3   2          5.09         -9.68        14.56 o
  -9   3   2        330.10        311.03        20.25 o
  -8   3   2        116.35         90.54        34.51 o
  -7   3   2         61.51         81.69        11.12 o
  -6   3   2         13.24         24.82         8.05 o
  -5   3   2        390.01        320.50        14.97 o
  -4   3   2       1821.13       2119.54        49.56 o
  -3   3   2         58.11         85.96        50.16 o
  -2   3   2       1518.49       1469.59        28.90 o
  -1   3   2       6199.29       6829.24        86.40 o
   0   3   2       7556.38       7983.32        89.25 o
   1   3   2       6337.94       6931.40        88.16 o
   3   3   2        340.84        374.36        24.88 o
   4   3   2          0.38         -6.28         6.28 o
   5   3   2        301.40        375.51        13.01 o
   6   3   2         91.60        131.27        10.57 o
   7   3   2         18.39         10.06        10.05 o
   8   3   2        209.47        205.51        14.24 o
   9   3   2         40.56         12.86        12.33 o
  10   3   2         97.29        109.85        15.51 o
  11   3   2         17.38          6.68        13.45 o
  12   3   2          7.08          7.59        15.81 o
 -13   4   2         16.15         -4.63        16.65 o
 -12   4   2          5.70        -11.70        14.48 o
 -11   4   2          9.28         31.78        18.21 o
 -10   4   2          8.96         22.00        16.45 o
  -9   4   2        229.13        293.51        24.88 o
  -8   4   2         83.56         75.49        14.85 o
  -6   4   2       1022.50       1148.20        30.58 o
  -5   4   2        176.14        159.13        16.05 o
  -4   4   2        308.15        350.42        28.09 o
  -3   4   2        120.08         67.52         6.63 o
  -2   4   2        507.78        619.36        13.37 o
  -1   4   2        144.65        146.79         8.34 o
   0   4   2        461.78        450.67         8.90 o
   2   4   2       2551.53       2440.01        33.55 o
   3   4   2       1906.22       2166.99        33.53 o
   4   4   2        337.11        422.52        17.45 o
   5   4   2       1057.94       1049.35        25.62 o
   6   4   2        359.56        326.82        14.18 o
   7   4   2          1.25         16.52        10.25 o
   8   4   2        254.85        267.38        37.32 o
   9   4   2         35.46         42.30        16.09 o
  10   4   2        736.87        625.02        30.99 o
  11   4   2         67.13         75.41        16.07 o
  12   4   2         13.10         16.71        16.32 o
 -12   5   2        117.31         80.12        21.65 o
 -11   5   2          9.32         -0.12        24.28 o
 -10   5   2        201.21        215.31        31.50 o
  -9   5   2        485.43        537.91        25.62 o
  -8   5   2         15.48         35.39        16.05 o
  -7   5   2        994.53        935.57        31.07 o
  -6   5   2          7.37         27.42        12.62 o
  -4   5   2        124.75         73.15        10.28 o
  -3   5   2         70.37        166.80         8.34 o
  -2   5   2       6858.88       6342.96        72.60 o
  -1   5   2       5908.36       6192.91        90.45 o
   0   5   2         79.47         68.85         7.61 o
   1   5   2       3728.63       3637.51        47.87 o
   2   5   2       1396.34       1458.07        22.48 o
   3   5   2       3217.79       3220.48        44.10 o
   4   5   2       2963.80       3038.82        49.49 o
   5   5   2        182.26        263.86        13.76 o
   6   5   2        674.97        647.85        34.38 o
   7   5   2        351.13        299.90        21.67 o
   8   5   2         93.83         79.93        17.16 o
   9   5   2        570.04        491.33        39.72 o
  10   5   2        242.31        249.99        22.65 o
  11   5   2        261.49        215.60        19.51 o
  12   5   2        232.59        289.02        21.30 o
 -12   6   2         95.86         32.28        21.10 o
 -11   6   2        435.02        420.49        27.31 o
 -10   6   2          2.69          1.43        24.48 o
  -9   6   2        622.26        614.23        28.50 o
  -8   6   2        702.52        784.06        38.72 o
  -7   6   2        165.90        141.95        23.87 o
  -6   6   2       1493.91       1535.62        54.17 o
  -5   6   2       2446.76       2338.67        49.64 o
  -4   6   2       1070.10       1073.10        23.09 o
  -3   6   2       6886.30       6421.75        83.70 o
  -2   6   2       1183.14       1270.48        18.23 o
  -1   6   2       1149.48        959.06        14.83 o
   0   6   2       1552.27       1641.56        24.97 o
   1   6   2        330.25        351.45         9.73 o
   2   6   2        883.40        822.95        19.38 o
   3   6   2       2047.47       1973.07        34.18 o
   4   6   2        548.56        576.51        15.97 o
   5   6   2       5437.09       4638.24       705.62 o
   6   6   2        716.31        626.01        39.52 o
   7   6   2       1078.18       1097.64        34.40 o
   8   6   2        445.46        509.78        24.97 o
   9   6   2          5.35         -4.23        28.89 o
  10   6   2         97.97         65.04        19.45 o
  11   6   2        224.27        257.33        24.83 o
 -12   7   2         81.88         61.45        35.11 o
 -11   7   2         72.44         35.14        18.17 o
 -10   7   2        284.66        254.39        22.95 o
  -9   7   2        112.81        129.01        18.21 o
  -8   7   2        116.60        124.70        20.46 o
  -7   7   2        580.88        619.03        24.89 o
  -6   7   2         32.67         16.05        14.84 o
  -5   7   2       1254.58       1306.44        28.76 o
  -4   7   2       2845.38       2864.14        50.42 o
  -3   7   2         16.29          5.81         5.52 o
  -2   7   2       1541.41       1571.56        22.20 o
  -1   7   2         90.74         98.13         6.25 o
   0   7   2       2324.37       2457.11        35.69 o
   1   7   2       4807.72       4914.61        64.75 o
   2   7   2       1208.55       1279.39        21.71 o
   3   7   2        712.20        735.74        18.59 o
   4   7   2       2686.22       2729.13        46.01 o
   5   7   2         29.79         50.33        14.40 o
   6   7   2        707.84        745.36        29.39 o
   7   7   2        112.55        136.07        17.83 o
   8   7   2         18.83          2.69        15.43 o
   9   7   2        487.60        486.11        50.56 o
  10   7   2        281.19        301.52        32.50 o
  11   7   2         86.21         80.04        21.63 o
 -11   8   2        392.35        360.67        28.21 o
 -10   8   2         27.05         -1.86        18.38 o
  -9   8   2        818.73        775.97        32.83 o
  -8   8   2        206.03        205.24        19.75 o
  -7   8   2         27.60         15.51        14.88 o
  -6   8   2        172.58        145.96        13.49 o
  -5   8   2          2.24        -10.70        10.70 o
  -4   8   2        676.77        605.97        16.25 o
  -3   8   2       1064.94       1185.66        22.00 o
  -2   8   2        287.53        286.46         9.72 o
  -1   8   2          4.09         -0.52         8.55 o
   0   8   2        674.27        662.25        15.76 o
   1   8   2        689.83        686.39        17.84 o
   2   8   2        707.15        755.85        16.15 o
   3   8   2        595.71        550.60        23.64 o
   4   8   2        215.28        216.79        13.90 o
   5   8   2        393.58        392.76        16.84 o
   6   8   2        370.23        391.36        22.97 o
   7   8   2        105.92        157.77        20.06 o
   8   8   2       1074.37       1106.55        37.92 o
   9   8   2         20.65         19.89        41.13 o
  10   8   2        100.52         76.27        21.75 o
 -10   9   2         42.85         30.41        43.34 o
  -9   9   2          0.08          2.15        18.66 o
  -8   9   2         13.01          8.96        15.66 o
  -7   9   2         29.03         29.27        16.58 o
  -6   9   2          4.48         15.57        16.44 o
  -5   9   2        383.49        310.51        13.20 o
  -4   9   2        264.75        288.47        12.57 o
  -3   9   2         39.41         63.78         8.70 o
  -2   9   2         34.79         41.53        12.11 o
  -1   9   2          1.68         25.42         8.43 o
   0   9   2          0.11         -0.47         8.29 o
   1   9   2        633.37        591.74        18.13 o
   2   9   2         41.36         32.53        12.74 o
   3   9   2         43.19         57.72        10.85 o
   4   9   2         10.53          1.69        10.25 o
   5   9   2        142.34        148.70        12.95 o
   6   9   2          0.52         12.37        23.07 o
   7   9   2        183.19        185.05        20.92 o
   8   9   2         54.46         57.15        22.87 o
   9   9   2          2.90         13.86        34.31 o
  10   9   2          5.13         27.86        23.07 o
 -10  10   2         32.28          3.90        23.07 o
  -9  10   2          5.38         24.98        19.55 o
  -8  10   2          7.07          1.41        30.70 o
  -7  10   2          0.87         16.08        36.31 o
  -6  10   2         22.22         -5.14         9.08 o
  -5  10   2         86.00        107.86        13.38 o
  -4  10   2        142.66         97.33         9.86 o
  -3  10   2        374.47        365.09        13.47 o
  -2  10   2         91.45        106.19        11.87 o
  -1  10   2         98.95         93.01         9.50 o
   0  10   2         18.09         19.64         8.57 o
   1  10   2          1.03          2.82         9.96 o
   2  10   2        157.62        134.50        14.58 o
   3  10   2         42.19         45.10        11.02 o
   4  10   2         18.94         25.89        11.50 o
   5  10   2        297.68        290.75        16.69 o
   6  10   2         40.05         61.43        17.06 o
   7  10   2         34.04         36.99        35.11 o
   8  10   2         11.94         36.33        19.30 o
   9  10   2          0.25          4.73        23.07 o
  -9  11   2         27.05         22.21        36.11 o
  -8  11   2          0.98        -14.38        18.02 o
  -7  11   2        104.00         83.31        19.19 o
  -6  11   2          6.23         20.92        16.00 o
  -5  11   2         31.15         55.23        13.33 o
  -4  11   2         63.17         73.23        13.21 o
  -3  11   2         35.73         69.81        18.91 o
  -2  11   2        190.75        191.27        26.17 o
  -1  11   2         29.31         30.81        10.62 o
   0  11   2        185.03        165.68        11.31 o
   1  11   2        135.11        113.60        12.46 o
   2  11   2         93.57        146.58        27.46 o
   3  11   2         86.78         98.55        13.42 o
   4  11   2        304.89        311.63        17.43 o
   5  11   2          0.88          5.21        12.01 o
   6  11   2         37.50         27.59        20.87 o
   7  11   2         12.55         23.63        29.49 o
   8  11   2         76.56        105.02        22.42 o
  -7  12   2          6.94         14.98        26.28 o
  -6  12   2         72.60         67.22        14.99 o
  -5  12   2         77.39         98.94        20.77 o
  -4  12   2         18.18         21.82        12.83 o
  -3  12   2        358.65        372.14        18.47 o
  -2  12   2        162.64        181.18        25.02 o
  -1  12   2        130.78        131.66        13.47 o
   0  12   2        328.59        323.65        43.34 o
   1  12   2         26.71         33.73        13.05 o
   2  12   2        214.43        234.47        16.32 o
   3  12   2         19.54         17.56        15.68 o
   4  12   2         11.56         44.76        31.16 o
   5  12   2        155.66        189.98        16.39 o
   6  12   2         13.11         14.33        14.09 o
   7  12   2        243.87        189.12        23.49 o
  -6  13   2          0.35          3.37        14.70 o
  -5  13   2         95.01         94.33        23.35 o
  -4  13   2        110.61        102.84        15.32 o
  -3  13   2          1.98         -2.95        18.00 o
  -2  13   2        245.47        217.51        24.30 o
  -1  13   2        229.54        199.63        18.44 o
   0  13   2         21.11         48.28        14.61 o
   1  13   2        219.38        213.09        21.67 o
   2  13   2         24.61         16.26        14.88 o
   3  13   2        158.80        186.27        16.98 o
   4  13   2        241.88        228.76        18.19 o
   5  13   2         21.21        -10.53        14.40 o
  -3  14   2         18.88         14.39        14.25 o
  -2  14   2          5.95         13.07        25.68 o
  -1  14   2          3.28          6.93        14.89 o
   0  14   2         42.85         44.94        26.88 o
   1  14   2         38.22         57.95        16.87 o
   2  14   2         85.73        104.71        18.10 o
 -13   1   3        109.25        119.98        23.47 o
 -12   1   3        144.43        145.82        20.46 o
 -11   1   3          0.38          4.86        12.66 o
 -10   1   3        406.95        391.31        18.20 o
  -9   1   3          2.98         12.17        10.10 o
  -7   1   3         84.42         67.05        11.64 o
  -6   1   3        265.24        328.74        12.62 o
  -5   1   3       3112.17       3183.01        50.11 o
  -4   1   3        812.03        946.46        17.71 o
  -3   1   3       5411.46       6305.70        81.45 o
  -2   1   3       8377.09       8898.86       130.37 o
  -1   1   3       3131.40       2931.50        37.70 o
   0   1   3       1640.40       1707.71        25.58 o
   1   1   3       5551.12       5288.45        78.79 o
   2   1   3       2956.41       3251.34        50.24 o
   3   1   3       9337.34       9576.75       141.83 o
   4   1   3        656.79        627.96        16.54 o
   5   1   3        598.18        560.50        14.10 o
   6   1   3        315.56        382.21        13.43 o
   7   1   3        173.40        203.35        11.70 o
   8   1   3        195.36        170.70        16.96 o
   9   1   3        355.54        350.00        17.03 o
  10   1   3        736.74        745.20        21.65 o
  11   1   3         85.35         89.43        15.90 o
  12   1   3        373.90        342.20        32.17 o
 -13   2   3         39.11         44.14        19.52 o
 -12   2   3         33.23         41.46        14.99 o
 -11   2   3         59.80         33.80        20.45 o
 -10   2   3        128.48        106.08        13.94 o
  -9   2   3       2171.08       2168.80        50.90 o
  -8   2   3       1875.10       2096.62        47.45 o
  -7   2   3        244.17        270.70        12.97 o
  -6   2   3       3495.99       3604.51        57.26 o
  -5   2   3       2145.87       2126.87        35.22 o
  -4   2   3        976.05        923.22        17.48 o
  -3   2   3        301.48        255.91        11.28 o
  -2   2   3      20492.52      22572.38       282.01 o
  -1   2   3       1293.77       1283.68        18.03 o
   0   2   3       1462.36       1709.11        23.55 o
   1   2   3       1467.33       1661.28        23.34 o
   2   2   3       7651.59       7545.24       135.47 o
   3   2   3       2827.60       2536.03        51.45 o
   4   2   3       3325.35       3089.93        49.73 o
   5   2   3        959.71        990.92        21.99 o
   6   2   3        178.79        237.79        13.02 o
   7   2   3        220.43        269.91        12.59 o
   8   2   3        655.71        612.27        23.99 o
   9   2   3         75.05        119.48        12.00 o
  10   2   3        601.16        655.38        31.24 o
  11   2   3        606.30        631.64        24.93 o
  12   2   3         33.19         12.74        15.51 o
 -13   3   3       1151.61       1216.92        34.66 o
 -12   3   3        476.69        500.73        22.76 o
 -11   3   3        118.44        127.90        19.74 o
 -10   3   3        944.48        875.78        31.14 o
  -9   3   3         43.40         69.64        20.66 o
  -8   3   3       1949.10       2087.70        49.06 o
  -7   3   3       1866.69       1948.15        35.33 o
  -6   3   3        348.02        468.96        14.04 o
  -5   3   3       4053.82       4006.86       101.92 o
  -4   3   3       1818.99       1770.58        37.14 o
  -3   3   3          9.58         -0.90         5.23 o
  -2   3   3       7741.04       8651.67       154.09 o
  -1   3   3      15703.84      15803.82       175.40 o
   0   3   3        420.63        345.15         9.50 o
   1   3   3      10597.87      10816.72       136.29 o
   2   3   3         93.03        105.06         9.35 o
   3   3   3       1883.39       1751.46        30.35 o
   4   3   3       1420.71       1196.92        27.91 o
   5   3   3         20.37         -0.18         8.56 o
   6   3   3        583.16        643.92        25.13 o
   7   3   3        971.15        981.10        25.63 o
   8   3   3         61.47         33.82        10.34 o
   9   3   3       1300.89       1286.81        31.27 o
  10   3   3        160.02        211.92        26.40 o
  11   3   3        376.96        410.38        23.29 o
  12   3   3        259.37        301.54        28.80 o
 -13   4   3          0.19        -11.18        15.64 o
 -12   4   3        595.69        513.36        23.27 o
 -11   4   3        654.84        605.96        40.33 o
 -10   4   3         88.07         79.16        16.77 o
  -9   4   3       2524.41       2593.32        59.23 o
  -8   4   3       1096.94       1050.73        35.11 o
  -7   4   3        848.40        969.35        32.90 o
  -6   4   3       2335.91       2227.10        49.18 o
  -5   4   3        889.32        927.98        25.54 o
  -3   4   3      11806.69      13069.43       234.17 o
  -2   4   3          2.47          7.39         3.32 o
  -1   4   3       3550.38       1936.08        52.97 o
   0   4   3        214.62        227.72         9.13 o
   1   4   3        410.06        355.76         9.90 o
   2   4   3      10431.08      11084.99       140.46 o
   3   4   3       1500.61       1360.53        25.62 o
   4   4   3        352.22        343.04        17.96 o
   5   4   3        566.23        528.12        19.46 o
   6   4   3       2298.45       2299.47        41.21 o
   7   4   3        435.37        425.40        18.33 o
   8   4   3       2914.46       2832.43        64.04 o
   9   4   3          4.06          9.48        16.70 o
  10   4   3        532.21        503.57        22.48 o
  11   4   3        426.84        457.07        31.50 o
  12   4   3         36.32         26.55        19.94 o
 -13   5   3         66.36         50.89        17.24 o
 -12   5   3         20.61        -35.31        37.92 o
 -11   5   3          7.67          0.86        39.32 o
 -10   5   3         84.64         61.31        17.82 o
  -9   5   3        191.69        176.65        17.84 o
  -8   5   3        587.64        612.98        25.93 o
  -7   5   3        339.59        347.26        19.97 o
  -6   5   3        366.80        366.65        27.49 o
  -5   5   3       1016.47        843.41        23.68 o
  -4   5   3       2207.54       2224.79        38.63 o
  -3   5   3        112.01         74.60         6.01 o
  -2   5   3       1792.49       1904.14        27.52 o
  -1   5   3          3.31          4.18         4.12 o
   0   5   3      11688.73      12399.49       179.43 o
   1   5   3       5299.22       5614.67        73.13 o
   2   5   3          1.42         28.64         5.38 o
   3   5   3        286.66        274.79         9.51 o
   4   5   3         68.18         49.03         8.25 o
   5   5   3          0.33         -6.98         8.46 o
   6   5   3        828.71        711.88        20.63 o
   7   5   3         85.98         62.28        14.99 o
   8   5   3         27.98         12.82        16.03 o
   9   5   3        167.07        159.83        19.82 o
  10   5   3         74.23        107.79        20.63 o
  11   5   3         97.57        136.57        17.46 o
  12   5   3        197.47        201.88        19.74 o
 -12   6   3         89.87         69.84        28.49 o
 -11   6   3        118.59         46.16        18.68 o
 -10   6   3         29.47         21.41        17.45 o
  -9   6   3         26.17         13.66        16.00 o
  -8   6   3          8.05         19.29        13.65 o
  -7   6   3         53.11         63.78        15.03 o
  -6   6   3          4.04        -10.29        10.89 o
  -5   6   3         12.94         75.15        11.65 o
  -4   6   3         90.07        141.17        10.48 o
  -3   6   3       3702.06       3705.66        44.77 o
  -2   6   3        429.57        484.99        11.93 o
  -1   6   3         88.34         75.68         7.11 o
   0   6   3        645.10        596.22        16.74 o
   1   6   3         90.53        134.52         5.93 o
   2   6   3        219.21        183.83         8.08 o
   3   6   3        579.96        646.66        14.81 o
   4   6   3         11.78         46.28         8.11 o
   5   6   3         90.39         97.53        10.09 o
   6   6   3        172.46        155.48        23.67 o
   7   6   3        264.91        250.23        32.70 o
   8   6   3        407.63        378.61        24.01 o
   9   6   3         13.34         -6.65        17.22 o
  10   6   3          8.49         -4.02        18.33 o
  11   6   3         10.87         22.37        16.00 o
 -12   7   3         42.11          3.15        44.14 o
 -11   7   3          4.51          0.96        18.88 o
 -10   7   3         50.80         74.19        19.46 o
  -9   7   3        106.18         98.85        18.01 o
  -8   7   3          0.39         -7.08        14.94 o
  -7   7   3         94.96         60.85        19.06 o
  -6   7   3         36.68         65.59        11.61 o
  -5   7   3        278.22        255.60        13.81 o
  -4   7   3          1.47         48.44         8.08 o
  -3   7   3        568.22        544.65        12.41 o
  -2   7   3        852.26        919.54        19.64 o
  -1   7   3        247.25        246.47         9.29 o
   0   7   3        155.37        202.78        10.44 o
   1   7   3         52.00         62.40         5.93 o
   2   7   3        505.28        486.86        25.39 o
   3   7   3        668.79        700.63        18.50 o
   4   7   3        101.03        148.68        13.38 o
   5   7   3         30.02         64.59        15.44 o
   6   7   3          4.79         13.84        14.69 o
   7   7   3         69.10         93.51        18.46 o
   8   7   3          2.21         31.87        22.27 o
   9   7   3         13.01         19.03        24.28 o
  10   7   3          1.22         10.62        18.22 o
  11   7   3          0.24         -7.19        24.88 o
 -11   8   3        359.18        414.91        41.93 o
 -10   8   3          1.18          7.64        18.50 o
  -9   8   3        458.12        453.43        26.91 o
  -8   8   3        208.73        180.82        18.99 o
  -7   8   3          6.93        -14.45        14.45 o
  -6   8   3        493.42        484.25        19.32 o
  -5   8   3        274.35        319.98        12.80 o
  -4   8   3        685.98        652.37        16.85 o
  -3   8   3       1052.08       1133.79        21.70 o
  -2   8   3          8.78         18.39         6.44 o
  -1   8   3        614.63        614.12        17.96 o
   0   8   3        234.25        238.69        12.22 o
   1   8   3        129.38        131.29        10.67 o
   2   8   3        291.81        285.75        11.68 o
   3   8   3         57.53         70.38         8.78 o
   4   8   3         80.72         63.73        11.29 o
   5   8   3        602.93        534.62        25.48 o
   6   8   3        147.51        149.76        17.06 o
   7   8   3         99.75        132.72        17.93 o
   8   8   3        247.98        313.21        24.01 o
   9   8   3          4.28          2.42        18.01 o
  10   8   3         93.69         89.91        22.49 o
 -10   9   3        155.28        185.05        37.72 o
  -9   9   3          0.46         -8.69        17.45 o
  -8   9   3        235.74        214.05        20.53 o
  -7   9   3        245.69        271.48        21.67 o
  -6   9   3         43.41         39.35         9.15 o
  -5   9   3        246.62        268.26        26.30 o
  -4   9   3        263.16        342.44        28.21 o
  -3   9   3          6.10         15.47         7.76 o
  -2   9   3       1214.15       1254.01        23.22 o
  -1   9   3        225.32        205.31        11.23 o
   0   9   3        615.01        622.36        16.61 o
   1   9   3       1006.35       1047.00        21.35 o
   2   9   3         56.72         63.98         9.06 o
   3   9   3        257.47        244.13        13.94 o
   4   9   3        105.70        111.83        12.10 o
   5   9   3          0.02         13.59        14.84 o
   6   9   3        108.14        156.94        18.68 o
   7   9   3        248.93        289.12        22.27 o
   8   9   3         49.22         86.06        20.02 o
   9   9   3        317.84        290.06        26.21 o
 -10  10   3         11.53        -30.87        53.77 o
  -9  10   3         85.91        102.67        21.11 o
  -8  10   3        139.43        148.59        33.51 o
  -7  10   3          0.77         10.87        11.68 o
  -6  10   3        562.70        586.41        18.40 o
  -5  10   3         70.51        109.17        10.72 o
  -4  10   3        839.53        850.91        20.14 o
  -3  10   3        884.56        922.03        27.86 o
  -2  10   3          0.18         -6.87         9.56 o
  -1  10   3        267.64        242.95        13.45 o
   0  10   3        101.31        113.82        10.00 o
   1  10   3         12.35         22.30         8.66 o
   2  10   3        311.63        260.60        18.40 o
   3  10   3        138.49        124.52        13.02 o
   4  10   3        106.20         70.90        12.14 o
   5  10   3        842.70        872.66        39.80 o
   6  10   3        208.59        166.68        19.37 o
   7  10   3        416.23        536.84        28.83 o
   8  10   3        543.75        549.94        47.75 o
   9  10   3         16.76         14.08        20.12 o
  -9  11   3          0.07         -9.12        25.08 o
  -8  11   3         27.22          4.31        15.63 o
  -7  11   3        112.63         96.03        12.21 o
  -6  11   3         11.46         15.49        13.67 o
  -5  11   3        376.78        338.23        23.17 o
  -4  11   3        317.66        386.36        15.31 o
  -3  11   3         33.91         32.95         9.30 o
  -2  11   3        565.82        579.15        23.05 o
  -1  11   3        286.67        213.70        13.82 o
   0  11   3        323.20        311.87        13.51 o
   1  11   3        861.58        792.69        33.72 o
   2  11   3         26.18         14.54        11.34 o
   3  11   3        145.15        120.36        23.83 o
   4  11   3        185.58        216.47        15.81 o
   5  11   3         12.95         11.05        20.00 o
   6  11   3         62.26        105.27        26.68 o
   7  11   3         47.65         84.01        33.10 o
   8  11   3          0.10        -14.62        19.86 o
  -7  12   3         14.27         18.76        17.05 o
  -6  12   3         13.77        -12.93        13.50 o
  -5  12   3          0.76         -2.80        12.93 o
  -4  12   3          1.05        -10.57        11.78 o
  -3  12   3         27.35         16.61        12.54 o
  -2  12   3         23.74         20.91        12.15 o
  -1  12   3         21.17         28.69        11.82 o
   0  12   3         74.97         72.68        14.88 o
   1  12   3          1.50         12.58        13.58 o
   2  12   3         68.75         64.44        12.91 o
   3  12   3          0.35        -11.29        11.29 o
   4  12   3         30.34         26.16        25.71 o
   5  12   3         28.01         46.09        13.93 o
   6  12   3         28.24         17.34        26.88 o
  -6  13   3          0.27         27.41        15.30 o
  -5  13   3          1.37        -13.17        13.17 o
  -4  13   3          1.51          3.46        12.63 o
  -3  13   3          2.98        -13.17        13.17 o
  -2  13   3          4.32         -5.24        19.02 o
  -1  13   3         29.18         62.96        17.25 o
   0  13   3         22.81         50.82        15.25 o
   1  13   3          0.47         22.50        15.03 o
   2  13   3         14.03         33.95        15.41 o
   3  13   3          0.74        -12.78        12.78 o
   4  13   3         31.15         15.26        15.03 o
   5  13   3          0.05         22.70        22.94 o
  -3  14   3         18.19         23.36        15.11 o
  -2  14   3         15.86          7.35        16.14 o
  -1  14   3         15.47         35.32        16.39 o
   0  14   3          1.35         -7.82        15.29 o
   1  14   3          0.27          5.44        15.85 o
   2  14   3          0.86          3.57        15.03 o
 -13   0   4        128.51        101.92        28.89 o
 -12   0   4         63.41         88.68        26.48 o
 -11   0   4        568.27        587.04        36.92 o
 -10   0   4        395.79        360.73        41.13 o
  -9   0   4       3125.75       3134.10       111.35 o
  -7   0   4       1426.10       1492.47        53.57 o
  -6   0   4       1351.60       1249.53        40.93 o
  -5   0   4       1491.92       1536.83        46.55 o
  -4   0   4       9535.79      10290.33       267.24 o
  -3   0   4      32029.32      33258.07       853.88 o
  -2   0   4       7251.62       7617.93       198.22 o
  -1   0   4        103.08        117.93        11.03 o
   0   0   4          9.54         19.91        11.44 o
   1   0   4       2174.25       2246.26        56.58 o
   2   0   4      35322.85      37613.03       665.81 o
   3   0   4       9019.68       9385.32       168.82 o
   4   0   4       3951.99       3614.39        93.29 o
   5   0   4       2277.00       2233.51        47.22 o
   6   0   4       1512.34       1628.01        39.12 o
   7   0   4         40.71         83.30        14.94 o
   8   0   4       1157.07       1188.02        36.10 o
   9   0   4          1.73         22.37        20.06 o
  10   0   4        925.36        963.53        33.51 o
  11   0   4        891.63        817.48        60.59 o
  12   0   4          1.14         17.25        25.28 o
 -13   1   4        187.43        178.82        21.54 o
 -12   1   4         91.32         75.97        17.94 o
 -11   1   4          6.97        -12.96        12.96 o
 -10   1   4        599.03        603.23        21.96 o
  -9   1   4        494.87        479.60        19.26 o
  -8   1   4       4155.13       4315.84        85.39 o
  -7   1   4       1837.98       1835.01        33.25 o
  -6   1   4          9.04         16.07         6.92 o
  -5   1   4       4076.69       4068.29        62.92 o
  -4   1   4       2981.20       2963.92        46.16 o
  -3   1   4       1311.18       1242.61        21.44 o
  -2   1   4       6557.85       6686.88        84.71 o
  -1   1   4       1436.95       1536.98        17.00 o
   0   1   4        971.52       1125.13        23.69 o
   1   1   4       6469.26       6389.54        80.97 o
   2   1   4       2562.85       2719.09        41.44 o
   3   1   4       6342.62       6506.50        83.89 o
   4   1   4       8176.74       8170.19       122.83 o
   5   1   4       1079.21       1060.17        19.85 o
   6   1   4       2968.46       3046.76        44.36 o
   7   1   4        264.01        319.65        13.48 o
   8   1   4        716.22        753.53        20.40 o
   9   1   4       1532.76       1583.94        29.97 o
  10   1   4         28.03         11.98        11.42 o
  11   1   4        284.07        276.99        26.13 o
  12   1   4        392.93        349.19        20.40 o
 -13   2   4         97.72         64.41        19.24 o
 -12   2   4        226.69        266.33        18.99 o
 -11   2   4         10.29         -6.92        12.79 o
 -10   2   4        109.83        108.39        13.64 o
  -9   2   4        265.97        260.27        27.49 o
  -8   2   4        364.80        410.83        18.55 o
  -7   2   4       1052.77       1005.68        27.93 o
  -6   2   4        156.79        117.45         8.00 o
  -5   2   4        196.23        257.42         9.73 o
  -4   2   4          5.83         11.49         4.47 o
  -3   2   4       4353.63       4680.02        84.81 o
  -2   2   4       2782.88       3034.12        45.38 o
  -1   2   4         32.63         35.47         2.97 o
   0   2   4       4396.08       4705.10        60.20 o
   1   2   4        740.59        760.93        26.80 o
   2   2   4       5268.06       5371.22        97.89 o
   3   2   4       6990.31       6663.17       408.45 o
   4   2   4        852.79        822.01        19.32 o
   5   2   4       1281.68       1350.05        26.88 o
   6   2   4         39.03         43.72         8.98 o
   7   2   4       1438.05       1439.36        26.95 o
   8   2   4        692.15        692.23        19.55 o
   9   2   4        142.58        162.30        18.30 o
  10   2   4        344.60        361.46        19.47 o
  11   2   4         40.65         26.91        21.75 o
  12   2   4         17.78         -4.18        15.56 o
 -13   3   4         29.89          8.06        20.53 o
 -12   3   4         42.58         16.08        28.37 o
 -11   3   4          3.02        -23.62        35.91 o
 -10   3   4         74.60         39.51        21.27 o
  -9   3   4          5.06         15.81        14.26 o
  -8   3   4          8.57         14.85        14.47 o
  -7   3   4        113.34        126.73         9.59 o
  -6   3   4          3.74         23.16         6.67 o
  -5   3   4         23.69         31.78         9.63 o
  -4   3   4       1166.55       1432.10        31.97 o
  -3   3   4       1523.54       1423.14        20.69 o
  -2   3   4          4.10          6.10         5.15 o
  -1   3   4         12.93         24.29         4.60 o
   0   3   4        130.25        119.06         5.19 o
   1   3   4        254.98        304.06        13.04 o
   2   3   4          0.16         -5.29         5.37 o
   3   3   4         71.03        118.60         7.93 o
   4   3   4         51.19         60.29         7.47 o
   5   3   4         10.54         31.50         9.51 o
   6   3   4         46.35         31.14        10.13 o
   7   3   4          0.17         15.31        11.54 o
   8   3   4         20.38         21.90         9.72 o
   9   3   4          0.91          7.42        12.36 o
  10   3   4         16.73         49.29        13.65 o
  11   3   4         15.42         31.39        14.39 o
  12   3   4         12.19          4.23        15.73 o
 -13   4   4          2.10         11.67        20.53 o
 -12   4   4         10.48          5.25        21.67 o
 -11   4   4          4.86         10.87        24.08 o
 -10   4   4          3.93         -2.40        15.82 o
  -9   4   4         29.44         54.77        15.13 o
  -8   4   4        862.60        854.66        30.74 o
  -7   4   4        117.75        123.68        17.86 o
  -6   4   4         27.10         28.74        11.36 o
  -5   4   4        731.76        752.60        44.94 o
  -4   4   4         39.20         36.23         6.37 o
  -3   4   4         32.07         67.80         7.53 o
  -2   4   4       1331.55       1483.65        19.65 o
  -1   4   4          9.14          3.15         3.87 o
   0   4   4       1816.81       1750.22        43.46 o
   1   4   4       1360.65       1546.82        22.87 o
   2   4   4         60.22         65.08         6.31 o
   3   4   4        317.85        340.03        12.27 o
   4   4   4       1489.87       1550.74        34.47 o
   5   4   4       1890.82       1787.72        39.30 o
   6   4   4          2.11          0.39        10.36 o
   7   4   4         27.37         23.01        13.46 o
   8   4   4          2.93          2.36        14.45 o
   9   4   4        136.06        144.25        14.88 o
  10   4   4        245.71        251.29        20.22 o
  11   4   4         23.11         22.16        14.89 o
  12   4   4         11.64         18.78        16.54 o
 -13   5   4        118.49         77.16        18.09 o
 -12   5   4         43.65        146.69        22.11 o
 -11   5   4        136.75        187.57        21.42 o
 -10   5   4        230.57        323.38        38.72 o
  -9   5   4         14.68         27.29        14.62 o
  -8   5   4        691.87        701.07        76.44 o
  -7   5   4       1021.88        951.45        58.58 o
  -6   5   4         40.33        105.07        13.76 o
  -4   5   4        774.44        846.35        24.20 o
  -3   5   4         31.92         46.10         4.56 o
  -2   5   4       2541.00       2598.87        29.76 o
  -1   5   4       3394.75       3674.25        43.76 o
   0   5   4          3.78         15.81         5.09 o
   1   5   4       2738.26       2694.93        37.58 o
   2   5   4          0.99         19.54         5.39 o
   3   5   4       2300.50       2177.35        32.12 o
   4   5   4        825.68        815.49        20.11 o
   5   5   4         21.30         28.21        10.00 o
   6   5   4       1246.95       1217.67        27.34 o
   7   5   4        348.42        349.87        27.29 o
   8   5   4        458.92        452.73        25.13 o
   9   5   4        466.90        507.21        27.86 o
  10   5   4          0.47          5.46        13.15 o
  11   5   4        186.28        203.71        18.80 o
 -12   6   4        290.27        263.37        24.97 o
 -11   6   4        185.61        279.26        24.39 o
 -10   6   4         15.29         19.04        15.99 o
  -9   6   4        562.39        635.93        27.56 o
  -8   6   4        848.42        806.06        44.54 o
  -7   6   4          4.78        -13.01        13.01 o
  -6   6   4       2446.97       1969.28       281.68 o
  -4   6   4       4594.74       4640.99       131.81 o
  -3   6   4       2450.98       2353.47        33.86 o
  -2   6   4       3197.01       3107.14        38.25 o
  -1   6   4       2673.51       2640.54        36.76 o
   0   6   4       1031.09       1022.18        17.92 o
   1   6   4         24.97         36.69         4.48 o
   2   6   4       4335.78       4116.21        55.86 o
   3   6   4       1272.46       1234.10        24.04 o
   4   6   4        976.06        920.51        22.30 o
   5   6   4       1801.38       1776.38        34.35 o
   6   6   4        113.90        110.11        16.85 o
   7   6   4       1248.46       1219.21        68.62 o
   8   6   4       1146.62       1257.74        39.72 o
   9   6   4          3.26          8.85        28.29 o
  10   6   4        215.19        278.90        25.08 o
  11   6   4        127.33        160.30        18.22 o
 -12   7   4         65.94        120.66        23.62 o
 -11   7   4        197.86        106.48        28.29 o
 -10   7   4        435.54        447.44        36.11 o
  -9   7   4         40.74         10.52        15.04 o
  -8   7   4        378.71        408.24        23.63 o
  -7   7   4        198.86        175.60        17.24 o
  -6   7   4          2.71          5.68        10.67 o
  -5   7   4       1692.10       1587.60        32.40 o
  -4   7   4       1246.37       1261.93        26.61 o
  -3   7   4        143.75        114.51         7.86 o
  -2   7   4       1622.68       1551.39        28.91 o
  -1   7   4       1159.18       1087.57        22.93 o
   0   7   4        487.56        467.40        15.43 o
   1   7   4       1563.87       1418.06        47.19 o
   2   7   4          1.86          7.00         7.24 o
   3   7   4       1118.97       1111.55        20.67 o
   4   7   4        846.89        853.21        18.68 o
   5   7   4         41.63         32.38        15.44 o
   6   7   4       1020.31       1014.57        32.37 o
   7   7   4        412.41        313.61        22.56 o
   8   7   4        235.44        260.82        22.33 o
   9   7   4        347.32        349.26        34.91 o
  10   7   4         18.86          2.47        20.10 o
 -11   8   4         58.27         51.34        44.54 o
 -10   8   4          6.78         -8.44        18.03 o
  -9   8   4        229.16        214.23        21.10 o
  -8   8   4        130.53        149.95        18.96 o
  -7   8   4        473.28        499.33        25.59 o
  -6   8   4        334.23        281.00        17.66 o
  -5   8   4          0.17         10.79         8.36 o
  -4   8   4        109.59        138.55        10.12 o
  -3   8   4        631.03        615.51        17.26 o
  -2   8   4         23.73         52.57         7.94 o
  -1   8   4       1051.18        941.60        23.97 o
   0   8   4        230.48        241.43        12.28 o
   1   8   4        330.63        310.72        14.13 o
   2   8   4       1596.27       1631.60        27.58 o
   3   8   4        333.14        320.37        13.10 o
   4   8   4         36.14         30.45        11.15 o
   5   8   4        359.96        384.05        35.11 o
   6   8   4        215.83        177.77        18.55 o
   7   8   4        454.56        425.76        24.29 o
   8   8   4        820.40        676.60        46.55 o
   9   8   4          0.19          4.30        18.83 o
  10   8   4        101.78        100.70        21.87 o
 -10   9   4         10.18         -6.85        19.17 o
  -9   9   4          1.25          1.64        18.12 o
  -8   9   4        108.58        120.23        20.06 o
  -7   9   4        228.43        254.87        20.97 o
  -6   9   4        105.39         93.30        10.89 o
  -5   9   4        402.67        385.97        14.58 o
  -4   9   4        103.39         74.14         9.82 o
  -3   9   4         58.43         91.91         9.20 o
  -2   9   4         78.79         61.40         8.73 o
  -1   9   4        238.15        251.16        11.80 o
   0   9   4        238.00        264.43        11.82 o
   1   9   4        363.91        379.32        15.89 o
   2   9   4         31.29         48.85         7.75 o
   3   9   4          4.59          3.69         8.09 o
   4   9   4         28.85         43.74        11.08 o
   5   9   4          7.78          4.61        16.65 o
   6   9   4        292.17        293.21        21.68 o
   7   9   4        109.88         69.67        18.33 o
   8   9   4         25.95         36.11        19.45 o
   9   9   4         23.14         26.48        20.23 o
 -10  10   4         22.83         49.99        21.19 o
  -9  10   4          0.22        -36.87        43.54 o
  -8  10   4         10.25        -10.82        12.02 o
  -7  10   4         22.78         16.11        13.36 o
  -6  10   4          8.28         -9.17         9.33 o
  -5  10   4         15.21         21.88        12.33 o
  -4  10   4         11.69         24.88        13.32 o
  -3  10   4          0.96         10.09         8.57 o
  -2  10   4         27.45         36.16        10.58 o
  -1  10   4        230.26        211.37        15.39 o
   0  10   4        147.23        138.30        10.34 o
   1  10   4         86.79        108.59         9.95 o
   2  10   4          0.35        -13.46        13.46 o
   3  10   4         97.28         76.39        26.33 o
   4  10   4        170.22        199.13        14.44 o
   5  10   4        109.94         88.13        16.42 o
   6  10   4        176.61        158.73        20.72 o
   7  10   4         84.88        123.14        43.94 o
   8  10   4         35.58         36.03        19.75 o
  -9  11   4          3.05        -10.94        24.47 o
  -8  11   4          4.09          9.53        22.15 o
  -7  11   4          1.01         25.41        10.76 o
  -6  11   4          7.49         19.69        10.69 o
  -5  11   4         60.18         78.72        13.44 o
  -4  11   4        416.90        317.18        14.15 o
  -3  11   4         58.66         59.74        12.13 o
  -2  11   4        190.04        149.98        13.16 o
  -1  11   4         29.90         44.94        11.21 o
   0  11   4         84.50         91.50        11.42 o
   1  11   4         89.90         92.55        12.25 o
   2  11   4          2.13          9.50        10.98 o
   3  11   4         58.67         68.51        12.52 o
   4  11   4        114.06        112.78        13.92 o
   5  11   4         21.80         26.64        13.39 o
   6  11   4        134.48        171.55        28.49 o
   7  11   4         25.27         28.70        20.71 o
  -7  12   4          3.09         -5.83        14.42 o
  -6  12   4        168.76        167.03        16.44 o
  -5  12   4         51.38         72.17        13.92 o
  -4  12   4         65.90         92.56        14.04 o
  -3  12   4         82.53         95.01        13.26 o
  -2  12   4          1.90          3.00        11.03 o
  -1  12   4        347.82        326.64        16.85 o
   0  12   4        197.90        235.02        18.22 o
   1  12   4         83.97         94.49        15.13 o
   2  12   4        124.05        146.90        15.02 o
   3  12   4          9.32          4.48        14.74 o
   4  12   4         30.65         45.92        13.76 o
   5  12   4        173.94        175.99        16.42 o
   6  12   4         18.63         11.16        19.89 o
  -6  13   4         46.50         22.99        32.75 o
  -5  13   4        176.02        177.05        17.05 o
  -4  13   4         46.41         73.68        14.75 o
  -3  13   4         47.04         64.35        30.21 o
  -2  13   4        203.92        216.06        16.22 o
  -1  13   4         66.89         94.88        16.56 o
   0  13   4        109.96        105.06        16.01 o
   1  13   4        319.12        309.43        21.07 o
   2  13   4          8.06          0.76        22.47 o
   3  13   4         55.53         60.04        25.10 o
   4  13   4         22.66         24.59        14.60 o
  -3  14   4         13.55         28.79        16.20 o
  -2  14   4          1.42         -0.81        14.89 o
  -1  14   4         25.12         40.74        18.06 o
   0  14   4          4.99        -17.95        18.06 o
   1  14   4         12.61         -3.22        15.57 o
 -13   1   5          9.29        -14.25        17.28 o
 -12   1   5          9.38          1.16        16.14 o
 -11   1   5        333.90        325.24        18.34 o
 -10   1   5        720.58        753.58        23.92 o
  -9   1   5         68.84         83.63        10.50 o
  -8   1   5        970.96       1012.81        23.72 o
  -7   1   5       1963.81       1983.94        35.49 o
  -6   1   5        414.42        523.51        15.57 o
  -5   1   5       1467.89       1608.73        28.01 o
  -4   1   5        648.04        773.56        19.19 o
  -3   1   5       9261.43      10145.31       149.27 o
  -2   1   5        202.78        199.23         6.18 o
  -1   1   5        935.52       1003.50        12.02 o
   0   1   5        338.09        436.57        12.23 o
   1   1   5       1735.20       1761.56        27.29 o
   2   1   5       1338.59       1447.46        23.99 o
   3   1   5       1322.29       1295.79        24.40 o
   4   1   5        441.61        417.41        14.65 o
   5   1   5          4.18          0.41         7.13 o
   6   1   5         12.65         14.37         8.60 o
   7   1   5         40.82         16.70        10.08 o
   8   1   5        363.87        320.02        14.28 o
   9   1   5         97.31         79.19        11.68 o
  10   1   5         11.95         23.40        12.39 o
  11   1   5          9.49          2.18        13.54 o
  12   1   5        155.91        156.14        18.08 o
 -13   2   5         16.11         19.03        17.85 o
 -12   2   5        495.09        486.56        26.05 o
 -11   2   5        312.32        256.50        17.05 o
 -10   2   5         88.42        127.29        17.87 o
  -9   2   5        500.34        619.15        27.81 o
  -8   2   5        388.60        355.83        15.37 o
  -7   2   5       2719.04       2922.25        48.67 o
  -6   2   5       6133.36       6095.40        92.84 o
  -5   2   5         49.62         83.46         7.85 o
  -4   2   5      13232.66      13998.72       205.52 o
  -3   2   5       5221.25       5238.66       109.95 o
  -2   2   5          1.18         26.72         4.52 o
  -1   2   5         14.08         57.26         6.83 o
   0   2   5       1040.55       1219.42        17.73 o
   1   2   5       1637.48       1544.45        31.64 o
   2   2   5      13647.40      14035.71       213.37 o
   3   2   5        779.61        848.86        30.30 o
   4   2   5       2196.91       2096.60        36.90 o
   5   2   5        674.47        712.41        16.37 o
   6   2   5         26.81         -0.59         8.58 o
   7   2   5         23.54         16.36         9.89 o
   8   2   5        123.89        112.53        11.41 o
   9   2   5         10.19         35.20        10.68 o
  10   2   5        225.20        266.46        17.87 o
  11   2   5        227.89        247.66        18.27 o
  12   2   5         26.23         45.10        16.24 o
 -13   3   5        376.11        467.38        27.81 o
 -12   3   5          0.35        -12.19        19.16 o
 -11   3   5       1189.96       1086.20        36.92 o
 -10   3   5       1208.03       1259.57        37.12 o
  -9   3   5        348.25        280.32        20.00 o
  -8   3   5       4073.54       4188.04        95.90 o
  -7   3   5       2003.11       1935.27        34.64 o
  -6   3   5        361.03        335.62        11.73 o
  -5   3   5       1277.66       1073.78        21.37 o
  -4   3   5         47.62         57.19         4.52 o
  -3   3   5       1762.31       1927.83        27.16 o
  -2   3   5       9171.75       9014.23       171.54 o
  -1   3   5       1190.51       1117.07        19.87 o
   0   3   5       4983.03       4402.42        80.17 o
   1   3   5       2138.78       2434.54        39.03 o
   2   3   5        737.51        867.58        18.68 o
   3   3   5       8923.19       8903.50       133.63 o
   4   3   5       2747.94       2872.55        57.13 o
   5   3   5        929.89        948.34        23.58 o
   6   3   5       2825.53       2912.22        50.89 o
   7   3   5        106.89         97.13        10.82 o
   8   3   5       1948.43       1835.39        32.14 o
   9   3   5        891.29        862.33        25.91 o
  10   3   5          3.40         23.74        13.62 o
  11   3   5         70.41        103.68        16.08 o
  12   3   5        392.72        391.14        22.52 o
 -13   4   5         36.80         13.76        16.51 o
 -12   4   5        408.11        473.76        31.90 o
 -11   4   5        323.56        341.05        30.30 o
 -10   4   5          1.72         11.54        15.48 o
  -9   4   5       1355.30       1302.54        58.58 o
  -8   4   5          4.35         16.07        15.01 o
  -7   4   5       2485.76       2307.67        51.33 o
  -6   4   5        116.55        108.46        25.28 o
  -5   4   5         48.90         22.68        10.17 o
  -4   4   5       1153.93       1232.64        23.44 o
  -3   4   5       5379.72       5690.92        72.51 o
  -2   4   5        441.09        592.03        10.62 o
  -1   4   5       8985.28       9300.54       105.00 o
   0   4   5       1277.06       1353.41        23.34 o
   1   4   5       5823.65       6141.25        79.57 o
   2   4   5       6131.87       6152.96        80.12 o
   3   4   5        180.27        225.14        10.72 o
   4   4   5       1332.82       1132.94        27.94 o
   5   4   5        291.88        302.98        17.00 o
   6   4   5          0.28         -8.04        11.73 o
   7   4   5        445.11        429.38        19.49 o
   8   4   5        875.43        808.65        24.63 o
   9   4   5          0.60        -13.03        13.03 o
  10   4   5        669.17        753.39        25.94 o
  11   4   5         56.95         41.65        15.77 o
 -13   5   5        184.06         98.87        23.12 o
 -12   5   5        342.29        327.25        25.90 o
 -11   5   5         43.03         -5.43        17.65 o
 -10   5   5        942.44        996.38        44.14 o
  -9   5   5        126.50        147.64        18.10 o
  -8   5   5       1125.27       1110.73        53.57 o
  -7   5   5         39.90         28.10        19.06 o
  -6   5   5        341.04        364.68        18.95 o
  -5   5   5       2542.02       2392.31        69.82 o
  -4   5   5       3367.62       3524.37        67.10 o
  -3   5   5          8.35         14.22         4.38 o
  -2   5   5        680.50        725.97        12.57 o
  -1   5   5         16.59         21.28         4.41 o
   0   5   5        424.25        445.37        11.36 o
   1   5   5        507.39        448.98        18.82 o
   2   5   5        166.66        242.98         8.82 o
   3   5   5       1820.32       1773.58        33.25 o
   4   5   5        292.31        299.56        14.33 o
   5   5   5         52.23         56.48        23.95 o
   6   5   5        210.00        195.53        13.32 o
   7   5   5        803.45        749.54        44.94 o
   8   5   5        164.45        151.89        19.59 o
   9   5   5        249.00        257.98        17.38 o
  10   5   5          7.91         30.36        14.55 o
  11   5   5         19.73         25.54        19.19 o
 -12   6   5         62.67         21.80        19.96 o
 -11   6   5          1.09        -17.45        17.45 o
 -10   6   5          6.07         -2.66        15.70 o
  -9   6   5        196.66        200.06        19.71 o
  -8   6   5         86.64         94.93        16.17 o
  -7   6   5        240.04        312.16        30.90 o
  -6   6   5         99.08        126.99        14.88 o
  -4   6   5          1.26          6.16         3.86 o
  -3   6   5        772.40        766.69        13.86 o
  -2   6   5       1143.11       1198.65        18.23 o
  -1   6   5        857.48        968.25        15.79 o
   0   6   5         21.82         45.78         6.21 o
   1   6   5         14.68          8.75         6.17 o
   2   6   5        695.03        655.69        14.86 o
   3   6   5        517.56        505.32        14.27 o
   4   6   5          1.57          2.30         9.07 o
   5   6   5          3.87          3.53        10.37 o
   6   6   5         16.11         16.12        10.16 o
   7   6   5         29.45         30.06        15.37 o
   8   6   5        273.89        245.51        21.75 o
   9   6   5         17.03          0.19        17.86 o
  10   6   5        112.33        119.03        16.59 o
  11   6   5          0.31          4.50        20.66 o
 -12   7   5         21.54         17.40        30.09 o
 -11   7   5         60.70         86.62        32.10 o
 -10   7   5        172.83        182.71        21.54 o
  -9   7   5          4.59          0.46        35.71 o
  -8   7   5         30.20         17.90        15.14 o
  -7   7   5        427.44        499.85        24.62 o
  -6   7   5        197.43        291.17        15.25 o
  -5   7   5        493.08        587.73        20.91 o
  -4   7   5         39.93         63.37         9.75 o
  -3   7   5        830.20        861.43        17.28 o
  -2   7   5         26.01         17.59         5.56 o
  -1   7   5          0.01         40.69         7.36 o
   0   7   5        697.74        688.60        16.10 o
   1   7   5        160.87        183.87        10.19 o
   2   7   5        723.01        708.46        16.61 o
   3   7   5        418.43        442.13        14.20 o
   4   7   5         71.37         66.13        12.12 o
   5   7   5        277.45        291.05        15.44 o
   6   7   5        234.74        285.31        21.30 o
   7   7   5         35.30         59.93        17.74 o
   8   7   5        347.69        375.47        28.09 o
   9   7   5          9.78         51.07        19.86 o
  10   7   5          9.58          9.66        41.33 o
 -11   8   5         59.23         56.14        20.22 o
 -10   8   5        182.38        213.16        21.29 o
  -9   8   5        347.18        353.18        43.54 o
  -8   8   5         89.51         73.84        23.07 o
  -7   8   5        113.50        105.43        18.46 o
  -6   8   5        274.09        252.58        12.30 o
  -5   8   5        360.03        299.98        12.74 o
  -4   8   5        881.44        921.48        28.32 o
  -3   8   5         56.63         71.81         8.12 o
  -2   8   5         86.95        141.16         9.61 o
  -1   8   5       2620.75       2382.51        42.04 o
   0   8   5       1213.96       1276.55        25.08 o
   1   8   5        869.13        855.26        24.09 o
   2   8   5        157.34        198.64        10.69 o
   3   8   5        552.58        516.46        15.90 o
   4   8   5        341.52        317.51        13.13 o
   5   8   5        149.17        147.75        18.38 o
   6   8   5          9.44         30.21        16.92 o
   7   8   5        244.16        316.56        24.10 o
   8   8   5        102.55         92.43        20.41 o
   9   8   5         23.14         48.42        19.46 o
  10   8   5         52.42         48.83        24.88 o
 -10   9   5        274.25        269.06        24.58 o
  -9   9   5         36.44          2.41        44.14 o
  -8   9   5        456.37        448.33        25.77 o
  -7   9   5        139.59        172.65        12.24 o
  -6   9   5        218.39        217.20        12.35 o
  -5   9   5        874.64        866.95        19.81 o
  -4   9   5        618.99        579.27        16.39 o
  -3   9   5         37.90         33.82         8.16 o
  -2   9   5        595.34        538.13        17.96 o
  -1   9   5        134.68        175.46        10.94 o
   0   9   5       1554.05       1482.94        26.36 o
   1   9   5        722.30        784.54        16.74 o
   2   9   5        153.52        159.13        10.30 o
   3   9   5        240.25        230.53        11.35 o
   4   9   5        254.32        216.65        18.15 o
   5   9   5         29.67         55.66        16.62 o
   6   9   5       1040.34       1008.10        34.59 o
   7   9   5         81.34         53.04        18.29 o
   8   9   5        204.30        251.48        24.45 o
   9   9   5         90.60        112.97        23.38 o
 -10  10   5         62.73         35.14        30.50 o
  -9  10   5        162.45        126.47        20.34 o
  -8  10   5        167.37        220.21        16.50 o
  -7  10   5         80.14         66.12        11.33 o
  -6  10   5        439.65        547.54        22.88 o
  -5  10   5          1.06          9.21         8.99 o
  -4  10   5        322.70        409.68        14.59 o
  -3  10   5        193.17        190.96        11.25 o
  -2  10   5        222.24        190.55        13.32 o
  -1  10   5       1781.74       1626.68        32.58 o
   0  10   5        529.65        512.21        16.07 o
   1  10   5        104.72        107.44        10.33 o
   2  10   5        414.60        459.68        18.52 o
   3  10   5        137.81        150.06        13.54 o
   4  10   5         98.83        116.09        13.62 o
   5  10   5        234.02        249.94        21.81 o
   6  10   5         21.36         58.75        18.93 o
   7  10   5        185.98        190.86        26.08 o
   8  10   5         71.01         33.38        19.46 o
  -9  11   5         36.64         10.20        15.08 o
  -8  11   5        154.96        106.57        15.47 o
  -7  11   5         50.94         80.85        14.65 o
  -6  11   5         39.98          4.59        10.76 o
  -5  11   5        339.91        382.76        15.85 o
  -4  11   5          7.44         14.75         9.43 o
  -3  11   5        178.70        189.46        14.35 o
  -2  11   5        135.52        132.39        12.87 o
  -1  11   5         54.69         65.84        11.38 o
   0  11   5         52.83         49.95        10.88 o
   1  11   5        189.00        231.54        37.27 o
   2  11   5         35.87         13.68        12.76 o
   3  11   5        282.81        285.92        16.57 o
   4  11   5         13.75         16.54        17.10 o
   5  11   5        158.72        215.03        29.69 o
   6  11   5        396.30        337.51        25.67 o
   7  11   5         87.07         80.81        22.04 o
  -7  12   5         29.20         20.13        15.08 o
  -6  12   5         35.70         27.46        11.47 o
  -5  12   5         21.51         48.44        11.29 o
  -4  12   5         14.23         13.73        10.00 o
  -3  12   5         58.37         60.83        12.98 o
  -2  12   5          2.03          9.71        11.02 o
  -1  12   5         69.37         59.15        14.53 o
   0  12   5         44.69         24.73        25.88 o
   1  12   5         16.65         16.67        13.17 o
   2  12   5        209.54        173.22        15.49 o
   3  12   5        105.41        113.71        14.61 o
   4  12   5          0.50          3.88        30.50 o
   5  12   5         16.58         -1.45        17.65 o
   6  12   5          6.73         -4.23        22.47 o
  -6  13   5          0.08        -30.90        30.90 o
  -5  13   5         41.80         43.61        14.82 o
  -4  13   5        102.29         76.30        14.96 o
  -3  13   5          0.57         -1.72        21.31 o
  -2  13   5          9.35         16.16        16.01 o
  -1  13   5         83.98         70.89        19.86 o
   0  13   5         53.60         46.86        15.20 o
   1  13   5          4.75         -5.22        13.34 o
   2  13   5         48.52         61.55        15.86 o
   3  13   5         22.50         14.20        19.06 o
   4  13   5         19.05         11.77        20.66 o
  -2  14   5         26.72         23.99        16.11 o
  -1  14   5         25.01          3.22        15.82 o
   0  14   5         14.56         16.23        15.70 o
   1  14   5          0.48         -4.41        21.27 o
 -13   0   6        103.53        103.93        29.69 o
 -12   0   6        328.49        447.41        37.32 o
 -11   0   6         50.71         90.68        24.08 o
 -10   0   6        347.14        412.55        29.89 o
  -9   0   6        980.18        932.32        50.36 o
  -8   0   6         80.02         95.70        13.30 o
  -7   0   6       2392.23       2311.23        49.63 o
  -6   0   6       3371.02       3823.21       105.53 o
  -5   0   6         71.10          5.62         5.62 o
  -3   0   6       6316.86       6786.92       178.56 o
  -2   0   6         79.66        126.30         7.31 o
  -1   0   6       3598.41       3732.10        68.77 o
   2   0   6       3715.12       3930.09        75.04 o
   3   0   6         92.96         99.57        11.84 o
   4   0   6       2120.65       1897.08        56.98 o
   5   0   6       1909.30       1879.61        42.16 o
   6   0   6         35.53         41.98        12.69 o
   7   0   6        746.78        762.17        51.76 o
   8   0   6       1253.58       1269.43        36.32 o
   9   0   6        223.83        224.45        19.46 o
  10   0   6       1760.83       1659.00        45.14 o
  11   0   6         21.74         34.56        18.17 o
  12   0   6        519.90        432.96        38.52 o
 -13   1   6        197.48        208.24        26.88 o
 -12   1   6        114.04        116.53        18.85 o
 -11   1   6        806.28        895.94        30.34 o
 -10   1   6        838.57        822.80        29.17 o
  -9   1   6         29.33         25.31         9.85 o
  -8   1   6        581.31        517.57        18.09 o
  -7   1   6        547.46        570.40        17.39 o
  -6   1   6        135.83        118.95        13.85 o
  -5   1   6       3508.57       3443.07        47.28 o
  -4   1   6        640.26        564.47        13.55 o
  -3   1   6      10854.17      10959.23       195.27 o
  -2   1   6       2692.73       2597.81        30.32 o
  -1   1   6       1354.42       1478.08        20.29 o
   1   1   6        162.64        159.52         5.56 o
   2   1   6         81.48         89.15         9.00 o
   3   1   6      12481.19      13198.89       194.97 o
   4   1   6       2959.60       3052.68        50.18 o
   5   1   6         38.19         48.15         8.16 o
   6   1   6       1297.27       1250.23        23.74 o
   7   1   6        117.94        105.66        11.12 o
   8   1   6       2548.62       2445.06        39.17 o
   9   1   6        991.60        989.51        27.57 o
  10   1   6          8.06         20.39        11.61 o
  11   1   6         83.06         75.35        16.86 o
  12   1   6        119.60        136.64        17.37 o
 -13   2   6        219.71        265.04        24.54 o
 -12   2   6        347.33        268.91        18.42 o
 -11   2   6          0.75          9.54        14.97 o
 -10   2   6         23.82          7.49        15.29 o
  -9   2   6         35.00         61.24        15.65 o
  -8   2   6         92.90        105.18        10.74 o
  -7   2   6        827.01        854.06        20.25 o
  -6   2   6        679.72        642.16        16.29 o
  -5   2   6         42.80         62.45         6.60 o
  -4   2   6       1432.41       1587.43        27.34 o
  -3   2   6       5921.31       6046.18        90.47 o
  -2   2   6          7.70          7.56         2.87 o
  -1   2   6       4227.65       4229.64        53.86 o
   0   2   6         78.24         93.93         7.12 o
   1   2   6        204.61        169.85         7.89 o
   2   2   6       3593.80       3788.09        58.81 o
   3   2   6       2305.80       2501.59        39.73 o
   4   2   6       2869.13       2853.46        48.73 o
   5   2   6       1165.38       1194.06        22.23 o
   6   2   6        428.68        445.39        15.33 o
   7   2   6         13.96         16.93         9.69 o
   8   2   6        224.78        231.58        12.99 o
   9   2   6          7.09          0.00        10.89 o
  10   2   6        611.51        575.33        23.05 o
  11   2   6         12.97         17.42        14.77 o
 -13   3   6         37.29         44.40        25.28 o
 -12   3   6         16.80         14.10        13.85 o
 -11   3   6         30.60          9.67        19.46 o
 -10   3   6         38.41         48.56        16.55 o
  -9   3   6         92.96         93.62        16.17 o
  -8   3   6        169.67        181.49        16.74 o
  -7   3   6        100.46        120.80         8.94 o
  -6   3   6        193.24        238.22        22.73 o
  -5   3   6         67.07         92.97        10.28 o
  -4   3   6       1439.10       1474.62        22.42 o
  -3   3   6        153.31        182.10         6.72 o
  -2   3   6       1744.75       1667.63        22.77 o
  -1   3   6        674.73        628.63        13.05 o
   0   3   6         16.17          5.52         3.88 o
   1   3   6        378.92        388.73        27.26 o
   2   3   6         21.27         22.37         9.95 o
   3   3   6       2070.09       2233.50        38.52 o
   4   3   6          3.24         13.67         9.35 o
   5   3   6          0.90         31.26        10.10 o
   6   3   6          3.18          9.09         9.25 o
   7   3   6       1004.79        962.39        21.79 o
   8   3   6         60.00         49.20        10.56 o
   9   3   6        109.74         89.95        14.77 o
  10   3   6         34.92         35.87        13.97 o
  11   3   6         84.25         64.70        27.49 o
 -13   4   6          1.72        -25.15        26.36 o
 -12   4   6          5.06         23.66        18.83 o
 -11   4   6        133.07        156.21        56.98 o
 -10   4   6        129.81        151.79        18.26 o
  -9   4   6        155.56        118.41        16.39 o
  -8   4   6        224.65        200.21        18.06 o
  -7   4   6        274.64        258.13        17.37 o
  -6   4   6        332.70        364.26        19.15 o
  -5   4   6         43.97         66.00        10.41 o
  -4   4   6          2.37         13.40         5.56 o
  -3   4   6       1061.51       1190.87        18.48 o
  -2   4   6       1141.45       1166.06        16.69 o
  -1   4   6       2205.74       2290.74        31.75 o
   0   4   6        924.32        964.74        16.33 o
   1   4   6        105.97        112.99         6.13 o
   2   4   6        697.90        697.48        18.16 o
   3   4   6        436.52        455.12        26.79 o
   4   4   6        826.07        814.54        23.97 o
   6   4   6         36.62         32.85        11.67 o
   7   4   6        162.54        154.16        11.18 o
   8   4   6          0.29          4.65        17.38 o
   9   4   6          4.52          0.82        13.18 o
  10   4   6         31.34         57.31        19.12 o
  11   4   6          3.99         10.15        19.81 o
 -13   5   6         97.40        173.66        31.90 o
 -12   5   6         26.36        -18.90        18.90 o
 -11   5   6        436.82        550.80        29.59 o
 -10   5   6        177.52        127.46        19.07 o
  -9   5   6         17.50         31.35        14.65 o
  -8   5   6        222.74        159.32        17.37 o
  -7   5   6        553.78        633.10        26.22 o
  -6   5   6          1.61         12.04        11.56 o
  -5   5   6        978.92        864.84        80.08 o
  -4   5   6         86.11        142.81         9.49 o
  -3   5   6       2460.11       2247.34        28.83 o
  -2   5   6       1234.55       1193.36        17.50 o
  -1   5   6          0.10          7.61         5.01 o
   0   5   6       1426.31       1309.17        21.55 o
   1   5   6       1134.26       1067.54        18.60 o
   2   5   6         39.34         35.92         9.61 o
   3   5   6       1179.29       1095.75        24.98 o
   4   5   6        974.81       1023.64        24.65 o
   5   5   6        301.85        265.89        14.56 o
   6   5   6       2247.11       2148.77        41.41 o
   7   5   6          2.76          3.30        11.23 o
   8   5   6        889.28        922.83        34.31 o
   9   5   6        382.64        440.29        21.13 o
  10   5   6         40.57         33.87        19.73 o
  11   5   6         84.49         80.41        22.47 o
 -12   6   6        147.55        178.24        23.65 o
 -11   6   6          1.87        -16.27        16.75 o
 -10   6   6        221.48        213.12        21.18 o
  -9   6   6        179.89        163.85        19.14 o
  -8   6   6          3.99         -1.67        13.46 o
  -7   6   6        661.08        616.65        25.36 o
  -6   6   6       1532.90       1726.11        33.83 o
  -5   6   6         48.51         46.48         9.92 o
  -4   6   6       2705.30       2695.30        44.31 o
  -3   6   6        288.83        287.02         8.82 o
  -2   6   6        298.22        283.69        10.72 o
  -1   6   6       2253.17       2235.06        32.94 o
   0   6   6        847.51        787.31        16.21 o
   1   6   6       1939.57       1835.80        28.60 o
   2   6   6       1536.29       1530.21        25.35 o
   3   6   6          7.41          1.22        14.85 o
   4   6   6        306.30        321.45        15.85 o
   5   6   6        485.51        539.76        19.54 o
   6   6   6          3.14          3.00        11.11 o
   7   6   6        935.96        909.42        38.72 o
   8   6   6        261.30        274.67        22.35 o
   9   6   6        227.79        235.02        23.07 o
  10   6   6        587.66        635.82        32.68 o
 -12   7   6          3.45        -11.52        28.09 o
 -11   7   6        455.17        423.15        27.53 o
 -10   7   6        373.66        416.49        25.63 o
  -9   7   6         90.78        105.63        18.68 o
  -8   7   6        991.98        981.31        69.02 o
  -7   7   6        609.50        573.12        25.48 o
  -6   7   6        123.53        109.60        12.26 o
  -5   7   6       1751.16       1786.26        29.95 o
  -4   7   6        264.15        324.26        12.14 o
  -3   7   6        988.85       1015.66        17.20 o
  -2   7   6       1359.11       1347.08        20.70 o
  -1   7   6          1.54          5.14         7.05 o
   0   7   6       1611.07       1464.48        24.61 o
   1   7   6       1468.25       1489.05        25.43 o
   2   7   6         93.27        110.20         8.96 o
   3   7   6       1198.60       1313.95        24.17 o
   4   7   6        379.11        397.35        16.64 o
   5   7   6         33.68         21.87        11.87 o
   6   7   6       2094.32       2079.60        52.44 o
   7   7   6        952.81        888.20        34.00 o
   8   7   6        293.50        292.64        23.61 o
   9   7   6        260.94        252.63        23.75 o
  10   7   6          7.70         28.16        45.34 o
 -11   8   6          6.27        -17.53        53.77 o
 -10   8   6         36.45         64.51        37.72 o
  -9   8   6        103.10        107.55        19.28 o
  -8   8   6         26.91         35.86        15.82 o
  -7   8   6        559.90        548.39        25.70 o
  -6   8   6        112.66         92.48         9.65 o
  -5   8   6          2.82          5.19         8.21 o
  -4   8   6         25.22         20.05         8.34 o
  -3   8   6        811.57        839.94        18.28 o
  -2   8   6         18.56         34.48         7.19 o
  -1   8   6       3981.97       4047.59        56.78 o
   0   8   6        567.37        558.32        15.93 o
   1   8   6        540.94        584.76        20.83 o
   2   8   6        199.95        221.19        11.18 o
   3   8   6         21.57         17.74         8.37 o
   4   8   6        134.05        151.18        20.50 o
   5   8   6         72.74         59.89        15.86 o
   6   8   6        103.34        104.60        21.27 o
   7   8   6        208.78        177.36        21.60 o
   8   8   6        256.92        235.29        29.49 o
   9   8   6          8.88         14.19        20.23 o
 -10   9   6         11.31         39.96        19.19 o
  -9   9   6          0.14          9.68        49.36 o
  -8   9   6        195.28        186.90        20.14 o
  -7   9   6         13.88         15.50        11.29 o
  -6   9   6        150.75        143.56        12.71 o
  -5   9   6         14.02         14.55         8.87 o
  -4   9   6         37.88         36.45        11.41 o
  -3   9   6          5.45          7.41         7.99 o
  -2   9   6        145.44        151.43        11.90 o
  -1   9   6        216.80        236.19        11.59 o
   0   9   6        115.05        134.76         9.25 o
   1   9   6         51.41         64.49         9.20 o
   2   9   6         77.17         84.81         9.74 o
   3   9   6        186.64        199.50        15.35 o
   4   9   6         94.00        100.34        12.35 o
   5   9   6          4.10         12.47        16.04 o
   6   9   6         92.85         53.84        18.16 o
   7   9   6         43.03         21.16        18.41 o
   8   9   6         56.95         27.68        38.92 o
   9   9   6          3.15         14.37        20.84 o
 -10  10   6         21.60         20.23        19.93 o
  -9  10   6          1.89         -1.46        13.13 o
  -8  10   6          1.16        -11.89        11.89 o
  -7  10   6         12.86         -0.88         9.93 o
  -6  10   6         16.00         24.80        12.16 o
  -5  10   6          3.85         35.43         9.64 o
  -4  10   6         71.29         80.80         9.94 o
  -3  10   6          0.67         -4.62         8.22 o
  -2  10   6        168.03        163.57        12.68 o
  -1  10   6         27.86         27.57         9.90 o
   0  10   6          0.72         34.88        10.14 o
   1  10   6         32.71         47.58         8.51 o
   2  10   6        127.67        112.47        11.41 o
   3  10   6          6.50         25.88        11.63 o
   4  10   6         27.42         22.58        12.42 o
   5  10   6         38.73         37.66        18.19 o
   6  10   6          5.61         13.19        17.74 o
   7  10   6          5.68        -10.30        19.08 o
   8  10   6          9.32         18.47        23.07 o
  -9  11   6         14.09          3.97        21.27 o
  -8  11   6          3.68         37.50        21.80 o
  -7  11   6         21.22         80.60        12.00 o
  -6  11   6          3.05         30.45        10.71 o
  -5  11   6        191.84        196.11        12.78 o
  -4  11   6         29.99         53.67        10.03 o
  -3  11   6         26.85         20.54        10.96 o
  -2  11   6         10.83         40.92        11.38 o
  -1  11   6          1.42         10.12        10.40 o
   0  11   6        218.86        257.07        15.73 o
   1  11   6        122.97        121.89        11.29 o
   2  11   6          0.20         14.38        11.43 o
   3  11   6         20.69          6.91        11.92 o
   4  11   6         40.40         36.30        19.26 o
   5  11   6        161.84        178.53        22.53 o
   6  11   6        370.59        388.99        28.31 o
   7  11   6         12.05         53.62        20.64 o
  -7  12   6         63.59         72.80        13.01 o
  -6  12   6         69.13        114.21        16.39 o
  -5  12   6          8.64          4.62        10.71 o
  -4  12   6        181.51        177.80        16.64 o
  -3  12   6         87.70         91.01        13.38 o
  -2  12   6         25.51         20.04        12.77 o
  -1  12   6        443.24        479.01        19.22 o
   0  12   6        210.23        192.83        17.13 o
   1  12   6        117.64        153.61        16.01 o
   2  12   6        135.19        142.42        48.35 o
   3  12   6         11.22          7.33        16.83 o
   4  12   6         15.13         28.78        19.38 o
   5  12   6         17.46         -2.40        19.63 o
  -5  13   6        177.15        200.56        17.43 o
  -4  13   6          7.45         27.46        13.43 o
  -3  13   6         32.48         23.83        13.41 o
  -2  13   6          2.45         19.02        12.62 o
  -1  13   6         32.07         53.56        14.85 o
   0  13   6        204.49        229.88        44.34 o
   1  13   6         57.32         49.76        22.07 o
   2  13   6         32.90         73.43        24.48 o
   3  13   6         77.83         58.46        20.63 o
 -13   1   7        121.96        110.67        21.54 o
 -12   1   7          0.97         -6.93        17.00 o
 -11   1   7         46.76         68.10        19.36 o
 -10   1   7         97.58        131.62        13.55 o
  -9   1   7          0.41          7.01        10.34 o
  -8   1   7        738.82        727.53        20.37 o
  -7   1   7        460.09        471.69        16.19 o
  -6   1   7        850.60        896.22        20.48 o
  -5   1   7       2122.67       2029.88        42.55 o
  -4   1   7        278.32        277.91        22.17 o
  -3   1   7       3114.35       3075.02        58.62 o
  -2   1   7        358.39        460.25         8.35 o
  -1   1   7       2098.25       2058.65        27.44 o
   0   1   7        304.12        325.02        11.28 o
   1   1   7        137.93        113.37         4.88 o
   2   1   7        438.34        448.07        11.26 o
   3   1   7        971.62        836.70        29.78 o
   4   1   7        302.89        303.48        30.72 o
   5   1   7          2.36          0.69         7.88 o
   6   1   7        384.90        341.23        13.30 o
   7   1   7         39.07         19.80         9.52 o
   8   1   7        411.01        339.62        14.60 o
   9   1   7         81.65         99.85        11.86 o
  10   1   7         76.64         90.24        12.75 o
  11   1   7         12.39         -6.57        18.12 o
 -13   2   7        207.48        235.52        25.48 o
 -12   2   7        652.49        546.11        23.64 o
 -11   2   7          2.66        -12.97        12.97 o
 -10   2   7        943.22        940.41        40.73 o
  -9   2   7       1376.01       1542.87        40.01 o
  -8   2   7        346.58        320.25        13.70 o
  -7   2   7       1311.50       1316.93        26.60 o
  -6   2   7       1417.31       1350.85        25.95 o
  -5   2   7       4878.34       4981.38        76.55 o
  -4   2   7       9153.16       9541.21       141.71 o
  -3   2   7       1448.44       1374.18        18.55 o
  -2   2   7        677.42        643.00        10.46 o
  -1   2   7       5109.86       4912.08        70.56 o
   0   2   7        221.94        163.48         7.74 o
   1   2   7       3086.38       3440.58        54.34 o
   2   2   7        656.01        489.38        16.99 o
   3   2   7          8.11         20.48         6.24 o
   4   2   7       5653.05       5466.58        85.43 o
   5   2   7       2399.72       2251.88        34.67 o
   6   2   7       1726.68       1762.33        30.25 o
   7   2   7       1091.92        962.39        21.59 o
   8   2   7          8.10          1.88         9.97 o
   9   2   7        232.85        223.66        13.98 o
  10   2   7        359.73        427.28        20.75 o
  11   2   7         41.12         35.01        27.29 o
 -13   3   7        390.49        312.50        25.68 o
 -12   3   7         22.37          1.08        26.55 o
 -11   3   7        332.93        285.91        40.33 o
 -10   3   7        508.97        647.26        28.37 o
  -9   3   7         88.35         37.34        14.88 o
  -8   3   7       1730.32       1889.55        45.22 o
  -7   3   7        556.13        488.71        23.84 o
  -6   3   7       2589.42       2625.68        43.53 o
  -5   3   7       3764.28       3797.76        59.54 o
  -4   3   7        257.18        266.67        16.10 o
  -3   3   7       6728.08       7006.75        90.15 o
  -2   3   7       5270.83       4525.24        79.34 o
  -1   3   7       3158.40       2790.67        69.21 o
   0   3   7       1718.13       1800.78        29.94 o
   1   3   7        722.86        714.17        16.68 o
   2   3   7        473.31        541.84        19.23 o
   3   3   7       9141.31       8760.88       132.51 o
   4   3   7       1361.89       1278.93        67.22 o
   5   3   7       1833.31       1900.58        31.05 o
   6   3   7        628.98        622.65        17.73 o
   7   3   7        343.91        348.90        14.53 o
   8   3   7        419.01        409.58        16.42 o
   9   3   7        173.76        191.03        16.16 o
  10   3   7          0.85        -13.61        17.45 o
  11   3   7        140.12        144.70        22.37 o
 -13   4   7         13.48        -13.11        23.71 o
 -12   4   7        507.98        466.36        61.79 o
 -11   4   7        157.21        191.86        20.71 o
 -10   4   7       1004.26        981.48        34.02 o
  -9   4   7       1371.02       1477.28        39.65 o
  -8   4   7        249.68        281.56        27.29 o
  -7   4   7       3307.07       3364.35        69.32 o
  -6   4   7       1556.36       1517.01        36.99 o
  -5   4   7        155.63        155.66         8.18 o
  -4   4   7        540.19        468.92        10.26 o
  -3   4   7       1984.99       1879.41        26.92 o
  -2   4   7         14.63         19.83         3.91 o
  -1   4   7      11683.22      11502.29       145.81 o
   0   4   7        556.23        593.51        12.17 o
   1   4   7       3244.36       3295.21        44.89 o
   2   4   7        670.76        568.05        16.39 o
   3   4   7          1.06         -8.51         8.51 o
   4   4   7       2141.56       2008.80        43.93 o
   5   4   7        633.05        652.92        20.85 o
   6   4   7        603.08        655.43        33.41 o
   7   4   7        470.06        469.64        16.40 o
   8   4   7        225.97        215.75        13.17 o
   9   4   7        145.42        112.18        18.79 o
  10   4   7        543.88        515.49        28.44 o
  11   4   7          0.46        -26.68        26.68 o
 -13   5   7         32.52         13.41        21.36 o
 -12   5   7         24.29        -23.89        27.29 o
 -11   5   7        457.78        414.39        38.72 o
 -10   5   7       1094.31        964.28        34.37 o
  -9   5   7          1.46          1.32        14.56 o
  -8   5   7       1036.34        881.02        30.26 o
  -7   5   7        104.16         81.39        15.25 o
  -6   5   7       2021.86       1985.15        45.80 o
  -5   5   7       1187.64       1187.31        29.92 o
  -4   5   7         16.30         34.05         5.60 o
  -3   5   7       4531.91       4467.51        93.57 o
  -2   5   7       1215.50       1191.19        19.76 o
  -1   5   7         48.17         65.20         5.94 o
   0   5   7        169.97        184.91         7.67 o
   1   5   7        555.16        561.49        12.89 o
   2   5   7       1156.03       1181.63        25.66 o
   3   5   7       2094.25       1968.50        37.01 o
   4   5   7        140.99        146.82        12.45 o
   5   5   7          1.72         -1.32        12.93 o
   6   5   7       1136.59       1108.33        27.26 o
   7   5   7        497.38        501.61        19.89 o
   8   5   7        340.89        315.14        23.28 o
   9   5   7        145.05         89.77        19.52 o
  10   5   7         22.02         42.55        28.89 o
 -12   6   7         12.97        -14.37        46.35 o
 -11   6   7         19.38         17.98        42.33 o
 -10   6   7          3.71         -5.98        16.77 o
  -9   6   7         13.42         40.38        15.41 o
  -8   6   7        221.40        257.12        19.19 o
  -7   6   7        427.33        298.33        19.71 o
  -6   6   7        239.40        268.82        21.19 o
  -5   6   7         34.71         69.94         9.62 o
  -4   6   7        218.98        194.97        14.27 o
  -3   6   7        251.41        254.40         8.95 o
  -2   6   7         38.02         72.36         6.53 o
  -1   6   7         65.77         71.97         7.22 o
   0   6   7        447.86        482.35        13.10 o
   1   6   7         26.63         35.48         6.92 o
   2   6   7         10.33         17.00         7.32 o
   3   6   7         21.85         15.64        10.64 o
   4   6   7        299.40        310.80        20.66 o
   5   6   7         11.21          3.17        10.57 o
   6   6   7          0.20         17.85        11.16 o
   7   6   7          0.75          2.68        40.13 o
   8   6   7         92.73         89.05        19.36 o
   9   6   7          4.49         25.45        18.85 o
  10   6   7         14.80          6.81        19.81 o
 -12   7   7         47.54          2.31        46.95 o
 -11   7   7          2.57        -14.44        18.31 o
 -10   7   7         32.81         79.22        18.89 o
  -9   7   7         41.12         26.35        22.47 o
  -8   7   7        164.38        210.99        48.15 o
  -7   7   7        169.76        250.92        18.78 o
  -6   7   7        140.94        162.97        10.53 o
  -5   7   7        597.33        624.13        21.49 o
  -4   7   7        156.28        170.91        11.58 o
  -3   7   7        201.93        207.75         9.36 o
  -2   7   7         41.69         76.21         7.22 o
  -1   7   7         18.55         36.62         7.79 o
   0   7   7        621.57        578.24        16.85 o
   1   7   7         86.10         68.23         8.32 o
   2   7   7         23.29         28.58         8.23 o
   3   7   7         44.93         41.49        10.71 o
   4   7   7        218.20        236.50        14.38 o
   5   7   7         90.69        103.01        12.55 o
   6   7   7        287.59        275.53        21.89 o
   7   7   7         85.39        131.26        19.66 o
   8   7   7          7.48          6.70        18.26 o
   9   7   7         18.96          4.46        17.76 o
 -11   8   7         40.98         21.06        19.76 o
 -10   8   7        149.66        147.83        51.16 o
  -9   8   7        558.10        663.88        30.33 o
  -8   8   7          1.22         17.33        15.25 o
  -7   8   7        629.97        572.26        20.30 o
  -6   8   7        139.76        169.36        12.39 o
  -5   8   7         26.38         47.43         8.86 o
  -4   8   7         26.56         24.53         8.38 o
  -3   8   7        171.33        154.74        10.34 o
  -2   8   7         21.20         57.96         8.17 o
  -1   8   7       1617.56       1581.08        27.11 o
   0   8   7          0.25         51.16         8.70 o
   1   8   7       1476.53       1499.12        26.44 o
   2   8   7         36.33         41.66         8.68 o
   3   8   7         19.39          9.31         8.28 o
   4   8   7         50.04         51.12        21.79 o
   5   8   7          1.22         19.60        16.03 o
   6   8   7        207.28        261.80        22.78 o
   7   8   7        378.00        312.43        23.99 o
   8   8   7          5.57         14.99        18.33 o
   9   8   7         61.05         51.96        27.69 o
 -10   9   7        198.23        203.98        44.54 o
  -9   9   7          1.63         12.08        35.31 o
  -8   9   7        384.95        438.11        19.77 o
  -7   9   7         70.18        100.32        11.34 o
  -6   9   7        497.50        441.13        15.92 o
  -5   9   7        361.96        327.09        19.17 o
  -4   9   7         18.62         -7.97         7.97 o
  -3   9   7        579.15        578.68        15.94 o
  -2   9   7       1167.86       1117.75        25.23 o
  -1   9   7         82.71         70.85         8.61 o
   0   9   7       1838.81       1822.50        30.70 o
   1   9   7        154.40        162.25        14.02 o
   2   9   7        254.85        273.35        12.35 o
   3   9   7        669.68        709.09        18.48 o
   4   9   7         42.60         36.66        16.10 o
   5   9   7        820.90        868.72        34.11 o
   6   9   7        420.90        368.68        41.53 o
   7   9   7          1.21         43.21        18.83 o
   8   9   7         24.60         13.38        19.75 o
  -9  10   7        148.38        171.48        22.64 o
  -8  10   7         46.01         17.94        14.59 o
  -7  10   7        740.10        738.71        20.38 o
  -6  10   7        585.20        610.61        18.41 o
  -5  10   7         12.62         22.88         9.48 o
  -4  10   7        353.94        334.63        13.84 o
  -3  10   7         45.18         38.20        10.95 o
  -2  10   7        181.04        139.73        18.65 o
  -1  10   7        674.59        642.61        19.40 o
   0  10   7        136.52        110.13         9.63 o
   1  10   7        258.99        253.04        13.26 o
   2  10   7        522.06        537.06        17.07 o
   3  10   7          3.56          5.29        16.55 o
   4  10   7        677.17        641.10        28.80 o
   5  10   7        145.06        109.09        20.26 o
   6  10   7        194.20        209.08        23.45 o
   7  10   7        271.99        206.19        31.50 o
  -8  11   7        152.62        169.79        16.66 o
  -7  11   7         90.76        129.04        12.93 o
  -6  11   7         20.58         20.06        10.51 o
  -5  11   7        207.04        232.29        13.61 o
  -4  11   7         24.49         32.52         9.71 o
  -3  11   7        307.05        272.15        15.72 o
  -2  11   7          2.60         -5.28        14.17 o
  -1  11   7         92.52         86.06        11.92 o
   0  11   7        246.06        236.09        14.12 o
   1  11   7        463.50        467.53        20.29 o
   2  11   7          3.09          9.65        38.12 o
   3  11   7        115.47         91.97        18.26 o
   4  11   7         20.67          0.63        18.11 o
   5  11   7          3.25        -13.54        29.29 o
   6  11   7         79.47         92.20        21.87 o
  -7  12   7         50.47         35.76        12.22 o
  -6  12   7         11.28         34.51        11.69 o
  -5  12   7         60.08         55.26        11.44 o
  -4  12   7        132.48        119.11        14.52 o
  -3  12   7         10.92          4.84        17.78 o
  -2  12   7          3.15         -2.80        13.43 o
  -1  12   7         10.16         30.46        11.61 o
   0  12   7         96.47        127.77        16.87 o
   1  12   7          0.37        -12.84        18.06 o
   2  12   7         52.26         78.48        19.37 o
   3  12   7         13.26        -15.58        17.96 o
   4  12   7        187.85        172.12        32.50 o
   5  12   7         79.36         64.02        21.57 o
  -5  13   7         20.21         17.09        16.59 o
  -4  13   7          2.78          2.88        13.35 o
  -3  13   7         12.24         15.83        13.22 o
  -2  13   7          1.11         12.90        17.20 o
  -1  13   7          6.12        -21.67        21.67 o
   0  13   7          1.64          1.61        22.47 o
   1  13   7         11.61         16.85        22.07 o
   2  13   7         19.40         34.51        24.48 o
   3  13   7          0.94        -14.42        31.70 o
 -13   0   8        591.98        617.94        45.34 o
 -12   0   8       1807.99       1680.88        65.41 o
 -11   0   8          5.98         18.46        22.07 o
 -10   0   8       2829.99       2777.01        61.26 o
  -9   0   8        676.68        630.21        41.33 o
  -8   0   8        150.26        122.99        14.16 o
  -7   0   8        629.95        583.43        30.09 o
  -6   0   8          4.75         13.64        12.44 o
  -5   0   8       4424.30       4353.27       118.77 o
  -4   0   8       4693.62       4421.09       120.38 o
  -3   0   8       2164.57       2344.20        46.44 o
  -2   0   8        264.70        240.88        14.04 o
  -1   0   8       6539.66       6152.93       165.32 o
   0   0   8        306.47        332.93        10.44 o
   1   0   8       3510.84       3366.58        83.86 o
   2   0   8         56.14         27.65         6.82 o
   3   0   8         87.09         84.31        10.03 o
   4   0   8       2611.70       2482.69        51.47 o
   5   0   8       2966.14       3024.74       115.76 o
   6   0   8        286.71        239.96        17.25 o
   7   0   8       4137.20       4141.48        83.58 o
   8   0   8        547.87        598.01        27.48 o
   9   0   8        690.74        675.40        49.36 o
  10   0   8        372.23        294.12        33.71 o
  11   0   8          0.04         52.16        30.50 o
 -13   1   8        136.01        139.22        22.39 o
 -12   1   8        539.89        620.65        29.57 o
 -11   1   8        616.17        588.88        22.59 o
 -10   1   8         28.32         12.11        11.71 o
  -9   1   8         74.25         66.76        10.92 o
  -8   1   8        832.31        886.15        22.64 o
  -7   1   8          2.59         16.69         9.03 o
  -6   1   8       1991.78       2066.49        36.13 o
  -5   1   8       2588.94       2413.56        40.05 o
  -4   1   8         68.41         82.78         6.91 o
  -3   1   8       5522.15       5432.04        62.54 o
  -2   1   8       2971.63       2928.15        31.75 o
  -1   1   8        372.62        334.48         7.59 o
   0   1   8       2750.39       2813.46        53.47 o
   1   1   8       1315.85       1341.55        24.62 o
   2   1   8       2023.84       1884.39        30.50 o
   3   1   8       3813.00       3615.09        57.69 o
   4   1   8        540.96        618.50        18.86 o
   5   1   8        238.19        212.15        10.68 o
   6   1   8        490.90        475.93        15.63 o
   7   1   8          4.79          5.07         9.15 o
   8   1   8        453.61        489.59        17.45 o
   9   1   8        552.94        608.53        19.77 o
  10   1   8         98.61         87.74        15.27 o
  11   1   8        515.64        591.06        48.55 o
 -13   2   8         72.18         78.86        36.11 o
 -12   2   8        397.72        329.84        32.70 o
 -11   2   8         98.22         59.82        13.85 o
 -10   2   8        683.80        759.84        30.22 o
  -9   2   8         38.70         30.73        14.40 o
  -8   2   8         94.03         74.56        10.44 o
  -7   2   8        214.85        215.56        11.58 o
  -6   2   8        593.49        634.75        18.51 o
  -5   2   8        967.06        954.13        25.10 o
  -4   2   8        469.01        446.26        16.68 o
  -3   2   8        339.22        314.77         8.22 o
  -2   2   8         87.60         63.57         4.23 o
  -1   2   8       2777.03       2838.72        54.58 o
   0   2   8        375.51        386.25        11.84 o
   1   2   8        395.91        387.09        38.52 o
   2   2   8        401.77        439.03        12.15 o
   3   2   8        759.97        825.48        17.52 o
   4   2   8       3433.93       3311.91        65.85 o
   5   2   8        372.17        428.60        14.62 o
   6   2   8        141.59        147.93        10.99 o
   7   2   8        158.58        177.42        11.79 o
   8   2   8         91.15         88.37        11.20 o
   9   2   8        203.15        201.49        16.11 o
  10   2   8        189.58        153.72        24.28 o
  11   2   8          8.47         11.26        18.63 o
 -13   3   8         21.98         17.58        18.42 o
 -12   3   8         13.26         -0.51        19.46 o
 -11   3   8        107.29         63.58        18.15 o
 -10   3   8         34.77         49.59        16.17 o
  -9   3   8         42.94         57.69        14.61 o
  -8   3   8         77.47         77.45        15.73 o
  -7   3   8        161.22        184.65        10.56 o
  -6   3   8        274.51        316.07        14.25 o
  -5   3   8         58.38         63.89         7.15 o
  -4   3   8          3.32         10.93         4.88 o
  -3   3   8         90.99         98.43         4.94 o
  -2   3   8         87.07        137.58         8.55 o
  -1   3   8        217.75        241.82         7.22 o
   0   3   8         25.69         33.36         6.82 o
   1   3   8        283.44        331.10        12.58 o
   2   3   8        592.80        669.34        13.84 o
   3   3   8          2.69         -5.71         8.17 o
   4   3   8        677.52        703.78        23.71 o
   5   3   8         11.81         17.41         9.15 o
   6   3   8          0.17         10.23         9.14 o
   7   3   8         80.98         65.89        10.32 o
   8   3   8          0.07          0.95        12.31 o
   9   3   8        106.69         86.14        14.39 o
  10   3   8          7.22         -3.85        17.36 o
  11   3   8         46.65         37.83        25.88 o
 -13   4   8        174.11        193.34        29.69 o
 -12   4   8        109.76        144.74        27.09 o
 -11   4   8         13.00         28.63        17.45 o
 -10   4   8         70.88         68.37        17.86 o
  -9   4   8          1.06          1.52        29.49 o
  -8   4   8         53.56         50.16        14.85 o
  -7   4   8          3.95         18.11        13.64 o
  -6   4   8         86.56         78.74        15.05 o
  -5   4   8         77.19         82.57         6.76 o
  -4   4   8       1023.59       1036.80        18.00 o
  -3   4   8       1090.88        682.95        30.09 o
  -2   4   8        394.79        437.32        13.84 o
  -1   4   8        373.12        401.26        10.24 o
   0   4   8        878.70       1026.84        17.25 o
   1   4   8        845.09        758.47        18.57 o
   2   4   8        311.72        303.64        20.27 o
   3   4   8         81.81         96.06        10.84 o
   4   4   8        226.46        230.49        25.97 o
   5   4   8          0.44         14.52         8.95 o
   6   4   8       1141.63       1034.77        26.57 o
   7   4   8        740.37        747.33        23.29 o
   8   4   8         27.85         27.49        12.59 o
   9   4   8         34.47         49.77        17.66 o
  10   4   8         20.52         21.03        18.85 o
 -13   5   8         56.81         77.94        33.30 o
 -12   5   8         48.49         51.47        39.32 o
 -11   5   8        123.68        140.99        20.41 o
 -10   5   8          1.10        -16.11        16.11 o
  -9   5   8        260.87        216.71        18.68 o
  -8   5   8        697.09        877.83        30.22 o
  -7   5   8         67.23         78.90        14.91 o
  -6   5   8        511.55        591.71        24.09 o
  -5   5   8        953.26        812.03        25.34 o
  -4   5   8        137.53        134.38         7.25 o
  -3   5   8        581.40        533.47        18.77 o
  -2   5   8        508.39        483.29        11.02 o
  -1   5   8        456.50        480.22        12.03 o
   0   5   8       1379.33       1294.20        21.12 o
   1   5   8        649.03        695.80        14.91 o
   2   5   8        178.47        157.02        11.52 o
   3   5   8       1656.67       1738.99        34.37 o
   4   5   8         63.94         49.86        11.67 o
   5   5   8        170.56        176.10        13.73 o
   6   5   8          2.72          3.76        11.88 o
   7   5   8          4.97          0.80        11.53 o
   8   5   8        201.30        197.84        20.78 o
   9   5   8        300.02        277.89        23.58 o
  10   5   8         81.20        110.04        21.82 o
 -12   6   8        421.49        461.31        52.36 o
 -11   6   8          7.78          9.55        16.77 o
 -10   6   8        876.95        813.35        33.51 o
  -9   6   8        806.90        799.21        28.91 o
  -8   6   8         49.21         17.28        17.86 o
  -7   6   8        964.90       1114.74        33.14 o
  -6   6   8        543.62        578.23        16.32 o
  -5   6   8        108.09        171.12        20.73 o
  -4   6   8        665.07        633.90        17.88 o
  -3   6   8         19.08          9.00         7.04 o
  -2   6   8        387.25        354.69        11.43 o
  -1   6   8       1016.10        961.50        18.39 o
   0   6   8         87.31         98.00         7.89 o
   1   6   8        425.20        421.51        12.44 o
   2   6   8        395.74        383.65        16.78 o
   3   6   8          0.68          9.30        10.68 o
   4   6   8        864.74        852.16        23.33 o
   5   6   8        861.64        847.60        39.19 o
   6   6   8        122.04        118.30        13.40 o
   7   6   8       1077.34       1032.05        34.89 o
   8   6   8         84.46         80.70        18.46 o
   9   6   8        174.92        169.10        21.65 o
  10   6   8        216.30        260.98        31.30 o
 -12   7   8         76.03         31.15        27.89 o
 -11   7   8        146.08        162.75        22.15 o
 -10   7   8         29.88          4.62        27.69 o
  -9   7   8        107.42         92.28        17.92 o
  -8   7   8        394.78        344.75        21.65 o
  -7   7   8        275.22        185.12        13.58 o
  -6   7   8       1507.72       1379.97        25.53 o
  -5   7   8        379.37        461.62        15.61 o
  -4   7   8          7.43          0.75         7.98 o
  -3   7   8       1342.13       1423.44        21.92 o
  -2   7   8       1024.16       1004.45        19.03 o
  -1   7   8        625.32        560.15        22.47 o
   0   7   8       3225.97       3136.28        45.19 o
   1   7   8        487.03        429.18        13.89 o
   2   7   8        670.94        666.50        16.85 o
   3   7   8        660.67        641.31        20.85 o
   4   7   8         34.41         47.49        15.64 o
   5   7   8        652.30        677.92        25.01 o
   6   7   8        318.31        313.71        22.86 o
   7   7   8          0.30         -9.78        16.65 o
   8   7   8        280.67        276.26        23.95 o
   9   7   8        436.46        413.44        28.31 o
 -11   8   8          5.66          2.52        19.28 o
 -10   8   8        420.63        523.69        28.62 o
  -9   8   8        147.80        124.27        19.46 o
  -8   8   8        163.96        182.69        14.44 o
  -7   8   8        771.81        614.68        28.01 o
  -6   8   8        244.52        314.20        17.66 o
  -5   8   8          3.94          6.81         8.41 o
  -4   8   8          9.24          5.94         7.71 o
  -3   8   8        119.25        153.79         9.18 o
  -2   8   8        230.57        277.50        11.69 o
  -1   8   8       2299.23       2188.63        34.35 o
   0   8   8          1.57         13.01         8.31 o
   1   8   8       1085.95       1040.14        22.38 o
   2   8   8        237.80        208.05        13.62 o
   3   8   8        163.97        132.18        12.55 o
   4   8   8       1020.52       1004.79        41.15 o
   5   8   8        293.97        282.97        21.88 o
   6   8   8          6.87          2.45        19.46 o
   7   8   8         70.50        101.32        40.33 o
   8   8   8         28.59         31.49        19.73 o
 -10   9   8         54.84         52.25        40.53 o
  -9   9   8          0.58         -6.90        12.51 o
  -8   9   8         14.97         17.17        11.82 o
  -7   9   8          2.67          2.54        10.10 o
  -6   9   8         19.01         19.24         9.54 o
  -5   9   8        156.07        174.77        11.37 o
  -4   9   8         65.58         60.44         9.24 o
  -3   9   8        466.92        470.98        15.22 o
  -2   9   8        441.55        447.08        15.46 o
  -1   9   8         38.38         84.22         9.30 o
   0   9   8        197.16        201.88        12.57 o
   1   9   8         47.72         88.09        12.12 o
   2   9   8         17.15         22.97        11.16 o
   3   9   8          2.38          6.13        11.53 o
   4   9   8         17.01         41.21        20.06 o
   5   9   8         31.00         37.88        24.68 o
   6   9   8        105.07        134.17        75.44 o
   7   9   8          3.21         14.96        19.19 o
   8   9   8          1.66          5.35        34.11 o
  -9  10   8          1.53         14.71        13.59 o
  -8  10   8         13.33         13.92        12.75 o
  -7  10   8          5.13         15.99        11.22 o
  -6  10   8          0.43          5.76         9.68 o
  -5  10   8          8.74         26.95         9.73 o
  -4  10   8          0.05         -6.80         8.53 o
  -3  10   8         22.68         39.90        15.09 o
  -2  10   8          2.69         -3.53         9.93 o
  -1  10   8         10.44         -4.77         8.59 o
   0  10   8         13.44         24.78        12.08 o
   1  10   8         24.50         18.24        11.75 o
   2  10   8         15.81         20.51        12.59 o
   3  10   8          5.32         32.48        17.37 o
   4  10   8          3.66        -22.43        44.34 o
   5  10   8         11.58         26.74        17.49 o
   6  10   8          1.28          2.56        19.26 o
   7  10   8          2.04          1.89        19.50 o
  -8  11   8         38.49         82.26        16.93 o
  -7  11   8          8.86         17.62        11.26 o
  -6  11   8        111.83         98.83        11.83 o
  -5  11   8         55.94         36.78        10.65 o
  -4  11   8         74.98         56.02        10.90 o
  -3  11   8         68.04         74.38        12.25 o
  -2  11   8         41.38         49.50        11.74 o
  -1  11   8          3.03         -5.38        13.74 o
   0  11   8         94.00        112.11        20.06 o
   1  11   8         88.59        110.06        13.35 o
   2  11   8         33.72         36.21        18.66 o
   3  11   8        103.07         69.72        18.84 o
   4  11   8         42.12         21.60        41.93 o
   5  11   8         90.45         85.93        21.00 o
   6  11   8          5.67         23.14        21.67 o
  -7  12   8        166.26        192.29        14.81 o
  -6  12   8         51.39         38.59        11.73 o
  -5  12   8          0.73          5.64        10.39 o
  -4  12   8         35.17         48.73        12.96 o
  -3  12   8          0.15         14.30        18.06 o
  -2  12   8         56.26         77.23        16.88 o
  -1  12   8         57.33         59.39        16.46 o
   0  12   8         10.69         42.54        21.47 o
   1  12   8        330.05        321.41        31.70 o
   2  12   8         84.19         30.62        37.12 o
   3  12   8         25.85         52.33        19.30 o
   4  12   8         44.01         22.47        20.47 o
  -4  13   8          9.22         10.82        16.87 o
  -3  13   8        231.54        210.61        21.98 o
  -2  13   8        221.37        226.67        21.84 o
  -1  13   8          9.87          6.42        20.87 o
   0  13   8        162.90        191.40        29.29 o
   1  13   8         35.68         45.74        24.48 o
   2  13   8          4.39         -3.61        22.87 o
 -13   1   9         37.87         27.06        31.30 o
 -12   1   9        112.90         82.08        18.16 o
 -11   1   9        304.53        345.82        25.08 o
 -10   1   9        123.98         98.45        18.48 o
  -9   1   9        101.05        176.57        12.56 o
  -8   1   9        379.05        374.53        15.94 o
  -7   1   9         92.24        128.87         7.89 o
  -6   1   9       1135.17       1027.89        22.42 o
  -5   1   9       1680.62       1786.01        31.80 o
  -4   1   9        231.83        268.80         9.62 o
  -3   1   9       1586.54       1617.43        21.54 o
  -2   1   9        329.24        301.29         6.96 o
  -1   1   9        709.12        629.72        14.75 o
   0   1   9        449.76        441.56        28.69 o
   1   1   9        123.85        113.77         7.52 o
   2   1   9         60.33         18.64         3.27 o
   3   1   9       1487.89       1383.04        43.79 o
   4   1   9        256.99        293.73        14.29 o
   5   1   9        186.99        213.61        10.93 o
   6   1   9          9.01          3.00         8.86 o
   7   1   9         93.77         84.93        20.87 o
   8   1   9        313.05        350.39        17.92 o
   9   1   9        147.24        179.42        21.42 o
  10   1   9         89.21         89.82        21.26 o
 -13   2   9        137.63        116.65        21.10 o
 -12   2   9        292.89        305.16        23.79 o
 -11   2   9         74.18         28.19        17.28 o
 -10   2   9        726.34        880.18        32.70 o
  -9   2   9        558.24        509.92        25.68 o
  -8   2   9        148.71        121.56        11.18 o
  -7   2   9        667.58        606.72        15.32 o
  -6   2   9        684.56        688.11        31.01 o
  -5   2   9       2354.45       2471.20        41.32 o
  -4   2   9       7852.02       7957.21       102.47 o
  -3   2   9         62.83        145.26         5.26 o
  -2   2   9       8049.55       7587.12        97.23 o
  -1   2   9        227.02        146.96        17.29 o
   0   2   9        558.10        663.37        20.64 o
   1   2   9        256.34        190.11        13.42 o
   2   2   9       1111.81        924.17        16.11 o
   3   2   9         62.53         15.19         5.00 o
   4   2   9       3392.44       3578.18        71.22 o
   5   2   9        449.22        459.70        14.79 o
   6   2   9       1624.54       1588.83        33.61 o
   7   2   9       1466.69       1460.52        40.28 o
   8   2   9          6.70          5.03        12.69 o
   9   2   9        137.08        160.33        16.02 o
  10   2   9          9.91          8.43        31.70 o
 -13   3   9         65.24         47.97        27.09 o
 -12   3   9        416.77        271.57        36.31 o
 -11   3   9        826.60       1042.26        35.61 o
 -10   3   9         52.27         62.77        23.07 o
  -9   3   9        185.02        284.78        19.71 o
  -8   3   9       1324.62       1148.17        33.76 o
  -7   3   9        118.50        117.77        14.33 o
  -6   3   9       3541.14       3453.79        74.63 o
  -5   3   9       4746.69       4919.25       107.34 o
  -4   3   9         28.71         37.08         5.13 o
  -3   3   9       5781.64       5500.17        57.96 o
  -2   3   9       3545.70       3585.19        42.99 o
  -1   3   9       2716.48       2595.16        42.95 o
   0   3   9       7719.88       8122.04       122.55 o
   1   3   9        255.15        182.85         9.85 o
   2   3   9       1931.29       1712.57        26.18 o
   3   3   9       2283.15       2261.63        37.66 o
   4   3   9         62.86         23.21        26.87 o
   5   3   9       2495.47       2589.06        46.97 o
   6   3   9         29.18         36.22        11.22 o
   7   3   9        300.31        280.70        16.11 o
   8   3   9        508.11        536.79        21.11 o
   9   3   9        472.55        431.20        20.36 o
  10   3   9        208.20        274.61        23.49 o
 -13   4   9         54.87        -17.86        27.89 o
 -12   4   9        559.74        586.12        30.89 o
 -11   4   9         21.21         34.14        17.45 o
 -10   4   9        922.41       1109.94        90.89 o
  -9   4   9        760.00        714.33        29.12 o
  -8   4   9          1.48          1.31        13.58 o
  -7   4   9       1317.04       1221.36        34.37 o
  -6   4   9        412.02        382.64        17.12 o
  -5   4   9       2016.39       2030.72        35.58 o
  -4   4   9       2830.68       2812.50        45.99 o
  -3   4   9         30.55         16.79         5.44 o
  -2   4   9       2398.19       2251.02        36.34 o
  -1   4   9       1369.37       1352.85        29.54 o
   0   4   9        421.38        444.48        10.16 o
   1   4   9       2461.62       2407.07        41.92 o
   2   4   9        687.52        674.55        19.29 o
   3   4   9        867.90        813.17        21.45 o
   4   4   9       2600.33       2623.69        47.09 o
   5   4   9        917.29        931.56        24.49 o
   6   4   9        146.80        129.73        13.53 o
   7   4   9        972.84        970.22        26.46 o
   8   4   9          3.19         22.87        12.88 o
   9   4   9        536.55        515.66        65.61 o
  10   4   9        143.23        116.00        21.36 o
 -12   5   9         38.72         13.13        19.31 o
 -11   5   9         55.82         64.75        18.70 o
 -10   5   9          9.43          1.52        42.13 o
  -9   5   9        244.07        232.45        18.85 o
  -8   5   9        588.76        627.22        26.11 o
  -7   5   9         33.30         29.80        13.50 o
  -6   5   9        798.59        894.19        21.48 o
  -5   5   9         21.72         30.11         9.38 o
  -2   5   9        224.81        222.19         9.08 o
  -1   5   9        138.38        148.80         7.36 o
   0   5   9       1546.59       1638.52        25.58 o
   1   5   9         72.58         80.26        10.26 o
   2   5   9         68.10         78.89        11.31 o
   3   5   9          4.64         -2.16        10.33 o
   4   5   9        206.65        255.03        14.71 o
   5   5   9       1734.40       1791.36        36.51 o
   6   5   9        614.85        599.52        22.00 o
   7   5   9         33.54         43.51        12.92 o
   8   5   9        130.93        121.89        18.93 o
   9   5   9         73.99         58.83        19.52 o
  10   5   9         73.81         71.25        20.93 o
 -12   6   9         15.40         10.79        18.92 o
 -11   6   9         28.81         42.63        18.68 o
 -10   6   9         87.19         75.44        28.09 o
  -9   6   9         75.67         67.37        21.67 o
  -8   6   9         10.10         42.32        14.84 o
  -7   6   9        362.90        377.99        21.23 o
  -6   6   9         12.12         14.01        10.66 o
  -5   6   9        433.86        472.44        15.66 o
  -4   6   9          1.06         -5.50         6.51 o
  -3   6   9         25.93         61.03         6.89 o
  -2   6   9         19.64         30.79         6.40 o
  -1   6   9        519.41        489.49        13.19 o
   0   6   9        195.15        206.54         9.62 o
   1   6   9        105.01        138.95         8.70 o
   2   6   9         87.45        103.46        15.02 o
   3   6   9         12.17         22.14        14.86 o
   4   6   9        196.22        208.06        14.09 o
   5   6   9        697.33        682.99        21.63 o
   6   6   9        124.23        109.06        13.68 o
   7   6   9         39.79         52.20        17.32 o
   8   6   9         10.27         32.20        17.37 o
   9   6   9         36.23         49.90        25.48 o
 -11   7   9          1.15        -18.12        18.12 o
 -10   7   9        149.58        218.97        30.90 o
  -9   7   9         72.48        121.66        18.12 o
  -8   7   9        238.11        339.75        21.18 o
  -7   7   9         77.62        105.83        12.22 o
  -6   7   9          0.52         -3.22         8.46 o
  -5   7   9         22.47         15.55         8.15 o
  -4   7   9         25.38         28.47         8.16 o
  -3   7   9        207.32        190.81         8.84 o
  -2   7   9         27.43         61.09         8.24 o
  -1   7   9        583.46        549.22        15.17 o
   0   7   9         16.23         -0.29         7.42 o
   1   7   9          0.49          6.50        10.34 o
   2   7   9         14.98         33.84        11.24 o
   3   7   9        307.85        305.35        15.62 o
   4   7   9         79.61         85.92        12.73 o
   5   7   9         20.31         24.01        11.91 o
   6   7   9         87.29         76.09        47.35 o
   7   7   9         78.85         88.94        18.63 o
   8   7   9        203.74        230.91        33.51 o
   9   7   9          3.14         58.34        20.72 o
 -11   8   9        148.21        186.84        23.04 o
 -10   8   9         46.32         76.92        22.27 o
  -9   8   9        240.61        293.79        17.49 o
  -8   8   9        348.74        367.83        17.85 o
  -7   8   9        692.14        707.04        22.30 o
  -6   8   9         58.56         74.36        10.08 o
  -5   8   9         11.35         10.55         8.54 o
  -4   8   9        925.24        859.74        17.57 o
  -3   8   9        264.95        318.86        15.23 o
  -2   8   9        686.71        619.17        16.20 o
  -1   8   9        144.92        198.51        10.91 o
   0   8   9        447.33        470.09        18.28 o
   1   8   9        781.88        762.48        22.12 o
   2   8   9        628.88        565.92        22.64 o
   3   8   9          0.76         27.31        11.44 o
   4   8   9        732.60        780.63        24.20 o
   5   8   9         82.72         71.78        17.62 o
   6   8   9        132.97        151.29        20.47 o
   7   8   9         59.96         89.71        20.17 o
   8   8   9          1.41         14.87        19.50 o
 -10   9   9         15.04         20.31        14.09 o
  -9   9   9        181.53        148.25        15.73 o
  -8   9   9        723.12        708.73        34.97 o
  -7   9   9          2.27         10.26        11.87 o
  -6   9   9        369.88        356.52        15.01 o
  -5   9   9        123.09        153.71        12.68 o
  -4   9   9          8.82          0.82         8.50 o
  -3   9   9        920.60        876.20        19.94 o
  -2   9   9        693.03        662.22        19.53 o
  -1   9   9        300.35        272.39        15.21 o
   0   9   9        904.59        910.42        25.10 o
   1   9   9        116.44        104.50        13.06 o
   2   9   9        297.24        294.17        24.39 o
   3   9   9        328.25        360.47        17.82 o
   4   9   9        445.97        469.81        34.31 o
   5   9   9        564.48        541.14        28.82 o
   6   9   9          2.11          2.86        29.49 o
   7   9   9         10.18          7.51        19.44 o
  -9  10   9        142.31        195.15        16.78 o
  -8  10   9          7.73          5.01        12.86 o
  -7  10   9        457.52        502.88        24.56 o
  -6  10   9        301.43        303.10        14.31 o
  -5  10   9        164.88        170.36        12.25 o
  -4  10   9        325.53        352.44        14.70 o
  -3  10   9        150.48        113.88        12.38 o
  -2  10   9        498.24        477.43        19.54 o
  -1  10   9         65.87         69.46        15.01 o
   0  10   9         19.55         21.75        11.91 o
   1  10   9        398.30        431.70        19.81 o
   2  10   9        452.65        480.00        20.31 o
   3  10   9         33.91         58.49        17.82 o
   4  10   9        495.78        501.67        28.25 o
   5  10   9         72.91         80.59        20.19 o
   6  10   9        100.24         70.29        20.90 o
  -8  11   9        104.20        192.06        26.64 o
  -7  11   9         12.94         19.07        11.18 o
  -6  11   9        326.12        380.79        22.88 o
  -5  11   9        344.67        285.59        14.68 o
  -4  11   9          1.18          3.61        15.65 o
  -3  11   9        245.02        239.21        24.48 o
  -2  11   9         51.60         84.77        16.31 o
  -1  11   9         11.46         26.44        16.65 o
   0  11   9        103.07        113.16        13.79 o
   1  11   9         50.33         38.46        13.50 o
   2  11   9         84.93        105.12        19.51 o
   3  11   9        220.78        248.06        26.88 o
   4  11   9          5.31         -4.82        18.47 o
   5  11   9         86.72        127.78        22.34 o
  -6  12   9          6.60         15.29        13.43 o
  -5  12   9         14.64         -0.11        13.13 o
  -4  12   9          1.28          4.71        16.91 o
  -3  12   9         26.89         54.37        17.25 o
  -2  12   9         75.13         68.00        16.84 o
  -1  12   9         59.65         45.34        16.60 o
   0  12   9          0.05         24.09        15.31 o
   1  12   9         19.87         14.45        22.07 o
   2  12   9          8.86         17.66        22.87 o
   3  12   9          2.00        -18.89        18.89 o
  -4  13   9         36.45         27.10        18.79 o
  -3  13   9          3.12        -10.26        17.48 o
  -2  13   9          0.54         24.25        17.25 o
  -1  13   9         13.50         36.51        23.27 o
   0  13   9          0.73         28.89        24.48 o
   1  13   9          6.80         23.67        24.08 o
 -13   0  10        185.52        217.08        32.50 o
 -12   0  10        261.30        270.85        32.10 o
 -11   0  10        417.30        459.84        37.32 o
 -10   0  10       2843.71       2704.90        86.67 o
  -9   0  10        747.32        806.53        27.94 o
  -8   0  10        278.56        319.70        18.50 o
  -7   0  10        107.63        135.22        18.06 o
  -6   0  10        641.02        812.55        33.71 o
  -5   0  10       2460.31       2451.70        73.03 o
  -4   0  10       2881.94       2679.73        53.64 o
  -3   0  10        110.97        141.98        19.66 o
  -2   0  10       2974.53       2858.66        56.29 o
  -1   0  10        422.81        338.26        25.28 o
   0   0  10        135.42        102.37         8.03 o
   2   0  10       1047.39       1129.95        32.50 o
   3   0  10        324.74        332.20        39.12 o
   4   0  10        290.09        278.67        14.76 o
   5   0  10        567.40        595.49        34.31 o
   6   0  10        362.95        316.19        30.90 o
   7   0  10       1916.85       1936.88        71.83 o
   8   0  10        116.48        116.77        26.88 o
   9   0  10        585.27        520.43        42.93 o
  10   0  10         75.02        108.74        31.30 o
 -13   1  10        165.19        168.84        41.93 o
 -12   1  10        466.94        482.39        28.23 o
 -11   1  10       1474.13       1507.14        43.41 o
 -10   1  10         72.92         93.21        13.08 o
  -9   1  10       1565.02       1582.08        32.00 o
  -8   1  10        505.69        524.90        27.25 o
  -7   1  10        199.61        261.60        12.85 o
  -6   1  10       3058.13       3092.75        51.24 o
  -5   1  10        438.69        375.49        14.04 o
  -4   1  10        413.55        377.11        12.19 o
  -3   1  10        232.81        175.72         6.52 o
  -2   1  10       1998.58       2008.05        25.55 o
  -1   1  10        755.05        733.08        16.38 o
   0   1  10       7486.43       7242.88       109.33 o
   1   1  10         76.47         89.22        15.85 o
   2   1  10       1044.42        994.58        18.45 o
   3   1  10         58.20         46.50         9.47 o
   4   1  10        175.50        188.37        12.35 o
   5   1  10       3029.55       2935.14        51.36 o
   6   1  10       1144.61       1127.74        27.33 o
   7   1  10        169.71        164.70        19.15 o
   8   1  10        662.55        683.65        31.87 o
   9   1  10        105.63        105.68        20.12 o
  10   1  10        124.68        105.92        22.13 o
 -13   2  10         47.36         38.50        20.12 o
 -12   2  10        105.08        146.25        20.85 o
 -11   2  10        145.33        136.33        19.24 o
 -10   2  10        261.15        290.61        20.45 o
  -9   2  10        151.89        133.73        16.27 o
  -8   2  10         80.35         68.63        14.44 o
  -7   2  10        848.85        933.77        19.79 o
  -6   2  10         65.61         59.09        11.94 o
  -5   2  10       2719.42       2828.78        40.29 o
  -4   2  10        621.49        548.77        12.10 o
  -3   2  10        455.07        417.23         8.87 o
  -2   2  10        827.65        760.29        21.02 o
  -1   2  10       1104.56       1123.81        29.79 o
   0   2  10          5.86          6.66         4.67 o
   1   2  10       2739.60       2645.23        96.50 o
   2   2  10         84.17         73.18         8.59 o
   3   2  10        774.26        750.76        23.61 o
   4   2  10        152.44        142.61        12.16 o
   5   2  10        197.19        199.98        13.39 o
   6   2  10        168.44        151.29        13.14 o
   7   2  10        288.44        268.04        15.64 o
   8   2  10         61.95         83.77        18.96 o
   9   2  10         15.38         20.58        18.02 o
  10   2  10         34.14         38.92        31.30 o
 -13   3  10          7.87         -4.33        40.53 o
 -12   3  10         10.03        -16.55        16.55 o
 -11   3  10          4.77         21.17        21.67 o
 -10   3  10         23.40         27.69        15.60 o
  -9   3  10          0.54        -10.05        26.48 o
  -8   3  10        141.65        125.64        15.89 o
  -7   3  10        335.68        326.75        15.41 o
  -6   3  10         64.72         69.20         9.04 o
  -5   3  10        604.28        603.70        20.73 o
  -4   3  10       1458.73       1461.63        18.89 o
  -3   3  10        138.80        158.41         7.18 o
  -2   3  10        390.83        401.50        10.04 o
  -1   3  10        413.05        437.22        16.46 o
   0   3  10        829.07        943.38        21.20 o
   1   3  10          1.42          4.37         7.93 o
   2   3  10        138.51        138.61        10.96 o
   3   3  10         38.08         61.34        10.58 o
   4   3  10         78.16         67.14        11.25 o
   5   3  10        185.61        152.86        12.41 o
   6   3  10          3.58          6.68        11.60 o
   7   3  10          8.14         24.79        13.51 o
   8   3  10         67.25         97.25        15.48 o
   9   3  10          8.43         42.00        49.36 o
  10   3  10          0.19        -18.46        30.90 o
 -13   4  10         19.55         13.37        34.11 o
 -12   4  10         41.15         29.20        18.98 o
 -11   4  10         10.06          1.29        19.66 o
 -10   4  10        126.25         99.45        18.15 o
  -9   4  10         13.40         36.23        15.18 o
  -8   4  10          1.97         13.54        20.46 o
  -7   4  10         16.28         -6.23        12.82 o
  -6   4  10         46.06         43.91         9.50 o
  -5   4  10          1.03          5.18         6.48 o
  -4   4  10        401.73        359.18        11.17 o
  -3   4  10         11.25         22.04         4.37 o
  -2   4  10        187.52        197.42         7.91 o
  -1   4  10         59.29         87.27         9.21 o
   0   4  10        857.13        793.36        19.85 o
   1   4  10        370.95        293.30        13.65 o
   2   4  10         39.42         67.71        10.26 o
   3   4  10         20.64          1.79        10.01 o
   4   4  10         16.70         19.07        10.26 o
   5   4  10         63.77         80.54        11.42 o
   6   4  10         54.15         56.43        12.25 o
   7   4  10          6.72          9.13        11.94 o
   8   4  10         20.44         30.80        13.46 o
   9   4  10         42.74         36.04        17.82 o
 -12   5  10        147.95        138.49        25.28 o
 -11   5  10        484.96        448.74        26.22 o
 -10   5  10          4.34        -14.99        15.45 o
  -9   5  10        605.54        614.44        27.25 o
  -8   5  10         93.23        127.58        15.70 o
  -7   5  10        716.68        736.21        25.87 o
  -6   5  10        979.23        910.89        20.28 o
  -5   5  10        261.59        240.56        10.66 o
  -4   5  10         15.76          5.34         6.21 o
  -2   5  10        133.18        129.97         7.46 o
  -1   5  10        607.82        601.28        13.44 o
   0   5  10       1136.30       1032.58        23.88 o
   1   5  10         13.71         21.35        12.65 o
   2   5  10       1597.95       1501.26        31.07 o
   3   5  10        357.43        333.06        15.87 o
   4   5  10        364.93        399.74        17.60 o
   5   5  10        425.63        402.15        18.05 o
   6   5  10        182.76        190.29        14.52 o
   7   5  10         29.55         28.80        14.59 o
   8   5  10        692.59        671.86        30.40 o
   9   5  10         84.69         66.65        23.07 o
 -12   6  10         88.61         63.11        28.49 o
 -11   6  10         16.32         -7.33        17.42 o
 -10   6  10        403.96        348.85        33.10 o
  -9   6  10         99.83        192.41        19.07 o
  -8   6  10       1074.31       1034.16        32.68 o
  -7   6  10       1597.58       1687.04        42.78 o
  -6   6  10          1.32         -2.77         7.52 o
  -5   6  10       1458.02       1482.85        29.48 o
  -4   6  10       1541.90       1492.84        29.49 o
  -3   6  10        638.30        583.80        14.08 o
  -2   6  10       2038.98       1965.06        30.37 o
  -1   6  10         27.41         23.99        10.15 o
   0   6  10         36.80         17.23        10.26 o
   1   6  10       1642.89       1575.88        32.59 o
   2   6  10       2740.44       2681.75        48.24 o
   3   6  10        203.67        233.40        14.28 o
   4   6  10       1568.33       1549.45        33.63 o
   5   6  10         75.59        113.47        13.55 o
   6   6  10        284.22        254.26        16.30 o
   7   6  10        447.71        457.51        26.12 o
   8   6  10          0.15         26.72        17.50 o
   9   6  10        316.19        309.40        46.75 o
 -11   7  10        365.25        357.04        25.88 o
 -10   7  10          4.43         21.99        17.06 o
  -9   7  10        754.35        636.08        28.39 o
  -8   7  10        744.83        865.01        24.89 o
  -7   7  10         52.48         50.46        18.47 o
  -6   7  10        386.65        449.19        15.37 o
  -5   7  10         19.04         23.88         7.68 o
  -4   7  10         70.01         71.55         8.75 o
  -3   7  10        440.08        438.18        16.68 o
  -2   7  10        515.50        546.70        19.09 o
  -1   7  10         46.46         54.37        11.12 o
   0   7  10        848.70        849.20        23.21 o
   1   7  10         79.53         48.97        11.35 o
   2   7  10        452.89        447.40        18.18 o
   3   7  10        626.23        647.85        31.17 o
   4   7  10        212.33        236.07        16.80 o
   5   7  10        831.83        856.62        25.67 o
   6   7  10          7.36          9.38        18.46 o
   7   7  10         23.55         41.48        17.68 o
   8   7  10         82.74         88.19        20.40 o
 -11   8  10          7.89        -24.28        24.28 o
 -10   8  10         95.87         68.14        14.46 o
  -9   8  10         33.49         11.19        12.44 o
  -8   8  10         87.38         34.35        11.85 o
  -7   8  10        368.65        410.06        18.50 o
  -6   8  10          4.21          2.40         9.11 o
  -5   8  10        377.35        455.08        15.35 o
  -4   8  10        445.41        461.46        14.00 o
  -3   8  10          7.39         26.35         7.98 o
  -2   8  10        576.12        554.65        20.17 o
  -1   8  10        547.71        543.91        39.96 o
   0   8  10         39.26         19.00        10.98 o
   1   8  10        614.64        605.32        20.84 o
   2   8  10         58.74         58.05        11.90 o
   3   8  10        265.41        286.11        18.26 o
   4   8  10        322.84        347.76        17.83 o
   5   8  10         21.00         -1.30        15.85 o
   6   8  10         49.60         70.50        19.00 o
   7   8  10         21.18         25.50        18.96 o
 -10   9  10         41.61         67.21        15.94 o
  -9   9  10        194.20        155.90        16.04 o
  -8   9  10         90.10         74.47        13.68 o
  -7   9  10         10.97         19.29        10.08 o
  -6   9  10        109.23        122.03        11.43 o
  -5   9  10         60.41         84.61        10.19 o
  -4   9  10         30.71         51.49        14.69 o
  -3   9  10         14.07         22.71        21.60 o
  -2   9  10          7.48         36.24        17.25 o
  -1   9  10        152.29        151.29        13.35 o
   0   9  10        360.35        331.47        16.87 o
   1   9  10          5.22         23.77        24.42 o
   2   9  10         19.49         15.11        12.30 o
   3   9  10        181.85        180.26        15.34 o
   4   9  10          1.87          9.85        16.52 o
   5   9  10        386.03        397.88        25.88 o
   6   9  10          9.04         18.45        18.22 o
   7   9  10         34.62         41.76        20.17 o
  -9  10  10         13.99          9.92        13.57 o
  -8  10  10         28.33         38.91        13.38 o
  -7  10  10        148.88        153.54        25.83 o
  -6  10  10         91.75        125.74        11.95 o
  -5  10  10          1.89         10.65        16.31 o
  -4  10  10         10.80          6.21        11.58 o
  -3  10  10         44.15         49.54        15.45 o
  -2  10  10          0.24          9.29        14.17 o
  -1  10  10          2.48          1.51        13.87 o
   0  10  10          6.01          9.66        17.69 o
   1  10  10         62.87         51.04        12.55 o
   2  10  10          2.33         11.75        12.27 o
   3  10  10         21.52         25.78        17.29 o
   4  10  10          3.27         40.64        17.38 o
   5  10  10         22.11         19.22        27.09 o
   6  10  10          1.18         29.07        19.75 o
  -8  11  10         94.81         89.53        24.68 o
  -7  11  10          5.43         18.22        14.08 o
  -6  11  10         19.81         26.21        17.43 o
  -5  11  10         14.59          2.59        12.47 o
  -4  11  10         54.47         51.55        17.41 o
  -3  11  10         86.56        134.31        18.29 o
  -2  11  10         23.35         19.20        15.03 o
  -1  11  10          1.19          1.87        18.00 o
   0  11  10         14.56          6.96        15.85 o
   1  11  10          5.81         24.58        14.75 o
   2  11  10        191.85        206.01        30.30 o
   3  11  10          8.07          8.82        19.26 o
   4  11  10         37.33         44.27        19.89 o
  -6  12  10          2.00         11.08        14.24 o
  -5  12  10         42.75         34.85        20.06 o
  -4  12  10         59.99         64.09        18.10 o
  -3  12  10          8.45         27.94        16.84 o
  -2  12  10        189.69        185.38        32.10 o
  -1  12  10         60.26         77.10        23.47 o
   0  12  10          4.22         35.50        15.54 o
   1  12  10         42.56         30.09        22.87 o
   2  12  10         18.05         56.18        24.48 o
   3  12  10         46.00         45.06        20.47 o
  -2  13  10         29.14         -4.82        26.48 o
  -1  13  10        106.57        132.82        28.09 o
 -13   1  11         23.73         32.87        19.57 o
 -12   1  11        162.75        148.66        21.70 o
 -11   1  11        366.27        361.08        34.71 o
 -10   1  11         34.06         62.86        12.92 o
  -9   1  11        465.77        410.09        21.56 o
  -8   1  11          0.98         10.47         7.46 o
  -7   1  11        193.20        162.06        11.74 o
  -6   1  11        270.40        296.79        13.19 o
  -5   1  11        412.50        416.60        12.35 o
  -4   1  11         67.33         65.71         6.02 o
  -3   1  11        891.54        770.58        13.52 o
  -2   1  11         69.41         87.96        11.84 o
  -1   1  11        308.43        298.60        11.38 o
   0   1  11        370.97        353.85        17.66 o
   1   1  11         22.57         13.13         3.80 o
   2   1  11       1073.17        841.93       116.57 o
   3   1  11        338.91        380.44        14.73 o
   4   1  11        335.74        320.72        14.79 o
   5   1  11        742.30        746.58        30.36 o
   6   1  11        550.24        528.40        26.94 o
   7   1  11          1.83        -16.96        16.96 o
   8   1  11        339.02        300.68        24.12 o
   9   1  11         25.82         51.20        20.26 o
  10   1  11        296.20        300.16        28.29 o
 -13   2  11        226.70        253.71        25.25 o
 -12   2  11         87.09        183.92        21.70 o
 -11   2  11        134.70        238.07        50.36 o
 -10   2  11        359.64        334.91        24.68 o
  -9   2  11        122.47         77.24        15.46 o
  -8   2  11         21.35         10.52        13.17 o
  -7   2  11        603.26        733.86        20.38 o
  -6   2  11        535.71        590.00        18.26 o
  -5   2  11       1104.01       1289.12        22.52 o
  -4   2  11       3287.80       3032.73        37.67 o
  -3   2  11        485.57        438.75         9.31 o
  -2   2  11       2868.53       2791.76        38.43 o
   1   2  11       4755.54       4401.14        89.09 o
   2   2  11       1197.81       1296.50        27.15 o
   3   2  11        196.71        192.85        13.77 o
   4   2  11         26.17          1.31         9.79 o
   5   2  11        390.92        369.48        16.27 o
   6   2  11        940.33        953.06        34.43 o
   7   2  11        673.70        724.75        32.10 o
   8   2  11         40.21         56.84        19.40 o
   9   2  11        423.85        468.14        28.62 o
 -13   3  11        123.33        161.08        23.12 o
 -12   3  11        215.37        249.90        22.54 o
 -11   3  11        807.25        936.60        34.45 o
 -10   3  11        150.74        284.28        20.85 o
  -9   3  11        663.31        566.16        25.67 o
  -8   3  11        247.42        224.29        17.56 o
  -7   3  11         15.48         20.63        13.19 o
  -6   3  11       2528.86       2835.26        41.50 o
  -5   3  11       1018.14        942.92        18.66 o
  -4   3  11       1379.78       1415.33        18.78 o
  -3   3  11       1920.74       1697.84        23.38 o
  -2   3  11        442.99        452.80        28.29 o
  -1   3  11       4053.82       4128.01        87.68 o
   0   3  11       4300.17       3867.78        62.44 o
   1   3  11       2030.06       1979.26        36.19 o
   2   3  11       2998.96       2907.27        49.99 o
   3   3  11        114.14        138.41        11.82 o
   4   3  11        280.91        321.45        15.47 o
   5   3  11       2548.40       2467.91        45.48 o
   6   3  11       1035.67       1036.18        26.67 o
   7   3  11        355.49        401.33        24.84 o
   8   3  11        459.83        411.90        25.99 o
   9   3  11         35.51         76.78        20.44 o
 -12   4  11         26.24         50.00        30.09 o
 -11   4  11        199.52        304.85        22.69 o
 -10   4  11        681.51        642.65        28.62 o
  -9   4  11         77.22         13.78        15.29 o
  -8   4  11        433.61        330.98        19.64 o
  -7   4  11        837.90        856.13        23.96 o
  -6   4  11         13.24         14.20         9.35 o
  -5   4  11       2426.69       2505.91        32.51 o
  -4   4  11       3397.09       3279.19        36.91 o
  -3   4  11        137.77        126.52         7.42 o
  -2   4  11       4040.04       3954.15        76.73 o
  -1   4  11       2279.59       2215.42        39.73 o
   0   4  11        377.98        410.83        16.28 o
   1   4  11       4039.92       3968.33        65.10 o
   2   4  11         50.79         45.88        10.31 o
   3   4  11       1000.10        960.50        24.49 o
   4   4  11        215.68        202.01        13.71 o
   5   4  11         10.34          0.23        10.51 o
   6   4  11        559.74        585.00        21.24 o
   7   4  11        556.54        622.09        22.59 o
   8   4  11         21.15         35.15        18.21 o
   9   4  11        283.87        339.07        42.53 o
 -12   5  11         62.04         37.89        19.60 o
 -11   5  11        288.78        267.05        58.58 o
 -10   5  11         26.69         35.79        16.51 o
  -9   5  11        884.60        887.15        31.19 o
  -8   5  11        784.52        727.16        28.22 o
  -7   5  11        146.90        136.04        10.57 o
  -6   5  11        214.38        205.07        12.37 o
  -5   5  11         24.03         33.76         8.11 o
  -4   5  11        312.41        321.32        10.85 o
  -3   5  11        206.73        204.41        23.34 o
  -2   5  11        142.67        130.68        11.13 o
  -1   5  11        289.54        289.12        13.98 o
   0   5  11       1183.87       1146.29        25.96 o
   1   5  11        294.84        337.79        19.40 o
   2   5  11         33.24         30.22        10.60 o
   3   5  11        557.49        569.82        19.28 o
   4   5  11          3.08          7.44        10.94 o
   5   5  11        624.42        604.52        21.12 o
   6   5  11        128.57        145.00        26.23 o
   7   5  11        118.52        143.82        14.87 o
   8   5  11        190.11        210.93        37.32 o
   9   5  11         18.67         41.73        34.91 o
 -12   6  11          9.42          0.17        24.08 o
 -11   6  11         43.69         35.64        21.27 o
 -10   6  11          0.42         24.94        16.45 o
  -9   6  11          6.52        -13.01        14.94 o
  -8   6  11          5.38          0.08        10.10 o
  -7   6  11          9.85         22.98        10.63 o
  -6   6  11         13.74         44.79         8.14 o
  -5   6  11        177.29        155.40        11.64 o
  -4   6  11        143.42        166.53         9.74 o
  -3   6  11         18.07         23.05         7.81 o
  -2   6  11         37.62         41.46        10.63 o
  -1   6  11          0.72         -9.06         9.80 o
   0   6  11          0.13          3.25        13.89 o
   1   6  11          1.41         27.26        10.57 o
   2   6  11        116.27        119.58        12.25 o
   3   6  11        113.61        143.32        13.01 o
   4   6  11        174.12        181.73        25.05 o
   5   6  11        116.22        125.66        13.96 o
   6   6  11         49.68         58.42        13.32 o
   7   6  11          1.31        -22.79        24.68 o
   8   6  11          8.23         26.14        18.33 o
 -11   7  11         34.15         72.13        19.82 o
 -10   7  11        134.20        133.97        21.87 o
  -9   7  11         29.60         70.10        12.64 o
  -8   7  11          2.28         28.89        11.73 o
  -7   7  11        313.22        274.35        15.30 o
  -6   7  11         41.25         29.01         8.35 o
  -5   7  11        625.57        637.51        16.82 o
  -4   7  11        270.91        277.92        34.20 o
  -3   7  11        265.04        283.97        15.44 o
  -2   7  11         36.90         37.95        10.24 o
  -1   7  11          3.28         11.39        10.15 o
   0   7  11         62.80         90.45        11.74 o
   1   7  11         39.43         41.53        11.05 o
   2   7  11        247.41        218.70        14.46 o
   3   7  11        235.57        215.53        14.98 o
   4   7  11         10.05         55.91        12.47 o
   5   7  11          1.28         10.51        12.32 o
   6   7  11         11.17         44.14        16.52 o
   7   7  11          5.49         -4.00        17.49 o
   8   7  11         58.49         66.04        20.86 o
 -10   8  11         44.11         48.18        14.25 o
  -9   8  11         34.37         52.14        12.88 o
  -8   8  11        131.52         97.96        13.64 o
  -7   8  11        163.85        175.04        13.92 o
  -6   8  11          0.48         30.25         9.61 o
  -5   8  11        235.02        206.23        13.85 o
  -4   8  11        437.28        416.69        17.12 o
  -3   8  11         86.54         53.04        14.40 o
  -2   8  11        731.55        755.37        39.52 o
  -1   8  11         53.12         71.96        11.07 o
   0   8  11         14.92         21.08        11.00 o
   1   8  11        197.54        201.37        14.46 o
   2   8  11         45.06         73.29        12.65 o
   3   8  11        934.00        917.89        26.35 o
   4   8  11        328.56        325.15        17.75 o
   5   8  11        209.97        164.77        20.34 o
   6   8  11         49.80         37.59        17.74 o
   7   8  11          5.13         33.53        19.32 o
 -10   9  11         16.49         19.77        14.61 o
  -9   9  11        142.31        112.96        18.96 o
  -8   9  11        248.86        280.16        17.28 o
  -7   9  11          0.57        -11.36        11.36 o
  -6   9  11        260.63        315.31        17.20 o
  -5   9  11        191.18        214.89        15.44 o
  -4   9  11        101.93         95.59        11.17 o
  -3   9  11        409.20        405.71        22.81 o
  -2   9  11          2.80         19.87        14.11 o
  -1   9  11        519.17        498.01        23.30 o
   0   9  11        383.96        410.09        18.66 o
   1   9  11         40.77         51.71        12.50 o
   2   9  11        754.53        793.29        24.63 o
   3   9  11        245.05        241.64        16.65 o
   4   9  11         62.29         84.08        18.63 o
   5   9  11        159.61        178.12        21.53 o
   6   9  11          1.19         25.98        18.77 o
  -9  10  11          2.70         -6.55        26.28 o
  -8  10  11        126.33        134.71        22.27 o
  -7  10  11        439.20        458.80        21.34 o
  -6  10  11         20.53         13.34        12.72 o
  -5  10  11        626.24        536.32        21.53 o
  -4  10  11        699.98        672.22        44.14 o
  -3  10  11         25.73         40.58        12.82 o
  -2  10  11        460.87        441.31        24.56 o
  -1  10  11         62.10         88.11        16.14 o
   0  10  11         42.52         38.83        15.25 o
   1  10  11        227.78        250.11        17.53 o
   2  10  11         40.15         23.36        18.94 o
   3  10  11        318.83        377.98        25.16 o
   4  10  11        407.96        453.78        27.57 o
   5  10  11          4.95         13.82        19.13 o
  -7  11  11         26.13         29.14        14.43 o
  -6  11  11         29.52         25.98        13.68 o
  -5  11  11          1.90         17.15        13.06 o
  -4  11  11        114.04         59.23        17.53 o
  -3  11  11        207.15        230.26        20.85 o
  -2  11  11          1.82         11.95        12.80 o
  -1  11  11        111.87        112.30        17.72 o
   0  11  11         84.63         72.79        16.45 o
   1  11  11          0.04         10.96        15.45 o
   2  11  11        182.83        173.92        20.82 o
   3  11  11        175.01        208.82        22.24 o
   4  11  11         16.24         40.96        19.89 o
  -5  12  11          0.57         16.97        18.62 o
  -4  12  11        108.04         96.89        18.85 o
  -3  12  11         47.98         48.52        18.42 o
  -2  12  11         65.06         86.53        18.58 o
  -1  12  11          2.37         21.33        16.45 o
   0  12  11         83.11        113.22        15.24 o
   1  12  11         34.21         14.04        22.87 o
   2  12  11         15.51         34.91        24.08 o
 -13   0  12        386.82        397.65        39.72 o
 -12   0  12        140.29        200.63        31.30 o
 -11   0  12        347.49        362.74        34.51 o
 -10   0  12       1896.81       1907.19        68.62 o
  -9   0  12          3.63         23.21        13.37 o
  -8   0  12       3396.95       3537.56        72.77 o
  -7   0  12       1052.90       1007.97        40.53 o
  -6   0  12         13.14         44.30        10.57 o
  -5   0  12        367.58        363.64        18.10 o
  -4   0  12        512.46        494.12        18.99 o
  -3   0  12        231.22        189.71        12.92 o
  -2   0  12       3239.86       3073.66        91.09 o
  -1   0  12       2117.22       2153.16        69.82 o
   0   0  12       1001.53        912.87        39.72 o
   2   0  12         21.77         -5.62        16.05 o
   3   0  12        287.31        310.98        29.69 o
   4   0  12         59.38          8.43        21.67 o
   5   0  12        256.42        162.91        27.69 o
   6   0  12       2276.89       2347.37        82.66 o
   7   0  12       1148.74       1095.04        54.17 o
   8   0  12          1.16         36.51        28.09 o
   9   0  12        262.19        280.88        35.71 o
 -13   1  12          7.39         47.18        22.27 o
 -12   1  12        230.04        214.51        38.92 o
 -11   1  12        687.21        634.82        29.93 o
 -10   1  12        146.39        146.68        19.06 o
  -9   1  12       1298.84       1400.53        38.29 o
  -8   1  12        175.96        177.36        12.48 o
  -7   1  12        405.09        496.24        17.63 o
  -6   1  12       1827.11       1768.61        28.88 o
  -5   1  12         36.05         45.15         6.63 o
  -4   1  12       2779.70       2733.66        34.87 o
  -3   1  12        602.76        617.14        12.47 o
  -2   1  12        320.50        337.82        11.73 o
  -1   1  12       3456.15       3379.42        54.79 o
   0   1  12       1211.80       1102.68        26.35 o
   2   1  12        844.58        865.77        35.11 o
   3   1  12        320.60        260.18        19.86 o
   4   1  12          3.35        -15.03        15.03 o
   5   1  12       1767.02       1669.17        45.68 o
   6   1  12        517.21        497.68        28.07 o
   7   1  12       1028.73       1047.46        38.30 o
   8   1  12        181.19        156.85        30.09 o
   9   1  12        145.42        142.65        22.83 o
 -13   2  12         85.54        148.45        50.16 o
 -12   2  12          0.70         17.00        18.44 o
 -11   2  12        114.78        165.66        19.02 o
 -10   2  12        180.79        134.96        17.98 o
  -9   2  12          6.55         -9.49        14.04 o
  -8   2  12        456.76        450.61        18.29 o
  -7   2  12       1192.11       1179.35        26.05 o
  -6   2  12          5.32          4.02         7.92 o
  -5   2  12       1958.01       1978.95        27.25 o
  -4   2  12        155.88        182.83         7.68 o
  -3   2  12        369.97        367.85        11.84 o
  -2   2  12        748.28        772.85        22.99 o
  -1   2  12        516.19        430.12        67.41 o
   0   2  12        843.76        406.88        16.05 o
   1   2  12        948.92        926.77        21.71 o
   2   2  12         58.59         83.78        10.14 o
   3   2  12         33.90         36.06        14.18 o
   4   2  12        166.63        153.44        17.25 o
   5   2  12         31.15         35.58        17.86 o
   6   2  12       1036.26       1026.23        36.26 o
   7   2  12         32.89         52.32        18.28 o
   8   2  12          3.61          6.59        27.89 o
   9   2  12          2.17         23.48        19.93 o
 -13   3  12          1.14         36.84        20.14 o
 -12   3  12         17.02        -17.73        17.73 o
 -11   3  12         15.19         11.84        17.25 o
 -10   3  12         27.66         45.34        15.89 o
  -9   3  12        226.84        195.17        18.15 o
  -8   3  12        841.08        733.71        22.14 o
  -7   3  12        422.23        475.83        18.03 o
  -6   3  12          6.57         12.51         7.87 o
  -5   3  12         89.69         90.46         7.52 o
  -4   3  12        269.20        303.14         9.61 o
  -3   3  12         15.09          8.93         7.16 o
  -2   3  12        139.11        158.75        12.34 o
  -1   3  12         11.00          7.64         6.62 o
   0   3  12        321.51        300.49        13.58 o
   1   3  12        330.54        265.96        13.09 o
   2   3  12          6.11         14.60        15.38 o
   3   3  12          8.40          7.00         9.31 o
   4   3  12          1.64          4.99         9.52 o
   5   3  12         14.23         20.66        17.05 o
   6   3  12          9.41          9.47        18.26 o
   7   3  12          0.76         39.05        18.57 o
   8   3  12          1.63         12.34        19.19 o
   9   3  12         18.82         21.64        27.49 o
 -12   4  12        100.92         65.55        20.09 o
 -11   4  12         58.78         28.65        17.69 o
 -10   4  12        225.54        212.62        19.72 o
  -9   4  12          1.01          1.18        14.28 o
  -8   4  12        344.74        383.42        21.26 o
  -7   4  12        337.83        327.59        23.70 o
  -6   4  12         38.97         62.02        11.02 o
  -5   4  12        305.70        239.86        14.31 o
  -4   4  12        111.77        126.65         7.73 o
  -3   4  12          0.95          0.89         7.63 o
  -2   4  12        845.91        770.25        23.59 o
  -1   4  12        397.43        421.08        22.47 o
   0   4  12        578.52        481.65        17.39 o
   1   4  12        229.94        284.02        14.59 o
   2   4  12         83.29         77.67        11.02 o
   3   4  12          4.53          0.49         9.77 o
   4   4  12          0.46          4.51        10.18 o
   5   4  12          0.16         11.02        11.32 o
   6   4  12         82.24         80.61        17.85 o
   7   4  12        107.56        117.45        20.45 o
   8   4  12         29.54         45.52        19.86 o
 -12   5  12        233.27        253.04        23.94 o
 -11   5  12        473.39        441.46        26.47 o
 -10   5  12          2.11          0.95        15.52 o
  -9   5  12        414.13        416.20        23.22 o
  -8   5  12         61.45         75.43        11.49 o
  -7   5  12        324.22        405.06        14.84 o
  -6   5  12       1156.74       1062.78        24.57 o
  -5   5  12         99.17         97.60         8.92 o
  -4   5  12        517.42        470.42        14.76 o
  -3   5  12        203.53        212.03        10.86 o
  -2   5  12        123.60        179.30        12.02 o
  -1   5  12        773.98        714.11        25.41 o
   0   5  12        314.45        299.11        27.09 o
   1   5  12        163.27        151.50        19.35 o
   2   5  12        359.33        403.42        17.30 o
   3   5  12        159.79        128.47        14.11 o
   4   5  12         12.89         26.96        11.44 o
   5   5  12        337.20        412.48        24.21 o
   6   5  12         45.73         70.34        13.05 o
   7   5  12        235.09        237.47        23.04 o
   8   5  12         22.01         58.58        34.11 o
 -11   6  12         94.46         51.71        18.57 o
 -10   6  12        180.04        175.45        20.66 o
  -9   6  12          3.76         28.68        11.83 o
  -8   6  12        584.63        664.20        21.93 o
  -7   6  12        467.45        461.83        16.25 o
  -6   6  12        217.14        215.08        12.97 o
  -5   6  12       1561.43       1454.22        30.94 o
  -4   6  12        472.58        536.04        18.69 o
  -3   6  12        204.01        231.73        11.32 o
  -2   6  12        112.91        151.75        12.01 o
  -1   6  12          5.34         12.67         9.85 o
   0   6  12         24.52         19.52        10.14 o
   1   6  12        621.17        629.60        27.42 o
   2   6  12         19.01         10.09        10.59 o
   3   6  12       1539.56       1579.30        34.24 o
   4   6  12        423.84        417.82        33.22 o
   5   6  12        356.94        396.07        19.19 o
   6   6  12        422.89        488.35        21.91 o
   7   6  12         31.08         14.85        31.30 o
   8   6  12        105.16        109.14        36.92 o
 -11   7  12        117.30        130.25        16.24 o
 -10   7  12         82.45         46.66        13.29 o
  -9   7  12        583.30        637.74        22.46 o
  -8   7  12        473.96        502.08        19.16 o
  -7   7  12          5.11         22.96        10.69 o
  -6   7  12        761.04        689.17        18.96 o
  -5   7  12          4.89         16.23        14.43 o
  -4   7  12       2030.40       1796.75        36.20 o
  -3   7  12        539.55        646.53        25.48 o
  -2   7  12        182.42        193.60        13.10 o
  -1   7  12        460.55        503.40        24.83 o
   0   7  12        506.70        495.13        18.85 o
   1   7  12          7.57        -10.33        10.33 o
   2   7  12       1047.99       1031.59        27.08 o
   3   7  12        733.39        651.53        22.33 o
   4   7  12         98.97        122.63        14.21 o
   5   7  12        608.12        607.91        25.16 o
   6   7  12         70.04        105.02        22.87 o
   7   7  12        215.57        255.33        38.12 o
 -10   8  12        112.58         74.52        14.78 o
  -9   8  12          1.53         15.23        19.77 o
  -8   8  12        180.86        193.65        19.88 o
  -7   8  12        305.12        305.53        21.36 o
  -6   8  12          0.29          3.64        10.87 o
  -5   8  12        813.68        788.97        20.76 o
  -4   8  12        420.27        392.89        28.55 o
  -3   8  12         73.00         78.85        31.30 o
  -2   8  12        292.67        357.85        20.90 o
  -1   8  12         70.18         88.86        12.21 o
   0   8  12        242.87        233.70        15.03 o
   1   8  12        559.15        576.25        21.08 o
   2   8  12          2.94          9.99        11.85 o
   3   8  12        292.97        293.90        17.06 o
   4   8  12        249.98        248.15        20.09 o
   5   8  12         12.06         15.80        31.30 o
   6   8  12        103.24        111.96        20.41 o
  -9   9  12         36.57         20.58        17.33 o
  -8   9  12          7.87          2.50        16.29 o
  -7   9  12          0.51          6.34        18.05 o
  -6   9  12         25.20         43.29        15.24 o
  -5   9  12          7.19         18.19        10.92 o
  -4   9  12        229.67        222.69        19.28 o
  -3   9  12        167.10        153.60        17.77 o
  -2   9  12         13.44         51.86        15.41 o
  -1   9  12          0.43         18.75        15.85 o
   0   9  12          0.58         21.92        12.99 o
   1   9  12          0.65         17.37        14.12 o
   2   9  12         90.63        102.57        22.76 o
   3   9  12        113.54        123.97        15.06 o
   4   9  12          3.02         20.68        32.30 o
   5   9  12         47.58         43.15        18.59 o
  -8  10  12          1.16          8.71        33.30 o
  -7  10  12          7.48         -2.58        13.37 o
  -6  10  12        123.01        122.62        15.56 o
  -5  10  12        134.18        138.39        15.13 o
  -4  10  12         26.17         33.29        13.53 o
  -3  10  12          0.43         15.65        14.75 o
  -2  10  12          3.53          0.19        21.47 o
  -1  10  12          1.48          0.93        14.31 o
   0  10  12         17.07         50.06        15.73 o
   1  10  12         16.72         13.65        13.19 o
   2  10  12        208.81        227.62        26.60 o
   3  10  12         78.43         75.15        20.87 o
   4  10  12          0.07         26.34        20.26 o
  -7  11  12         10.64         16.87        14.61 o
  -6  11  12         50.47         50.58        16.65 o
  -5  11  12          0.66         16.93        16.95 o
  -4  11  12         70.58         94.38        18.57 o
  -3  11  12         30.48         71.24        25.28 o
  -2  11  12         43.43         52.67        14.19 o
  -1  11  12        136.83        139.56        21.07 o
   0  11  12         22.70         35.27        16.55 o
   1  11  12          8.31         43.27        16.45 o
   2  11  12          4.42         21.20        18.04 o
   3  11  12         17.31         -0.87        18.85 o
  -4  12  12         61.68         87.58        19.07 o
  -3  12  12          1.38         10.35        17.37 o
  -2  12  12        151.32        139.49        31.50 o
  -1  12  12         19.38         14.41        14.08 o
   0  12  12         12.22         12.46        18.64 o
 -13   1  13          5.58         26.41        20.57 o
 -12   1  13         64.68        116.35        32.50 o
 -11   1  13         34.52         15.53        16.87 o
 -10   1  13          8.51          9.48        12.28 o
  -9   1  13         36.71         31.17        14.33 o
  -8   1  13         33.34         22.58        10.02 o
  -7   1  13        180.29        219.61        10.85 o
  -6   1  13         53.91         76.95         7.66 o
  -5   1  13          4.30         17.05         6.54 o
  -4   1  13        244.18        216.29         8.60 o
  -3   1  13        160.21        158.30        11.36 o
  -2   1  13         49.54         28.26        12.51 o
  -1   1  13        673.45        697.22        26.81 o
   0   1  13       1468.14       1232.80       128.60 o
   1   1  13          7.37         10.50        18.06 o
   2   1  13        576.04        625.23        30.30 o
   3   1  13         99.63         77.67        16.03 o
   4   1  13        475.68        442.48        28.09 o
   5   1  13         87.27         75.42        18.00 o
   6   1  13         13.86         41.73        24.48 o
   7   1  13        216.50        174.67        34.71 o
   8   1  13        175.30        212.49        23.26 o
 -12   2  13         33.67         -1.20        18.16 o
 -11   2  13        326.14        307.60        22.68 o
 -10   2  13        458.01        381.43        22.21 o
  -9   2  13        108.27         73.29        15.31 o
  -8   2  13       1767.32       1700.46        42.55 o
  -7   2  13       1364.97       1455.06        25.73 o
  -6   2  13          2.81         28.62         6.62 o
  -5   2  13        749.93        736.43        15.03 o
  -4   2  13        399.50        374.85        12.81 o
  -3   2  13         19.12         38.96         9.60 o
  -2   2  13       1255.22       1243.81        25.80 o
  -1   2  13        877.98        777.81        62.10 o
   0   2  13       2763.16       2618.84        59.15 o
   1   2  13       3500.48       3280.16        71.22 o
   2   2  13         81.26         54.57        14.97 o
   3   2  13       1458.69       1439.61        40.99 o
   4   2  13        545.68        475.44        26.38 o
   5   2  13         52.09         30.16        16.96 o
   6   2  13        510.38        476.89        27.38 o
   7   2  13        218.71        205.60        22.16 o
   8   2  13         36.23         27.35        19.31 o
 -12   3  13        228.78        243.57        32.90 o
 -11   3  13        388.09        261.11        21.84 o
 -10   3  13         35.73         18.36        15.73 o
  -9   3  13        606.59        472.83        24.38 o
  -8   3  13        158.15        253.20        12.84 o
  -7   3  13        228.17        293.81        14.23 o
  -6   3  13       1595.77       1662.21        24.44 o
  -5   3  13         60.33         42.19         8.95 o
  -4   3  13       2246.29       2124.80        32.79 o
  -3   3  13       1885.92       1861.14        29.97 o
  -2   3  13         63.56         63.18         9.53 o
  -1   3  13       2885.03       2814.27        48.40 o
   0   3  13       1649.51       1584.83        31.29 o
   1   3  13        195.81        176.40        13.68 o
   2   3  13        627.10        627.46        48.15 o
   3   3  13          1.56        -14.15        14.15 o
   4   3  13        140.29        128.28        17.85 o
   5   3  13        493.36        458.13        26.24 o
   6   3  13          4.64         12.80        40.93 o
   7   3  13        602.91        608.83        31.52 o
   8   3  13        116.26        120.97        22.68 o
 -12   4  13         49.40         20.54        19.24 o
 -11   4  13        165.56        181.38        20.82 o
 -10   4  13        499.16        357.95        22.39 o
  -9   4  13        118.24         78.63        16.11 o
  -8   4  13       1176.85       1145.31        24.31 o
  -7   4  13        311.15        352.19        15.62 o
  -6   4  13          2.33          0.29         9.12 o
  -5   4  13         83.13         99.74        10.67 o
  -4   4  13         60.44         60.45         8.62 o
  -3   4  13         51.73         61.87         8.65 o
  -2   4  13       1236.52       1205.17        32.40 o
  -1   4  13        318.84        321.20        16.60 o
   0   4  13       2065.96       1923.60        36.73 o
   1   4  13       1209.25       1199.46        27.05 o
   2   4  13        244.60        208.84        15.18 o
   3   4  13        886.59        944.17        33.29 o
   4   4  13        234.20        228.33        20.45 o
   5   4  13        512.81        463.18        28.29 o
   6   4  13        888.81        868.73        34.44 o
   7   4  13         76.90         94.80        20.72 o
   8   4  13         25.05          7.97        20.14 o
 -12   5  13         39.68         36.92        29.49 o
 -11   5  13          1.39          5.38        18.26 o
 -10   5  13        199.44        198.08        19.64 o
  -9   5  13        578.11        542.59        23.76 o
  -8   5  13         24.44          2.24        10.72 o
  -7   5  13        159.45        176.38        12.79 o
  -6   5  13        182.41        170.70        16.17 o
  -5   5  13          1.69          6.59         9.45 o
  -4   5  13       1335.00       1361.07        24.83 o
  -3   5  13       1186.75       1223.31        26.68 o
  -2   5  13        148.41        159.74        25.45 o
  -1   5  13        361.16        347.83        15.34 o
   0   5  13        141.84        166.00        14.06 o
   1   5  13        136.78        157.15        12.61 o
   2   5  13       2290.65       2315.95        43.53 o
   3   5  13        683.26        668.50        21.98 o
   4   5  13         57.85         50.56        17.06 o
   5   5  13        234.15        234.20        25.48 o
   6   5  13          9.96         25.68        17.20 o
   7   5  13        502.10        512.03        30.58 o
 -11   6  13         33.82         11.93        12.81 o
 -10   6  13         23.49         44.47        12.73 o
  -9   6  13          3.18          5.99        10.85 o
  -8   6  13         26.57         43.45        13.87 o
  -7   6  13         22.48          7.82        11.15 o
  -6   6  13          5.49         15.93        13.01 o
  -5   6  13         49.51         60.78        10.71 o
  -4   6  13          2.92          5.52         9.73 o
  -3   6  13        232.55        252.34        13.36 o
  -2   6  13        140.66        155.58        12.36 o
  -1   6  13         90.44        109.32        11.54 o
   0   6  13          6.73         21.49        10.45 o
   1   6  13         51.01         83.12        11.98 o
   2   6  13        121.61        130.30        13.37 o
   3   6  13          1.11         22.08        11.67 o
   4   6  13         45.69         61.61        12.62 o
   5   6  13         83.93         86.00        19.75 o
   6   6  13        115.19        134.89        29.69 o
   7   6  13         21.26         39.72        33.71 o
 -11   7  13         15.82         49.76        30.09 o
 -10   7  13          7.39          0.60        16.03 o
  -9   7  13         25.20         14.77        19.86 o
  -8   7  13         13.48         44.10        19.26 o
  -7   7  13         14.05          5.10        13.86 o
  -6   7  13         35.82         40.87        12.31 o
  -5   7  13          0.12         27.61        10.97 o
  -4   7  13         63.99         41.20        10.86 o
  -3   7  13         21.01         47.31        13.87 o
  -2   7  13         13.97         34.99        10.48 o
  -1   7  13        121.54        118.97        12.26 o
   0   7  13        117.61         91.11        12.33 o
   1   7  13          3.53         14.35        11.39 o
   2   7  13         15.12         15.99        11.62 o
   3   7  13          0.07         32.47        12.49 o
   4   7  13        225.16        240.60        16.35 o
   5   7  13        253.03        258.75        17.35 o
   6   7  13          8.26         23.67        32.90 o
 -10   8  13         31.71         46.23        18.21 o
  -9   8  13          1.58         15.04        20.26 o
  -8   8  13         31.34         32.72        16.39 o
  -7   8  13         75.63        101.81        16.48 o
  -6   8  13         19.80         33.22        10.59 o
  -5   8  13        142.26        142.50        13.84 o
  -4   8  13         88.69        136.45        30.70 o
  -3   8  13          1.00         -9.71        13.98 o
  -2   8  13        196.81        214.28        18.34 o
  -1   8  13         68.49         51.50        11.94 o
   0   8  13        209.26        211.17        15.12 o
   1   8  13        210.32        209.79        15.46 o
   2   8  13        138.12        159.15        14.72 o
   3   8  13        447.00        455.87        28.19 o
   4   8  13         56.02         53.12        14.39 o
   5   8  13          9.11         25.34        17.13 o
   6   8  13         82.12         73.43        35.31 o
  -9   9  13         84.12         63.09        21.87 o
  -8   9  13         74.53         80.02        17.55 o
  -7   9  13         39.57         49.67        13.84 o
  -6   9  13        732.71        704.53        23.66 o
  -5   9  13         16.12         30.55        11.08 o
  -4   9  13        822.07        775.71        30.62 o
  -3   9  13        437.22        435.54        23.19 o
  -2   9  13          4.59        -11.87        14.34 o
  -1   9  13        371.28        380.92        33.91 o
   0   9  13        127.91        161.88        18.67 o
   1   9  13        212.95        209.21        17.27 o
   2   9  13        403.91        397.90        24.06 o
   3   9  13        150.35        126.66        16.33 o
   4   9  13         10.44         10.33        16.89 o
   5   9  13        181.65        215.65        22.78 o
  -8  10  13         63.28         93.37        19.85 o
  -7  10  13         57.73         49.74        14.66 o
  -6  10  13         47.52         19.60        13.87 o
  -5  10  13        331.04        267.61        22.54 o
  -4  10  13         71.57         89.18        17.19 o
  -3  10  13         91.58         90.32        17.65 o
  -2  10  13        249.75        254.36        20.45 o
  -1  10  13         48.16         46.48        16.43 o
   0  10  13         78.09         92.41        31.30 o
   1  10  13        154.06        143.11        15.58 o
   2  10  13         20.95         25.14        13.88 o
   3  10  13        413.65        396.70        33.71 o
  -6  11  13         60.40         38.09        20.62 o
  -5  11  13          2.80         23.78        18.51 o
  -4  11  13         95.73        102.31        19.40 o
  -3  11  13        122.98        129.78        20.66 o
  -2  11  13          1.17         10.44        15.91 o
  -1  11  13         60.76         85.05        18.10 o
   0  11  13         28.32         37.68        15.88 o
   1  11  13         44.08         46.94        17.94 o
   2  11  13        230.56        252.14        23.71 o
 -12   0  14         45.09         41.73        28.09 o
 -11   0  14        378.95        395.24        36.11 o
 -10   0  14        592.45        749.55        42.93 o
  -9   0  14        976.26       1170.01        28.18 o
  -8   0  14       5139.47       5170.20       101.67 o
  -7   0  14        833.41        710.72        20.35 o
  -6   0  14        118.24         82.37        12.00 o
  -5   0  14         83.44        121.26        13.01 o
  -4   0  14         11.75         20.27        10.89 o
  -3   0  14       1113.37       1209.00        47.35 o
  -2   0  14       3693.12       3544.73       106.74 o
  -1   0  14        234.40        187.39        24.88 o
   0   0  14       6378.41       6386.46       179.36 o
   1   0  14       1669.33       1597.02        60.59 o
   2   0  14         20.92         36.51        18.46 o
   3   0  14        905.50        757.58        40.13 o
   4   0  14        859.88        831.81        43.74 o
   5   0  14        358.24        400.46        35.31 o
   6   0  14        711.97        680.54        45.34 o
   7   0  14         74.18        106.33        29.69 o
   8   0  14        247.68        260.82        36.11 o
 -12   1  14        166.46        193.27        31.50 o
 -11   1  14        117.55        150.51        26.48 o
 -10   1  14         32.18         28.94        16.75 o
  -9   1  14        987.84       1022.39        26.52 o
  -8   1  14          1.29         -7.31        10.92 o
  -7   1  14       1296.15       1292.29        21.54 o
  -6   1  14        833.12        791.52        16.07 o
  -5   1  14         94.75        127.25         8.11 o
  -4   1  14       1869.14       2008.25        33.88 o
  -3   1  14       1887.24       1896.31        46.38 o
  -2   1  14        826.04        875.88        43.14 o
  -1   1  14       1263.34       1223.20        42.13 o
   0   1  14         61.79         86.65        16.01 o
   1   1  14         55.91         82.18        15.75 o
   2   1  14        394.00        316.26        20.85 o
   3   1  14          5.66        -17.45        17.45 o
   4   1  14        671.98        641.01        29.36 o
   5   1  14        270.71        303.68        33.51 o
   6   1  14         36.87         47.28        18.57 o
   7   1  14        276.51        246.45        23.81 o
   8   1  14        137.41        159.37        23.26 o
 -12   2  14         14.10         -9.18        18.00 o
 -11   2  14         34.95         -1.20        17.45 o
 -10   2  14        197.01        180.24        19.01 o
  -9   2  14         12.84         12.37        11.65 o
  -8   2  14        507.40        452.17        18.28 o
  -7   2  14        367.98        282.25        13.10 o
  -6   2  14          1.54          2.83         6.55 o
  -5   2  14        183.77        211.77        13.64 o
  -4   2  14         62.72         54.20         8.13 o
  -3   2  14        943.41       1014.00        31.74 o
  -2   2  14        552.70        503.02        38.52 o
  -1   2  14        276.28        222.43        23.87 o
   0   2  14        507.30        476.80        24.82 o
   1   2  14          3.78         13.65        14.31 o
   2   2  14         14.78          0.48        13.04 o
   3   2  14        130.35        155.30        18.42 o
   4   2  14        289.74        303.34        24.68 o
   5   2  14        199.57        217.03        26.28 o
   6   2  14        209.51        214.78        21.41 o
   7   2  14          2.94          2.53        27.69 o
   8   2  14          7.13         20.13        20.38 o
 -12   3  14          8.68        -24.08        24.08 o
 -11   3  14        119.65        178.49        20.71 o
 -10   3  14         56.96         28.75        16.45 o
  -9   3  14         46.79         26.11        11.55 o
  -8   3  14         19.72          3.58        10.59 o
  -7   3  14         76.51         90.62        10.47 o
  -6   3  14         85.33         91.86         8.54 o
  -5   3  14        159.31        131.04        11.23 o
  -4   3  14         88.49         54.87        14.97 o
  -3   3  14          6.53         20.67         9.43 o
  -2   3  14        653.20        634.88        18.86 o
  -1   3  14         93.44        107.16        10.44 o
   0   3  14          3.52         -3.42        14.04 o
   1   3  14         79.51         65.75        14.88 o
   2   3  14        706.09        679.41        30.50 o
   3   3  14        249.31        279.11        20.99 o
   4   3  14         29.17          9.60        16.27 o
   5   3  14         16.38         38.17        17.72 o
   6   3  14         28.56         24.62        44.34 o
   7   3  14        184.52        212.91        23.18 o
 -12   4  14         88.50         70.21        20.21 o
 -11   4  14         47.22          2.70        16.58 o
 -10   4  14        100.17        179.86        14.83 o
  -9   4  14         76.61        105.85        22.21 o
  -8   4  14        378.50        413.10        22.84 o
  -7   4  14         90.54         51.23        13.87 o
  -6   4  14         83.41         85.00        13.69 o
  -5   4  14         27.57         27.39         9.96 o
  -4   4  14         60.24         50.36         8.80 o
  -3   4  14         86.46         87.14        10.85 o
  -2   4  14         35.40         32.77         9.64 o
  -1   4  14        383.57        353.18        15.29 o
   0   4  14       1118.24       1102.52        25.62 o
   1   4  14         10.89         14.04        14.75 o
   2   4  14        162.80        175.91        19.00 o
   3   4  14          8.31         18.34        24.88 o
   4   4  14          2.07         28.24        18.26 o
   5   4  14         20.62         61.10        18.05 o
   6   4  14         14.10         24.48        18.28 o
   7   4  14         24.87         39.20        20.33 o
 -11   5  14         51.63         53.75        18.54 o
 -10   5  14         55.48         41.87        18.06 o
  -9   5  14        166.77        213.36        24.68 o
  -8   5  14          0.25          6.73        12.04 o
  -7   5  14        773.27        676.24        27.70 o
  -6   5  14        816.79        728.12        28.10 o
  -5   5  14        172.15        127.60        12.40 o
  -4   5  14       1598.31       1631.90        28.42 o
  -3   5  14        388.54        388.06        16.78 o
  -2   5  14        211.78        194.75        14.16 o
  -1   5  14        540.14        468.07        17.97 o
   0   5  14         38.76         61.36        11.00 o
   1   5  14        223.37        221.99        13.98 o
   2   5  14        284.79        271.55        21.10 o
   3   5  14         36.95         24.87        36.31 o
   4   5  14        894.15        889.31        38.32 o
   5   5  14        337.87        298.59        35.31 o
   6   5  14         24.52         43.32        19.71 o
   7   5  14         42.29         77.00        31.30 o
 -11   6  14        440.76        374.21        25.05 o
 -10   6  14        291.91        320.80        23.42 o
  -9   6  14          9.90         27.24        15.62 o
  -8   6  14        288.43        292.82        20.85 o
  -7   6  14        340.97        279.51        20.50 o
  -6   6  14        256.71        190.65        25.28 o
  -5   6  14        893.81        988.35        25.65 o
  -4   6  14          0.96          2.14        10.10 o
  -3   6  14        868.49        914.30        23.48 o
  -2   6  14        892.76        836.45        22.65 o
  -1   6  14         21.35         36.05        10.78 o
   0   6  14        443.68        425.45        19.36 o
   1   6  14        363.96        396.43        18.05 o
   2   6  14         11.57         23.43        11.56 o
   3   6  14        801.75        802.60        60.39 o
   4   6  14        584.97        593.99        34.71 o
   5   6  14         55.03         72.53        19.82 o
   6   6  14        372.28        387.73        27.48 o
 -10   7  14        174.08        171.53        24.28 o
  -9   7  14        151.14        204.94        20.32 o
  -8   7  14         50.82         28.46        15.52 o
  -7   7  14        412.82        394.00        19.13 o
  -6   7  14       1438.68       1402.55        32.36 o
  -5   7  14         12.97         21.12        13.37 o
  -4   7  14       1251.15       1276.47        52.16 o
  -3   7  14        354.30        373.24        21.54 o
  -2   7  14        235.06        255.07        14.91 o
  -1   7  14        396.98        414.83        17.98 o
   0   7  14         40.63         57.65        11.96 o
   1   7  14        396.66        392.77        18.18 o
   2   7  14        836.15        861.43        25.26 o
   3   7  14         61.04         53.34        13.48 o
   4   7  14         48.29         34.86        18.31 o
   5   7  14         47.19         52.70        20.24 o
   6   7  14         38.16        112.75        35.71 o
  -9   8  14          0.93         18.02        25.48 o
  -8   8  14         21.70         31.27        16.28 o
  -7   8  14         36.72         28.37        15.14 o
  -6   8  14         75.63         73.36        11.33 o
  -5   8  14        459.44        440.51        19.49 o
  -4   8  14          1.27         -7.34        14.45 o
  -3   8  14        244.38        243.07        19.53 o
  -2   8  14        229.34        291.78        20.22 o
  -1   8  14         26.43         20.82        15.33 o
   0   8  14        109.53        137.76        14.07 o
   1   8  14         16.79         35.55        12.73 o
   2   8  14        108.27        101.84        14.17 o
   3   8  14        188.84        215.55        17.07 o
   4   8  14        124.68        115.42        20.92 o
   5   8  14          0.61        -25.28        31.70 o
  -8   9  14          0.01        -16.19        16.19 o
  -7   9  14          1.99         31.16        23.27 o
  -6   9  14          6.22         23.08        11.33 o
  -5   9  14         57.07          9.91        15.46 o
  -4   9  14         96.72         68.35        16.91 o
  -3   9  14        122.78        145.26        18.28 o
  -2   9  14         25.06         30.72        15.31 o
  -1   9  14         12.82         14.68        14.84 o
   0   9  14          6.11         24.71        14.70 o
   1   9  14         20.02         28.81        13.20 o
   2   9  14        111.39        125.32        15.63 o
   3   9  14         19.88         41.97        14.12 o
   4   9  14         42.28         53.78        24.08 o
  -7  10  14          0.31         22.15        14.18 o
  -6  10  14         10.74          0.39        13.53 o
  -5  10  14          5.98          6.97        14.04 o
  -4  10  14          2.12         25.53        17.08 o
  -3  10  14         11.07         19.33        16.51 o
  -2  10  14          7.82          8.38        16.09 o
  -1  10  14         12.76          4.65        15.99 o
   0  10  14          2.33          4.02        15.91 o
   1  10  14         70.44         72.89        15.08 o
   2  10  14         10.47         46.50        14.82 o
  -5  11  14          2.88          7.62        27.29 o
  -4  11  14        105.19        111.39        16.47 o
  -3  11  14          3.59         19.97        14.47 o
  -2  11  14         73.85         74.63        18.50 o
  -1  11  14         54.61         78.95        17.82 o
   0  11  14         13.29         10.39        22.27 o
 -12   1  15         79.40        129.87        22.67 o
 -11   1  15         17.34          6.22        17.31 o
 -10   1  15          1.09         20.48        12.88 o
  -9   1  15        294.94        316.84        18.88 o
  -8   1  15         22.02         39.39         8.01 o
  -7   1  15        505.48        589.17        16.70 o
  -6   1  15        167.76        165.90        10.23 o
  -5   1  15         82.43         76.44         8.60 o
  -4   1  15         32.69         27.32         9.79 o
  -3   1  15        204.08        202.07        18.66 o
  -2   1  15         60.05         53.28        14.19 o
  -1   1  15        402.24        438.90        24.26 o
   0   1  15        480.37        474.69        23.79 o
   1   1  15        137.25        116.33        16.45 o
   2   1  15        579.86        555.10        49.56 o
   3   1  15         34.91         28.59        14.89 o
   4   1  15        341.59        368.56        29.69 o
   5   1  15          1.24         12.18        17.72 o
   6   1  15         15.92         -0.29        17.81 o
   7   1  15          9.53         23.51        19.97 o
 -12   2  15          3.92         37.24        19.29 o
 -11   2  15         26.64         51.81        17.58 o
 -10   2  15         41.82         84.82        16.84 o
  -9   2  15        134.36        125.72        11.76 o
  -8   2  15       1002.08       1123.34        39.49 o
  -7   2  15        115.32         97.24         9.40 o
  -6   2  15        567.18        559.65        15.89 o
  -5   2  15        165.64        171.30        10.04 o
  -4   2  15        354.87        310.21        21.00 o
  -3   2  15       1313.14       1398.46        38.72 o
  -2   2  15       1059.47       1051.82        33.03 o
  -1   2  15          1.28         18.46        14.19 o
   0   2  15        651.12        641.36        27.10 o
   1   2  15        255.92        219.73        21.27 o
   2   2  15        181.62        170.58        18.26 o
   3   2  15       1246.64       1251.07        38.56 o
   4   2  15        127.96        148.87        19.43 o
   5   2  15        430.21        406.43        25.95 o
   6   2  15        376.44        413.31        27.22 o
   7   2  15          1.42          4.90        19.81 o
 -12   3  15        144.21         80.25        27.29 o
 -11   3  15         22.65         38.89        17.45 o
 -10   3  15        230.54        142.33        17.88 o
  -9   3  15        932.32       1097.15        28.63 o
  -8   3  15         74.58        100.24        15.37 o
  -7   3  15       1830.60       1995.88        48.59 o
  -6   3  15        716.52        572.18        19.45 o
  -5   3  15          2.42         -9.52         9.52 o
  -4   3  15        612.12        562.84        18.78 o
  -3   3  15        182.16        222.00        25.88 o
  -2   3  15        698.47        634.05        27.29 o
  -1   3  15       1111.67       1165.01        45.54 o
   0   3  15        217.72        198.11        20.46 o
   1   3  15        708.48        735.00        29.65 o
   2   3  15       2010.26       1972.16        51.07 o
   3   3  15         29.39         24.64        17.00 o
   4   3  15       1429.06       1356.09        41.43 o
   5   3  15        157.08        147.05        20.66 o
   6   3  15         65.64         77.63        19.88 o
   7   3  15        233.62        227.67        37.32 o
 -11   4  15        250.12        136.05        19.38 o
 -10   4  15        366.52        414.40        29.29 o
  -9   4  15        127.34        123.70        14.12 o
  -8   4  15        906.69       1017.51        33.55 o
  -7   4  15         44.21         34.39        17.86 o
  -6   4  15        384.29        405.41        21.42 o
  -5   4  15        689.33        676.60        21.03 o
  -4   4  15         57.68         48.94         9.50 o
  -3   4  15       1098.30       1108.15        29.00 o
  -2   4  15       1586.14       1552.38        41.40 o
  -1   4  15          3.77         -5.54        12.73 o
   0   4  15        669.56        644.57        28.07 o
   1   4  15        619.42        590.83        27.95 o
   2   4  15         22.69          7.07        16.17 o
   3   4  15        924.50        957.34        35.17 o
   4   4  15        489.22        458.15        27.07 o
   5   4  15         64.02         87.91        19.52 o
   6   4  15        243.93        211.80        23.47 o
   7   4  15         15.48         14.85        26.08 o
 -11   5  15         13.35         21.91        16.97 o
 -10   5  15         70.64         60.12        17.13 o
  -9   5  15        224.74        243.08        20.42 o
  -8   5  15         31.68         37.72        14.57 o
  -7   5  15        419.08        436.77        23.81 o
  -6   5  15        128.45        136.48        16.43 o
  -5   5  15        137.90        127.10        16.85 o
  -4   5  15        162.20        177.47        27.93 o
  -3   5  15        378.49        358.81        17.67 o
  -2   5  15        180.88        169.90        22.93 o
  -1   5  15        249.43        269.97        14.63 o
   0   5  15          1.75         18.50        15.16 o
   1   5  15        131.63        174.68        18.57 o
   2   5  15        560.04        533.45        28.37 o
   3   5  15         28.55         74.78        17.59 o
   4   5  15        343.28        373.00        45.74 o
   5   5  15         43.08         39.74        18.85 o
   6   5  15        204.08        208.06        23.76 o
 -10   6  15         27.91         44.16        17.24 o
  -9   6  15          4.46         -9.04        14.02 o
  -8   6  15         57.69         28.79        12.86 o
  -7   6  15         12.00         21.33        14.94 o
  -6   6  15         31.55         19.89        14.46 o
  -5   6  15         34.79         75.35        12.30 o
  -4   6  15         13.13         17.45        16.85 o
  -3   6  15         14.94         24.52        10.71 o
  -2   6  15          8.04          7.73        10.48 o
  -1   6  15         88.01         64.76        11.72 o
   0   6  15         25.01         47.63        11.42 o
   1   6  15         14.88          9.03        15.89 o
   2   6  15         38.16         46.39        17.28 o
   3   6  15         71.79         68.60        18.38 o
   4   6  15         64.13         67.21        19.25 o
   5   6  15          1.21         34.26        20.21 o
   6   6  15          4.68         30.89        21.08 o
 -10   7  15         35.38         46.12        18.03 o
  -9   7  15          4.45         12.84        23.67 o
  -8   7  15         33.14          6.06        15.14 o
  -7   7  15          0.46         -5.40        11.73 o
  -6   7  15          6.68         17.06        14.84 o
  -5   7  15         15.07         31.93        11.51 o
  -4   7  15          1.53          2.25        21.07 o
  -3   7  15         12.62         31.49        19.26 o
  -2   7  15         39.90         72.01        12.57 o
  -1   7  15         64.18         59.58        16.79 o
   0   7  15         24.32         40.01        12.16 o
   1   7  15         24.05         22.61        11.85 o
   2   7  15          3.31         15.67        16.96 o
   3   7  15         35.91         53.36        19.27 o
   4   7  15        129.21        126.01        21.82 o
   5   7  15         29.37         30.23        20.05 o
  -9   8  15          1.99         -0.88        17.66 o
  -8   8  15          1.62         13.59        26.28 o
  -7   8  15          3.02         -3.81        14.33 o
  -6   8  15         69.54         60.77        13.21 o
  -5   8  15        226.72        199.45        45.34 o
  -4   8  15         18.50         40.59        15.70 o
  -3   8  15        107.41         65.08        15.99 o
  -2   8  15        307.08        279.54        20.61 o
  -1   8  15          2.10         16.26        12.02 o
   0   8  15        273.40        277.79        16.87 o
   1   8  15         18.71         62.22        13.16 o
   2   8  15         12.03         40.21        17.99 o
   3   8  15          8.52         15.76        21.47 o
   4   8  15         74.88        110.89        21.50 o
  -8   9  15          1.86         14.61        24.68 o
  -7   9  15        109.53        122.01        19.42 o
  -6   9  15        145.96        182.00        14.38 o
  -5   9  15         69.67         80.13        18.39 o
  -4   9  15        322.10        361.11        48.35 o
  -3   9  15         58.70         69.02        16.97 o
  -2   9  15         32.19         57.11        16.56 o
  -1   9  15        161.22        137.30        22.87 o
   0   9  15          0.60          2.00        13.53 o
   1   9  15        313.78        301.64        18.82 o
   2   9  15        140.93        159.22        16.53 o
   3   9  15         30.58         18.72        20.05 o
  -6  10  15        181.97        108.52        23.67 o
  -5  10  15        330.28        342.09        22.28 o
  -4  10  15          6.54          1.91        27.29 o
  -3  10  15        228.01        275.21        34.51 o
  -2  10  15         83.64         66.30        17.99 o
  -1  10  15          5.05        -13.83        15.91 o
   0  10  15        205.46        178.91        20.11 o
   1  10  15        141.48        169.56        20.26 o
 -12   0  16          5.77          3.21        26.88 o
 -11   0  16         23.80         44.54        27.29 o
 -10   0  16         11.98        -11.73        13.40 o
  -9   0  16        361.96        404.58        45.14 o
  -8   0  16        927.85        737.02        27.48 o
  -7   0  16         80.10         43.18        17.86 o
  -6   0  16       1128.29       1166.94        45.94 o
  -5   0  16       1304.34       1453.17        37.48 o
  -4   0  16        265.18        162.91        22.87 o
  -3   0  16       1878.35       1880.31        67.01 o
  -2   0  16        886.09        857.09        43.34 o
  -1   0  16        859.91        875.95        42.13 o
   0   0  16        405.04        413.30        32.50 o
   1   0  16         17.84          8.43        21.27 o
   2   0  16       1180.65       1040.07        48.15 o
   3   0  16       2221.69       2260.70        81.05 o
   4   0  16          1.06          4.41        24.08 o
   5   0  16        256.36        278.47        33.71 o
   6   0  16          4.10         30.09        28.49 o
 -12   1  16        344.56        322.36        25.65 o
 -11   1  16         10.04        -16.46        16.58 o
 -10   1  16        491.94        544.05        38.72 o
  -9   1  16       1049.17        864.04        21.04 o
  -8   1  16        115.46        111.21        11.90 o
  -7   1  16       1288.86       1063.02        22.19 o
  -6   1  16        234.33        325.97        13.22 o
  -5   1  16         10.88         13.00         8.10 o
  -4   1  16        323.34        404.02        22.96 o
  -3   1  16         41.29          6.99        16.05 o
  -2   1  16       2247.50       2118.73        51.78 o
  -1   1  16       2381.62       2341.18        55.74 o
   0   1  16         47.93         89.48        16.17 o
   1   1  16        600.78        543.99        26.94 o
   2   1  16       1135.90       1110.63        36.51 o
   3   1  16         85.14         84.29        18.44 o
   4   1  16       1206.95       1291.01        93.89 o
   5   1  16          2.61         24.88        18.58 o
   6   1  16         73.94        100.33        21.41 o
 -11   2  16        142.23        161.66        19.07 o
 -10   2  16         44.19         52.72        15.54 o
  -9   2  16        194.58        244.12        31.10 o
  -8   2  16        536.33        507.03        23.54 o
  -7   2  16         31.67         34.36        13.65 o
  -6   2  16        344.56        299.72        12.51 o
  -5   2  16       1138.03       1159.25        23.05 o
  -4   2  16         36.32         38.98        26.68 o
  -3   2  16       1237.08       1236.87        49.96 o
  -2   2  16        167.15        150.29        23.67 o
  -1   2  16        208.90        209.54        18.58 o
   0   2  16         79.09         81.25        21.67 o
   1   2  16        286.36        312.23        21.70 o
   2   2  16          0.99        -14.07        15.75 o
   3   2  16        397.85        431.77        25.68 o
   4   2  16         25.83         30.02        17.73 o
   5   2  16          1.27         -8.43        16.87 o
   6   2  16         36.52         54.97        19.72 o
 -11   3  16          0.23         23.60        15.65 o
 -10   3  16         49.98         89.42        16.55 o
  -9   3  16         94.99         61.16        16.31 o
  -8   3  16        123.37        142.65        16.27 o
  -7   3  16         37.22         93.72        15.41 o
  -6   3  16         17.09         12.14        10.43 o
  -5   3  16        116.41         98.96        12.30 o
  -4   3  16          0.68         13.95        12.89 o
  -3   3  16         61.10         71.87        19.86 o
  -2   3  16         26.31         22.50        14.15 o
  -1   3  16        156.44        159.41        24.08 o
   0   3  16        198.42        183.80        18.29 o
   1   3  16         25.67         35.51        16.46 o
   2   3  16         28.43         40.78        17.16 o
   3   3  16         16.33         30.40        17.45 o
   4   3  16          0.70          7.61        16.55 o
   5   3  16          8.61         35.98        37.32 o
   6   3  16          1.44          7.00        19.60 o
 -11   4  16         11.69         42.72        16.39 o
 -10   4  16          8.84         32.55        16.17 o
  -9   4  16        112.51        211.94        16.65 o
  -8   4  16        102.12         46.00        25.68 o
  -7   4  16          2.72        -13.50        13.50 o
  -6   4  16        334.70        262.62        19.36 o
  -5   4  16        566.87        630.18        21.40 o
  -4   4  16         61.72         83.70        15.03 o
  -3   4  16        283.18        249.72        18.74 o
  -2   4  16          8.21         20.27        14.44 o
  -1   4  16         30.41         71.50        15.57 o
   0   4  16          9.04         46.87        16.03 o
   1   4  16         13.12         16.08        15.29 o
   2   4  16        290.84        302.39        22.52 o
   3   4  16        154.90        174.78        20.84 o
   4   4  16          6.13         38.12        17.59 o
   5   4  16          0.93         39.71        19.42 o
   6   4  16          5.03         30.87        20.45 o
 -10   5  16        290.36        344.96        38.32 o
  -9   5  16        535.55        503.53        26.42 o
  -8   5  16         26.98         24.45        15.23 o
  -7   5  16        168.12        101.84        16.85 o
  -6   5  16         40.18         68.17        15.14 o
  -5   5  16        138.43        151.88        17.65 o
  -4   5  16        263.37        321.99        16.59 o
  -3   5  16          0.97         25.72        15.25 o
  -2   5  16        334.43        288.32        20.69 o
  -1   5  16        553.97        515.63        25.68 o
   0   5  16         74.91         90.85        17.72 o
   1   5  16        354.02        325.46        23.11 o
   2   5  16        197.31        208.45        21.27 o
   3   5  16        351.72        324.26        35.11 o
   4   5  16        262.53        300.10        35.11 o
   5   5  16          4.70          3.89        20.09 o
 -10   6  16         17.15         31.64        16.37 o
  -9   6  16         44.50         87.76        17.99 o
  -8   6  16        368.51        247.86        17.80 o
  -7   6  16        125.30        147.83        17.84 o
  -6   6  16        442.00        389.23        25.68 o
  -5   6  16        891.80        875.92        25.35 o
  -4   6  16          5.37         11.59        13.59 o
  -3   6  16       1280.59       1199.94        28.69 o
  -2   6  16        585.04        630.08        28.46 o
  -1   6  16        148.22        120.82        27.49 o
   0   6  16        493.86        554.71        28.94 o
   1   6  16         51.73         49.78        16.63 o
   2   6  16        156.53        156.20        20.41 o
   3   6  16        297.19        267.91        23.66 o
   4   6  16          0.16         -3.82        25.08 o
   5   6  16        293.59        308.40        37.72 o
  -9   7  16         65.26         52.00        17.84 o
  -8   7  16         43.91         56.72        14.82 o
  -7   7  16        363.31        318.08        23.01 o
  -6   7  16         71.14        108.14        17.53 o
  -5   7  16         66.88         71.74        17.66 o
  -4   7  16        332.49        339.91        22.04 o
  -3   7  16        189.86        145.36        17.74 o
  -2   7  16        152.05        176.02        14.51 o
  -1   7  16        360.83        357.47        28.69 o
   0   7  16        144.51        166.18        20.14 o
   1   7  16        937.32       1014.23        51.76 o
   2   7  16        237.18        245.13        22.98 o
   3   7  16         64.25         88.63        20.33 o
   4   7  16        362.81        381.10        55.98 o
  -8   8  16         86.88         72.72        22.07 o
  -7   8  16          0.28         -8.27        13.96 o
  -6   8  16        117.18        102.72        14.71 o
  -5   8  16        208.75        217.84        20.39 o
  -4   8  16          0.06          8.66        15.99 o
  -3   8  16        435.50        499.93        25.93 o
  -2   8  16        321.46        324.36        24.48 o
  -1   8  16         54.85         57.10        13.03 o
   0   8  16        412.93        375.96        24.82 o
   1   8  16         78.78        114.67        20.00 o
   2   8  16         12.84          5.58        18.79 o
   3   8  16          4.51         -8.53        18.85 o
  -7   9  16         68.65         60.74        18.28 o
  -6   9  16         25.95         19.44        14.94 o
  -5   9  16         14.72         26.11        17.71 o
  -4   9  16          9.25         32.93        17.42 o
  -3   9  16         40.89         62.17        17.45 o
  -2   9  16          2.11         49.43        17.13 o
  -1   9  16         69.42         86.03        17.84 o
   0   9  16         10.05         56.18        26.48 o
   1   9  16         25.67         49.14        30.09 o
  -4  10  16         22.68         58.94        21.67 o
  -3  10  16         88.38         53.32        18.85 o
  -2  10  16          8.53         21.23        17.84 o
  -1  10  16         20.29          9.15        27.29 o
 -11   1  17         42.77         27.69        20.46 o
 -10   1  17         77.79         79.57        15.46 o
  -9   1  17        159.25        119.60        12.75 o
  -8   1  17          4.91          0.52        10.02 o
  -7   1  17        273.21        281.56        12.88 o
  -6   1  17         38.35         30.23         8.97 o
  -5   1  17        465.61        525.66        28.00 o
  -4   1  17        216.04        226.43        18.58 o
  -3   1  17         13.77         27.48        14.03 o
  -2   1  17        483.14        535.39        48.35 o
  -1   1  17        822.24        844.95        30.78 o
   0   1  17          2.95         21.83        15.65 o
   1   1  17        286.69        234.34        20.21 o
   2   1  17        207.07        184.65        20.15 o
   3   1  17         96.78        102.62        19.00 o
   4   1  17        623.18        649.77        32.20 o
   5   1  17         42.72         57.38        20.43 o
   6   1  17         55.81        108.11        22.56 o
 -11   2  17          4.78         18.47        16.48 o
 -10   2  17          1.02         12.87        12.78 o
  -9   2  17        122.79        153.37        29.29 o
  -8   2  17        835.19        858.30        30.58 o
  -7   2  17        108.44         85.29        15.31 o
  -6   2  17        713.55        685.37        21.92 o
  -5   2  17        874.17        873.65        24.56 o
  -4   2  17          3.83         10.50        14.61 o
  -3   2  17        337.10        380.22        22.13 o
  -2   2  17          4.05         16.29        14.88 o
  -1   2  17         22.43         29.01        15.60 o
   0   2  17         97.72         90.17        17.15 o
   1   2  17        163.91        177.43        19.71 o
   2   2  17        341.68        324.65        23.11 o
   3   2  17        777.44        814.93        49.56 o
   4   2  17          5.49         27.80        18.29 o
   5   2  17        109.69        103.64        32.50 o
 -11   3  17          1.77         14.57        26.48 o
 -10   3  17        334.25        405.28        23.75 o
  -9   3  17        373.82        384.45        30.30 o
  -8   3  17         49.59         68.59        15.77 o
  -7   3  17        614.13        550.59        28.09 o
  -6   3  17         20.50         29.16        14.05 o
  -5   3  17        643.80        586.86        21.35 o
  -4   3  17        504.01        578.80        26.47 o
  -3   3  17         14.06         25.01        15.16 o
  -2   3  17        538.47        522.58        25.25 o
  -1   3  17        583.96        552.03        27.37 o
   0   3  17         39.93         25.07        21.87 o
   1   3  17        243.37        239.48        25.08 o
   2   3  17        289.37        311.34        23.54 o
   3   3  17         45.30         67.02        18.83 o
   4   3  17        539.43        566.11        29.88 o
   5   3  17        215.74        222.43        24.36 o
 -10   4  17          7.08         26.64        19.46 o
  -9   4  17        220.80        233.14        16.94 o
  -8   4  17        354.31        375.86        23.06 o
  -7   4  17         13.45         36.11        15.31 o
  -6   4  17        582.32        515.06        25.94 o
  -5   4  17        824.17        781.38        29.93 o
  -4   4  17          4.30         16.54        14.44 o
  -3   4  17        957.03        975.26        32.61 o
  -2   4  17         69.97        112.21        17.00 o
  -1   4  17        434.08        444.01        25.80 o
   0   4  17        362.44        391.70        24.11 o
   1   4  17         44.15         39.08        16.55 o
   2   4  17        472.35        521.71        28.02 o
   3   4  17        559.95        556.01        30.64 o
   4   4  17          1.57         13.52        18.95 o
   5   4  17        211.66        211.16        24.48 o
 -10   5  17          8.36         13.17        30.09 o
  -9   5  17          1.55         27.25        15.60 o
  -8   5  17        141.54        130.89        18.39 o
  -7   5  17        409.32        380.96        23.65 o
  -6   5  17         57.24         69.90        17.05 o
  -5   5  17          2.22         10.83        22.47 o
  -4   5  17        102.48        102.32        25.68 o
  -3   5  17         62.72         88.45        15.73 o
  -2   5  17        512.04        570.10        28.09 o
  -1   5  17        295.04        305.20        26.08 o
   0   5  17        189.78        220.63        20.84 o
   1   5  17        153.48        177.85        20.43 o
   2   5  17        257.61        270.08        30.90 o
   3   5  17         29.20         51.15        19.55 o
   4   5  17        455.15        453.53        29.32 o
  -9   6  17          4.93         -7.84        21.47 o
  -8   6  17          2.33        -15.81        15.81 o
  -7   6  17         35.70         46.37        17.02 o
  -6   6  17        107.82        146.48        27.49 o
  -5   6  17        206.25        195.82        27.69 o
  -4   6  17         96.66        136.43        26.88 o
  -3   6  17        194.25        200.63        29.29 o
  -2   6  17         53.10        112.94        30.09 o
  -1   6  17        166.06        140.48        18.74 o
   0   6  17         37.91         80.13        17.98 o
   1   6  17         20.74          3.84        17.16 o
   2   6  17         13.56          3.25        18.00 o
   3   6  17         28.57         37.94        19.60 o
   4   6  17          8.47         13.35        20.21 o
  -8   7  17          2.39          7.68        14.14 o
  -7   7  17         32.94         35.05        23.67 o
  -6   7  17         45.94         51.75        16.39 o
  -5   7  17         25.92         26.58        15.91 o
  -4   7  17         43.34          6.82        24.48 o
  -3   7  17         14.23         42.13        24.88 o
  -2   7  17         25.94         15.25        24.88 o
  -1   7  17         48.93         67.76        22.27 o
   0   7  17          2.41         15.12        17.02 o
   1   7  17         39.29         90.68        20.12 o
   2   7  17          4.59         12.19        18.79 o
   3   7  17         29.67         37.03        20.21 o
  -7   8  17         18.16         16.47        13.70 o
  -6   8  17         35.57         69.82        28.89 o
  -5   8  17         84.87         88.11        17.93 o
  -4   8  17         54.38         69.46        17.63 o
  -3   8  17        315.68        306.16        35.71 o
  -2   8  17         67.95         18.86        26.08 o
  -1   8  17         57.39         46.95        27.69 o
   0   8  17        135.46        180.71        22.87 o
   1   8  17          0.94         37.08        19.27 o
   2   8  17         56.57         92.22        30.70 o
  -5   9  17         77.48        124.53        20.50 o
  -4   9  17        173.56        174.79        21.21 o
  -3   9  17          0.36         10.73        24.08 o
  -2   9  17        107.08         77.44        29.29 o
  -1   9  17         77.22         91.89        29.69 o
   0   9  17          4.13         13.64        26.48 o
 -11   0  18        634.29        677.73        40.13 o
 -10   0  18        138.61        101.12        22.07 o
  -9   0  18        175.91         71.83        19.66 o
  -8   0  18        723.41        895.29        50.16 o
  -7   0  18          2.92         25.25        27.49 o
  -6   0  18        797.16       1087.16        34.51 o
  -5   0  18        700.53        591.86        38.12 o
  -4   0  18         31.02         66.21        22.87 o
  -3   0  18       1267.88       1105.87        51.36 o
  -2   0  18        578.17        660.47        41.73 o
  -1   0  18         76.77         92.29        24.88 o
   0   0  18        890.06        966.64        49.36 o
   1   0  18         71.30         66.61        24.88 o
   2   0  18       1375.06       1313.33        59.39 o
   3   0  18        732.57        844.65        49.76 o
   4   0  18        190.74        187.79        32.10 o
   5   0  18        261.71        279.28        36.51 o
 -10   1  18        304.69        273.26        28.49 o
  -9   1  18         42.85         22.49        14.56 o
  -8   1  18        216.44        195.00        18.05 o
  -7   1  18       1029.18       1147.93        28.36 o
  -6   1  18         45.02         67.23        11.98 o
  -5   1  18       1071.18       1294.20        38.72 o
  -4   1  18        720.50        653.61        28.64 o
  -3   1  18          0.60          5.53        15.16 o
  -2   1  18        495.44        497.65        26.80 o
  -1   1  18        311.34        357.13        24.68 o
   0   1  18        193.86        175.01        19.27 o
   1   1  18        800.96        854.62        32.90 o
   2   1  18        200.74        245.27        22.13 o
   3   1  18        146.38        140.51        19.97 o
   4   1  18        472.25        440.45        28.37 o
   5   1  18         25.36          9.56        20.00 o
 -10   2  18          0.57         -2.78        14.84 o
  -9   2  18         74.18         65.48        16.29 o
  -8   2  18         44.33         48.46        15.13 o
  -7   2  18         76.37         83.18        16.17 o
  -6   2  18        457.17        484.50        20.37 o
  -5   2  18        181.57        178.81        18.86 o
  -4   2  18         36.84         52.51        16.17 o
  -3   2  18         23.85         12.39        27.49 o
  -2   2  18         62.69         63.05        17.86 o
  -1   2  18        132.34        172.69        19.29 o
   0   2  18        384.83        343.69        22.98 o
   1   2  18          9.64         38.52        17.02 o
   2   2  18        583.77        624.52        30.93 o
   3   2  18        132.23        113.84        19.76 o
   4   2  18         35.72         35.33        19.72 o
   5   2  18         93.32        102.92        22.27 o
 -10   3  18          0.31         16.56        14.59 o
  -9   3  18          0.19          7.69        15.13 o
  -8   3  18          0.03         -0.28        21.67 o
  -7   3  18         15.52          3.72        28.29 o
  -6   3  18          6.82         42.85        14.84 o
  -5   3  18         31.40         19.65        14.97 o
  -4   3  18          8.88         34.78        15.01 o
  -3   3  18         68.15         53.28        16.11 o
  -2   3  18          0.07          8.20        15.29 o
  -1   3  18        123.44        139.17        18.85 o
   0   3  18         19.29         38.72        16.74 o
   1   3  18          1.69          7.23        17.16 o
   2   3  18          4.19         25.80        18.02 o
   3   3  18          1.65         21.22        18.00 o
   4   3  18         22.13         57.73        21.87 o
 -10   4  18         46.43          6.06        17.13 o
  -9   4  18         34.70         29.70        16.38 o
  -8   4  18        108.36        111.14        17.65 o
  -7   4  18         43.25        101.63        17.48 o
  -6   4  18          0.74         12.27        15.02 o
  -5   4  18         31.02         66.21        25.28 o
  -4   4  18        453.50        493.92        25.75 o
  -3   4  18        221.70        213.74        19.48 o
  -2   4  18         37.81         44.14        16.74 o
  -1   4  18         62.13         70.12        17.43 o
   0   4  18          3.61         40.28        17.02 o
   1   4  18          5.84         27.91        18.00 o
   2   4  18        207.83        157.36        21.42 o
   3   4  18          5.69         -1.19        18.72 o
   4   4  18         41.86         45.36        20.82 o
  -9   5  18         88.35         65.26        15.24 o
  -8   5  18        103.51         47.04        17.13 o
  -7   5  18        341.84        359.72        24.16 o
  -6   5  18          7.20         -2.39        15.13 o
  -5   5  18        401.95        450.21        37.32 o
  -4   5  18        398.50        314.19        32.10 o
  -3   5  18          1.89         19.23        15.73 o
  -2   5  18        385.40        354.37        23.30 o
  -1   5  18        284.78        318.69        28.89 o
   0   5  18         62.38        102.69        19.11 o
   1   5  18        481.65        549.87        30.08 o
   2   5  18         18.18         13.04        18.83 o
   3   5  18         96.02         86.80        21.27 o
  -8   6  18        387.80        388.00        25.88 o
  -7   6  18          1.50         -2.27        16.38 o
  -6   6  18        360.53        413.85        33.51 o
  -5   6  18        167.04        196.62        30.50 o
  -4   6  18         40.86         50.16        25.28 o
  -3   6  18        470.85        475.09        39.32 o
  -2   6  18         66.40        115.49        29.29 o
  -1   6  18        486.12        493.83        27.64 o
   0   6  18        847.66        874.63        34.84 o
   1   6  18          6.20         31.36        18.57 o
   2   6  18        591.81        529.36        30.86 o
   3   6  18        205.12        173.62        23.53 o
  -7   7  18        221.15        200.32        21.29 o
  -6   7  18          0.67          0.80        26.88 o
  -5   7  18        305.83        290.51        34.91 o
  -4   7  18        422.04        375.58        37.72 o
  -3   7  18         48.69         69.42        28.09 o
  -2   7  18        385.25        337.86        36.51 o
  -1   7  18        527.59        591.67        84.26 o
   0   7  18          3.06         35.60        20.26 o
   1   7  18        126.66        148.25        21.84 o
   2   7  18          7.63         22.78        19.72 o
  -6   8  18        101.13        127.20        31.70 o
  -5   8  18        101.11         78.25        30.09 o
  -4   8  18         40.99         36.92        27.29 o
  -3   8  18         19.41         32.10        28.49 o
  -2   8  18          2.15         -1.61        27.29 o
  -1   8  18        173.63        181.77        32.50 o
   0   8  18        312.74        317.97        25.34 o
 -10   1  19         36.59         59.79        22.47 o
  -9   1  19         24.06          6.61        14.62 o
  -8   1  19          3.20         -5.91        14.15 o
  -7   1  19        170.25        162.60        14.48 o
  -6   1  19         43.46         58.62        22.47 o
  -5   1  19        104.56         70.62        17.45 o
  -4   1  19         28.51         33.17        16.03 o
  -3   1  19         53.88         57.56        17.30 o
  -2   1  19        105.70        106.77        28.89 o
  -1   1  19          1.53         14.12        16.03 o
   0   1  19        134.69        136.84        19.42 o
   1   1  19         45.58         75.18        26.28 o
   2   1  19          0.10         -0.44        42.73 o
   3   1  19         19.98         76.21        20.29 o
   4   1  19         18.07         22.47        20.15 o
 -10   2  19         14.00         30.50        34.31 o
  -9   2  19         20.47         28.61        15.81 o
  -8   2  19         56.33         69.20        16.17 o
  -7   2  19        113.33        139.44        17.69 o
  -6   2  19        769.53        736.21        24.21 o
  -5   2  19         46.05         81.12        17.16 o
  -4   2  19        455.13        413.68        24.68 o
  -3   2  19        557.56        700.86        30.92 o
  -2   2  19        146.16        125.75        33.91 o
  -1   2  19         63.34         60.88        22.67 o
   0   2  19        233.79        227.89        22.13 o
   1   2  19         42.85         42.12        18.13 o
   2   2  19        570.02        582.39        31.49 o
   3   2  19        351.14        430.83        28.37 o
   4   2  19         10.79          8.83        19.57 o
  -9   3  19          7.27         18.06        16.45 o
  -8   3  19        143.64        195.94        20.32 o
  -7   3  19        558.88        487.71        26.51 o
  -6   3  19         13.54         -0.80        23.67 o
  -5   3  19       1087.95        991.71        34.47 o
  -4   3  19        581.09        651.26        30.34 o
  -3   3  19         74.08         92.35        17.69 o
  -2   3  19        503.28        584.19        28.09 o
  -1   3  19         94.86        109.75        18.85 o
   0   3  19        314.16        287.88        23.53 o
   1   3  19        438.56        441.95        27.38 o
   2   3  19         40.37         66.41        20.43 o
   3   3  19         11.49         30.35        20.29 o
  -9   4  19        224.17        211.10        21.42 o
  -8   4  19         40.63         35.71        24.28 o
  -7   4  19         85.81         94.16        17.94 o
  -6   4  19        264.16        294.12        33.30 o
  -5   4  19         55.80         28.89        24.88 o
  -4   4  19         51.95        102.09        29.69 o
  -3   4  19        276.36        312.25        22.78 o
  -2   4  19         37.65         30.79        16.55 o
  -1   4  19        551.76        598.89        30.04 o
   0   4  19        707.03        684.78        32.06 o
   1   4  19         14.35         20.05        18.54 o
   2   4  19        278.46        303.77        25.67 o
   3   4  19         80.96        117.37        22.13 o
  -8   5  19         14.07         -5.96        15.72 o
  -7   5  19        116.64         92.73        18.78 o
  -6   5  19          7.25         30.90        26.48 o
  -5   5  19        431.08        426.14        38.12 o
  -4   5  19        837.92        885.58        50.96 o
  -3   5  19        133.26        129.62        20.26 o
  -2   5  19        194.43        206.46        21.07 o
  -1   5  19        106.69        120.50        20.42 o
   0   5  19         82.06        109.26        19.57 o
   1   5  19         64.68         84.88        20.42 o
   2   5  19          2.62         24.01        19.86 o
  -7   6  19          4.12         11.67        16.77 o
  -6   6  19         17.38         55.78        28.89 o
  -5   6  19         50.68         34.91        24.88 o
  -4   6  19          5.38          6.82        25.28 o
  -3   6  19         10.30         -4.01        25.28 o
  -2   6  19         59.92         65.65        18.91 o
  -1   6  19        144.63        160.12        23.47 o
   0   6  19        154.05        170.67        22.08 o
   1   6  19         11.85         31.82        19.71 o
  -6   7  19         23.86          6.02        28.49 o
  -5   7  19          5.59         19.66        27.69 o
  -4   7  19          9.07          4.41        26.88 o
  -3   7  19         18.02          2.41        26.48 o
  -2   7  19         88.04        117.17        30.90 o
  -1   7  19          2.60         18.36        18.34 o
   0   7  19         35.41         78.63        20.14 o
  -8   0  20        111.19        117.17        26.08 o
  -7   0  20        189.25        280.88        32.10 o
  -6   0  20       1227.98       1220.23        56.58 o
  -5   0  20          1.45         36.92        23.67 o
  -4   0  20       1084.07        983.09        50.16 o
  -3   0  20        685.12        611.12        42.53 o
  -2   0  20         30.06         30.90        24.88 o
  -1   0  20        759.08        795.70        47.75 o
   0   0  20        603.87        671.31        45.74 o
   1   0  20        226.13        230.32        32.90 o
   2   0  20        658.89        682.54        44.54 o
   3   0  20        192.75        183.78        33.30 o
  -9   1  20         70.39         76.64        22.47 o
  -8   1  20          3.11         14.61        14.91 o
  -7   1  20        299.11        295.31        17.74 o
  -6   1  20          1.60         25.18        16.30 o
  -5   1  20       1401.98       1305.72        78.05 o
  -4   1  20        548.69        595.42        29.34 o
  -3   1  20         24.52         31.00        16.87 o
  -2   1  20         79.43        116.05        28.49 o
  -1   1  20          8.34         -3.64        16.96 o
   0   1  20        282.94        322.23        24.68 o
   1   1  20        515.51        476.50        28.51 o
   2   1  20          1.00         31.43        19.15 o
   3   1  20        185.81        201.67        24.11 o
  -9   2  20         74.96         73.96        18.05 o
  -8   2  20         41.23         49.30        17.31 o
  -7   2  20         60.26         85.88        17.16 o
  -6   2  20        359.65        353.91        23.94 o
  -5   2  20          0.31         10.06        23.87 o
  -4   2  20        142.78        162.97        19.43 o
  -3   2  20         46.14         72.19        18.26 o
  -2   2  20        100.28        125.90        19.55 o
  -1   2  20         18.67         36.59        17.16 o
   0   2  20        233.78        212.64        22.56 o
   1   2  20          1.25         -3.30        18.30 o
   2   2  20         76.62        117.73        21.69 o
  -8   3  20         12.84         27.15        16.85 o
  -7   3  20         26.14         39.49        17.02 o
  -6   3  20          5.05         65.81        26.48 o
  -5   3  20         52.50         77.84        18.22 o
  -4   3  20          2.69         -9.76        16.17 o
  -3   3  20          7.84         12.70        16.79 o
  -2   3  20          0.29         19.47        17.73 o
  -1   3  20         63.29         60.27        31.30 o
   0   3  20          2.85          3.59        17.73 o
   1   3  20         65.69         77.44        20.43 o
   2   3  20         17.77         46.55        20.84 o
  -8   4  20         35.30        121.40        22.67 o
  -7   4  20         40.91         76.98        18.02 o
  -6   4  20         32.48         39.32        26.88 o
  -5   4  20         11.18         52.16        27.29 o
  -4   4  20         28.95         33.62        17.16 o
  -3   4  20        217.69        216.12        20.99 o
  -2   4  20          3.26         15.52        20.87 o
  -1   4  20        104.37        137.28        20.82 o
   0   4  20         23.37         19.44        40.13 o
   1   4  20          0.47         -9.15        23.07 o
  -7   5  20        189.80        211.46        33.71 o
  -6   5  20          0.34          2.81        26.48 o
  -5   5  20        170.23        137.23        30.90 o
  -4   5  20        122.80        120.38        30.09 o
  -3   5  20         40.86         60.12        18.67 o
  -2   5  20        295.70        302.73        35.31 o
  -1   5  20          8.45         17.50        19.46 o
   0   5  20        156.84        170.58        22.52 o
   1   5  20        115.60        131.26        21.26 o
  -6   6  20        272.51        331.84        38.92 o
  -5   6  20          0.31          8.03        27.69 o
  -4   6  20        144.51        168.53        33.30 o
  -3   6  20        220.42        232.33        32.90 o
  -2   6  20          4.69         35.71        18.34 o
  -1   6  20        357.10        374.54        26.68 o
  -8   1  21         42.12         33.71        24.88 o
  -7   1  21        101.38         43.34        28.09 o
  -6   1  21         10.01         21.90        17.08 o
  -5   1  21        322.35        395.62        41.73 o
  -4   1  21        133.31        162.14        21.07 o
  -3   1  21          0.93         10.03        17.72 o
  -2   1  21         17.56         23.37        18.58 o
  -1   1  21          2.79         16.35        18.58 o
   0   1  21        179.91        189.40        22.98 o
   1   1  21        196.02        204.93        31.10 o
  -7   2  21         65.79         12.44        25.28 o
  -6   2  21        184.05        146.46        30.09 o
  -5   2  21         70.25         69.50        18.67 o
  -4   2  21        769.53        875.50        35.44 o
  -3   2  21        456.04        435.85        27.20 o
  -2   2  21          2.62         12.44        24.88 o
  -1   2  21        362.17        298.68        25.08 o
   0   2  21         46.94         89.55        30.70 o
   1   2  21         65.98         91.35        21.13 o
  -7   3  21         31.37          9.23        26.88 o
  -6   3  21         40.97         52.57        28.09 o
  -5   3  21        374.76        403.16        25.87 o
  -4   3  21        208.05        242.50        23.50 o
  -3   3  21         19.94         51.11        19.42 o
  -2   3  21        106.26        166.47        21.69 o
  -1   3  21          1.19         27.09        20.46 o
   0   3  21        320.36        339.64        26.50 o
  -6   4  21        266.33        295.33        35.71 o
  -5   4  21          0.44          9.63        27.69 o
  -4   4  21        233.61        320.61        37.32 o
  -3   4  21        334.61        285.39        24.28 o
  -2   4  21         21.44         43.30        32.30 o
  -1   4  21        331.17        319.75        26.88 o
  -5   5  21        187.81        214.27        34.11 o
  -4   5  21          8.49         10.83        28.09 o
  -3   5  21        142.93        168.04        24.88 o
  -2   5  21        278.52        265.82        24.51 o
  -6   0  22        419.04        389.62        37.32 o
  -5   0  22          2.99          9.23        25.68 o
  -4   0  22       1080.55       1019.20        54.57 o
  -3   0  22        524.46        662.48        47.35 o
  -2   0  22         42.95         58.18        27.69 o
  -1   0  22        295.26        346.29        38.12 o
  -6   1  22         34.93         55.09        19.99 o
  -5   1  22        482.03        454.10        29.89 o
  -4   1  22        102.83        141.95        21.26 o
  -3   1  22        181.24        195.77        35.31 o
  -2   1  22        251.60        309.79        25.95 o
  -1   1  22          3.59         -4.99        26.48 o
  -5   2  22          9.00         14.41        18.29 o
  -4   2  22        329.26        324.18        25.62 o
  -3   2  22        177.47        232.52        23.66 o
  -2   2  22          0.41         14.26        18.87 o
  -4   3  22         30.55         32.36        19.66 o
  -3   3  22         19.03         46.32        20.29 o
                                                
