# Supplementary material for: Crystal structures of (1,4,7,10-tetra­aza­cyclo­dodecane-κ4 N)bis­(tri­cyano­methanido-κN)nickel and (1,4,7,10-tetra­aza­cyclo­dodecane-κ4 N)(tri­cyano­methanido-κN)copper tri­cyano­methanide
Source: Acta Crystallogr E Crystallogr Commun. 2015 May 23;71(Pt 6):693–7. doi: 10.1107/S2056989015009524 (PMC4459349; doi:10.1107/S2056989015009524)
Supplement: Supplementary file 3 [file e-71-00693-IIsup3.hkl]

#
# h,k,l, Fc-squared, Fo-squared, sigma(Fo-squared), status flag
#
data_II
_shelx_title ' II in P-1'
_shelx_refln_list_code          4
_shelx_F_calc_maximum      134.17
_exptl_crystal_F_000       430.00
_reflns_d_resolution_high  0.7767

loop_
 _space_group_symop_operation_xyz
 'x, y, z'
 '-x, -y, -z'

_cell_length_a     7.4074
_cell_length_b    11.5523
_cell_length_c    11.6247
_cell_angle_alpha  89.187
_cell_angle_beta   88.236
_cell_angle_gamma  78.579

_shelx_F_squared_multiplier     1.000

loop_
 _refln_index_h
 _refln_index_k
 _refln_index_l
 _refln_F_squared_calc
 _refln_F_squared_meas
 _refln_F_squared_sigma
 _refln_observed_status
   1   0   0       2055.69       2033.32        50.92 o
   2   0   0        215.49        155.80         8.14 o
   3   0   0       2837.18       2934.59        75.72 o
   4   0   0         20.13         25.56         6.06 o
   5   0   0       1460.79       1475.06        43.16 o
   6   0   0        420.74        461.52        21.01 o
   7   0   0        165.14        192.52        15.71 o
   8   0   0         38.61         41.84        11.74 o
   9   0   0         50.34         61.71        14.20 o
  -9   1   0         78.34         83.86        14.58 o
  -8   1   0         14.82         17.23        10.60 o
  -7   1   0        317.49        372.74        19.88 o
  -6   1   0        539.92        583.25        23.10 o
  -5   1   0        250.89        250.64        14.20 o
  -4   1   0       1634.25       1739.52        48.08 o
  -3   1   0        261.35        251.40        11.17 o
  -2   1   0       2177.64       2503.55        63.80 o
  -1   1   0       6466.60       7001.41       172.65 o
   0   1   0        100.45        109.33         2.54 o
   1   1   0       4814.49       5017.14        83.74 o
   2   1   0       2100.31       2235.25        39.94 o
   3   1   0        572.17        513.61        25.46 o
   4   1   0       2799.93       2988.92        78.56 o
   5   1   0        151.97        141.22        11.36 o
   6   1   0       1300.99       1389.49        42.97 o
   7   1   0         48.11         39.38        10.41 o
   8   1   0        190.92        215.81        17.61 o
   9   1   0        243.45        264.46        20.44 o
  -8   2   0        246.85        270.52        18.55 o
  -7   2   0          7.25         23.66         9.84 o
  -6   2   0       1112.48       1195.64        38.05 o
  -5   2   0        804.42        849.79        27.83 o
  -4   2   0          6.51          3.98         5.11 o
  -3   2   0       4723.41       4983.43       125.70 o
  -2   2   0        116.66         83.86         6.44 o
  -1   2   0       3245.62       3276.13       188.55 o
   0   2   0       7611.84       7702.68       132.89 o
   1   2   0       5131.02       5072.21        85.98 o
   2   2   0         16.36         25.66         2.86 o
   4   2   0        771.82        821.78        24.42 o
   5   2   0        559.88        532.51        20.82 o
   6   2   0        215.26        230.00        16.28 o
   7   2   0        362.71        409.84        21.01 o
   8   2   0         36.53         33.89        11.55 o
   9   2   0          4.54          9.09        11.55 o
  -8   3   0         35.61         42.59        11.55 o
  -7   3   0        542.24        551.25        24.04 o
  -6   3   0         24.94         33.70         8.90 o
  -5   3   0          7.08         -0.76         6.06 o
  -4   3   0       1757.61       1830.00        49.98 o
  -3   3   0          0.05          0.74         1.09 o
  -2   3   0       5094.67       5162.70       128.73 o
   0   3   0       2915.43       3016.99        52.94 o
   1   3   0       1507.17       1500.38        27.44 o
   2   3   0       3429.99       3729.48        94.46 o
   3   3   0       4255.13       4612.19        81.76 o
   4   3   0        699.79        702.57        15.90 o
   5   3   0         37.83         36.16         6.63 o
   6   3   0        828.06        842.18        20.25 o
   7   3   0         36.83         46.76        10.79 o
   8   3   0        372.43        404.54        22.53 o
   9   3   0        144.90        149.55        17.98 o
  -8   4   0        111.30        142.17        14.20 o
  -7   4   0          1.67         -0.21        11.26 o
  -6   4   0        241.84        267.97        16.56 o
  -5   4   0        455.70        492.75        13.85 o
  -4   4   0          2.81         11.93         5.49 o
  -3   4   0       2334.81       2302.51        60.01 o
  -2   4   0         56.07         71.14         3.91 o
  -1   4   0       1751.70       1743.30        44.49 o
   2   4   0       3888.33       4101.64        85.94 o
   3   4   0        534.98        557.88        13.10 o
   4   4   0        810.91        776.06        17.38 o
   6   4   0          2.82          2.12         4.87 o
   7   4   0        175.29        172.48         9.75 o
   8   4   0        155.26        148.60        15.71 o
   9   4   0        167.55        169.81        18.55 o
  -8   5   0         37.81         33.32        10.03 o
  -7   5   0        116.24        116.99        12.30 o
  -6   5   0         72.86         72.33         6.88 o
  -5   5   0        672.46        691.09        17.05 o
  -4   5   0         17.06         26.31         5.87 o
  -2   5   0       3894.29       4073.76        72.35 o
  -1   5   0       1362.36       1427.44        26.82 o
   0   5   0        389.80        347.32         8.49 o
   1   5   0       2457.14       2584.42        46.58 o
   2   5   0         12.67         17.70         1.78 o
   3   5   0       1971.51       1958.56        36.93 o
   4   5   0        115.95        140.73         7.52 o
   5   5   0        296.13        292.28         8.76 o
   6   5   0         10.62         11.22        10.03 o
   7   5   0         37.26         40.03         6.73 o
   8   5   0         15.58         12.49         9.47 o
   9   5   0         40.20         28.96        13.25 o
  -7   6   0          5.79          5.87         8.14 o
  -6   6   0        697.89        708.94        26.50 o
  -5   6   0          4.49         -4.16         6.25 o
  -4   6   0        336.96        348.06        10.92 o
  -3   6   0         73.89         62.85         6.25 o
  -2   6   0        368.50        361.19        12.49 o
  -1   6   0        178.41        138.91        13.44 o
   0   6   0         10.52         14.70         3.04 o
   1   6   0       3422.92       3666.12        65.52 o
   2   6   0        680.90        664.37        14.86 o
   3   6   0         77.98         61.78         7.19 o
   4   6   0        633.07        606.58        15.23 o
   5   6   0         35.38         33.63         4.78 o
   6   6   0        835.33        803.52        31.80 o
   7   6   0        445.25        430.37        14.37 o
   8   6   0          5.43         -2.18         6.37 o
   9   6   0        150.89        146.33        17.61 o
  -7   7   0        113.15        112.26        13.06 o
  -6   7   0         52.01         53.19         9.84 o
  -5   7   0        639.48        640.04        24.42 o
  -4   7   0        199.65        184.95        13.63 o
  -3   7   0        906.14        943.23        20.26 o
  -1   7   0        428.91        454.92        11.05 o
   0   7   0       1013.66        954.38        23.66 o
   1   7   0        202.39        206.70         7.54 o
   2   7   0       1918.39       1930.30        36.74 o
   3   7   0        339.22        298.32        10.04 o
   4   7   0         17.54         11.11         4.85 o
   5   7   0        869.62        864.84        17.06 o
   6   7   0        508.88        513.93        15.44 o
   7   7   0        458.54        467.86        18.74 o
   8   7   0         26.08         25.54         8.23 o
   9   7   0        128.53        143.44        11.36 o
  -6   8   0         32.45         24.99         9.47 o
  -5   8   0          1.36          5.49         7.57 o
  -4   8   0        235.38        241.36        15.14 o
  -3   8   0         57.15         58.31         9.09 o
  -2   8   0        836.22        826.88        27.83 o
   0   8   0         26.37         27.56         5.40 o
   1   8   0       2467.60       2505.98        46.64 o
   2   8   0          8.13          2.64         4.23 o
   3   8   0        207.86        209.77         8.96 o
   4   8   0        427.31        438.55        13.52 o
   5   8   0         97.20         79.16         5.92 o
   6   8   0       1618.55       1527.36        50.83 o
   7   8   0        901.22        822.75        21.58 o
   8   8   0          4.00          2.00         6.58 o
  -6   9   0         50.37         34.83        10.41 o
  -5   9   0        208.59        213.54        15.90 o
  -4   9   0          5.43          5.11         7.76 o
  -3   9   0        389.09        367.44        18.17 o
  -2   9   0          1.11          8.71         7.19 o
  -1   9   0        740.41        794.51        27.45 o
   0   9   0       1525.99       1529.39        44.30 o
   1   9   0        172.10        196.52         8.50 o
   2   9   0        963.31       1027.26        28.40 o
   3   9   0         89.11         96.71         7.22 o
   4   9   0        273.62        291.11        11.24 o
   5   9   0        678.35        657.78        14.60 o
   6   9   0          6.94          6.16         9.47 o
   7   9   0         63.16         63.78         7.94 o
   8   9   0        110.18        107.82        10.79 o
  -5  10   0         43.42         14.39         9.84 o
  -4  10   0        300.65        244.39        16.47 o
  -3  10   0          0.85         10.60         8.14 o
  -2  10   0        683.85        650.45        25.37 o
  -1  10   0        896.67        928.35        31.42 o
   0  10   0        190.71        178.51        14.01 o
   1  10   0        372.83        370.85        18.93 o
   2  10   0        345.55        339.50        11.67 o
   3  10   0        617.96        643.61        16.92 o
   4  10   0        608.90        579.52        16.46 o
   5  10   0        456.49        463.33        12.44 o
   6  10   0        296.85        286.22        12.43 o
   7  10   0         74.80         78.57         8.73 o
   8  10   0         57.57         63.14         9.05 o
  -4  11   0         13.21         20.82        10.03 o
  -3  11   0         19.41         20.07         9.28 o
  -2  11   0          0.38          4.35         8.33 o
  -1  11   0       1550.96       1525.41        46.38 o
   0  11   0         92.91         96.73        11.55 o
   1  11   0         11.12          8.33         8.52 o
   2  11   0        499.45        549.17        23.66 o
   3  11   0         57.64         66.07         7.00 o
   4  11   0        789.00        769.73        19.88 o
   5  11   0        630.78        611.21        14.43 o
   6  11   0         36.70         33.19         7.22 o
   7  11   0        202.58        195.30        18.65 o
  -3  12   0          4.83         -0.76         9.28 o
  -2  12   0        156.73        133.08        13.82 o
  -1  12   0          0.95         10.03         9.09 o
   0  12   0        168.79        168.29        14.96 o
   1  12   0        371.92        370.47        20.44 o
   2  12   0          6.18         -6.44         8.90 o
   3  12   0        185.57        190.82        15.52 o
   4  12   0         93.75         87.08        11.93 o
   5  12   0        232.08        251.34        13.67 o
   6  12   0         67.18         74.38         8.75 o
   7  12   0          0.28         -7.00         7.00 o
  -2  13   0         52.45         58.87        12.49 o
  -1  13   0        368.47        347.37        20.63 o
   0  13   0         33.29         44.87        11.17 o
   1  13   0        320.52        326.93        19.69 o
   2  13   0        500.50        514.91        24.61 o
   3  13   0         60.26         74.40        12.49 o
   4  13   0        301.95        307.81        18.93 o
   5  13   0        377.65        388.07        21.96 o
   6  13   0          9.07          7.76        10.22 o
  -1  14   0         57.10         67.58        13.25 o
   0  14   0        228.75        303.83        20.63 o
   1  14   0        434.18        382.96        22.34 o
   2  14   0        166.70        197.82        17.61 o
   3  14   0         47.63         61.71        12.87 o
   4  14   0         17.38         10.41        10.79 o
  -4 -14   1        123.82        126.27        14.77 o
  -3 -14   1         81.63         85.38        13.82 o
  -2 -14   1         76.15         86.51        13.63 o
  -1 -14   1        108.87        123.80        15.14 o
   0 -14   1        145.59        148.98        15.90 o
   1 -14   1        190.59        180.03        17.04 o
  -6 -13   1        190.14        226.03        18.36 o
  -5 -13   1         14.10         25.93        10.98 o
  -4 -13   1         16.38          9.84         9.65 o
  -3 -13   1        141.57        142.74        14.58 o
  -2 -13   1          0.46         -3.41         9.28 o
  -1 -13   1        207.58        203.88        16.66 o
   0 -13   1        170.11        187.22        16.47 o
   1 -13   1        163.53        156.37        14.96 o
   2 -13   1          4.68          4.16         9.84 o
  -6 -12   1          0.80          5.58         6.56 o
  -5 -12   1        492.64        478.18        22.72 o
  -4 -12   1        464.19        484.43        22.34 o
  -3 -12   1         27.40         15.33         9.28 o
  -2 -12   1        446.74        422.91        21.20 o
  -1 -12   1         16.78          9.65         8.90 o
   0 -12   1        560.30        567.53        24.42 o
   1 -12   1        401.97        388.07        20.44 o
   2 -12   1          0.13         -8.14         8.14 o
   3 -12   1        574.43        570.94        25.93 o
  -7 -11   1         11.45          8.22         7.12 o
  -6 -11   1        182.14        176.24        11.74 o
  -5 -11   1          1.98         -1.05         5.82 o
  -4 -11   1        779.09        774.66        19.72 o
  -3 -11   1       1255.09       1178.42        38.05 o
  -2 -11   1        177.37        183.81        14.77 o
  -1 -11   1        213.98        197.25        15.71 o
   0 -11   1        273.67        280.36        17.04 o
   1 -11   1          1.54          5.87         7.95 o
   2 -11   1        630.52        577.38        24.42 o
   3 -11   1         73.73         77.05        11.74 o
   4 -11   1        283.17        275.06        18.36 o
  -8 -10   1        182.20        204.92        12.72 o
  -7 -10   1        398.15        395.96        15.20 o
  -6 -10   1         14.94         16.02         6.35 o
  -5 -10   1        387.07        402.38        13.85 o
  -4 -10   1        625.58        655.49        17.39 o
  -3 -10   1        825.45        776.10        15.98 o
  -2 -10   1        963.76       1022.05        33.70 o
  -1 -10   1          0.15          0.00         7.57 o
   0 -10   1         56.40         46.76         9.28 o
   1 -10   1        304.40        299.10        16.28 o
   2 -10   1        126.60        102.22        11.36 o
   3 -10   1        224.04        243.07        15.90 o
   4 -10   1          9.08          7.38         8.33 o
   5 -10   1         18.10         19.31         9.84 o
  -8  -9   1         40.45         45.90         8.28 o
  -7  -9   1        212.66        210.74        15.71 o
  -6  -9   1        407.77        393.26        14.06 o
  -5  -9   1         31.98         40.95         6.21 o
  -4  -9   1       1156.92       1128.99        20.40 o
  -3  -9   1        980.81        951.63        21.40 o
  -2  -9   1        122.26        134.31         7.52 o
  -1  -9   1       1479.06       1431.71        38.81 o
   0  -9   1         77.70         52.82         8.52 o
   1  -9   1        676.32        712.35        25.75 o
   2  -9   1        565.60        538.76        21.96 o
   3  -9   1         89.18         92.00        10.41 o
   4  -9   1        375.17        357.60        18.74 o
   5  -9   1         64.87         48.27        10.41 o
   6  -9   1          7.96         13.25         9.65 o
  -8  -8   1        147.94        164.05        12.12 o
  -7  -8   1        632.65        670.08        19.26 o
  -6  -8   1         50.54         55.45         7.00 o
  -5  -8   1        231.66        222.35        10.03 o
  -4  -8   1         34.88         33.05         4.59 o
  -1  -8   1         33.12         46.95         5.30 o
   1  -8   1          1.48         -0.76         2.08 o
   2  -8   1        878.18        867.39        28.58 o
   3  -8   1        279.02        282.25        15.90 o
   4  -8   1         21.22         23.66         8.14 o
   5  -8   1        522.36        469.10        21.20 o
   6  -8   1         10.16          8.90         8.90 o
  -9  -7   1        142.00        153.59        12.68 o
  -8  -7   1         39.77         37.51         7.54 o
  -7  -7   1        566.42        537.81        16.74 o
  -6  -7   1        297.44        277.63        11.45 o
  -5  -7   1        456.97        467.89        14.05 o
  -4  -7   1        313.44        304.57        10.64 o
  -3  -7   1         28.15         21.25         2.71 o
  -2  -7   1        410.10        408.17        13.16 o
  -1  -7   1       2718.18       2647.80        67.77 o
   3  -7   1        189.19        201.42        13.25 o
   4  -7   1        249.87        258.59        15.33 o
   5  -7   1          0.24          0.76         7.19 o
   6  -7   1        186.64        162.42        13.63 o
   7  -7   1          1.08          7.95         8.90 o
  -9  -6   1         17.50         29.34        13.44 o
  -8  -6   1        332.66        365.46        18.84 o
  -7  -6   1          0.60          3.50         5.71 o
  -6  -6   1        640.87        593.71        16.29 o
  -5  -6   1       1397.74       1230.97        98.25 o
  -3  -6   1       1728.34       1640.58        34.55 o
  -2  -6   1         21.72         20.59         2.55 o
   1  -6   1        747.96        812.11        21.20 o
   2  -6   1        259.11        229.63         8.33 o
   4  -6   1         62.39         58.31         8.52 o
   5  -6   1        292.44        315.57        16.85 o
   6  -6   1         32.99         27.26         8.71 o
   7  -6   1        177.92        174.73        14.96 o
  -9  -5   1        340.61        372.74        23.47 o
  -8  -5   1         71.41         98.25        13.44 o
  -7  -5   1        132.53        142.56         9.22 o
  -6  -5   1        438.22        437.17        14.12 o
  -5  -5   1         34.07         27.26         7.76 o
  -3  -5   1         31.00         31.62         4.02 o
  -2  -5   1       2259.39       2181.65        38.36 o
   0  -5   1        549.31        520.59        14.39 o
   1  -5   1        331.04        307.30        14.39 o
   2  -5   1        274.30        297.94         7.90 o
   3  -5   1        238.97        212.59         7.37 o
   4  -5   1          6.30          6.73         3.87 o
   5  -5   1        591.84        557.25        14.89 o
   6  -5   1        519.15        566.02        23.10 o
   7  -5   1          6.76         11.93         8.33 o
   8  -5   1         73.64         83.29        12.68 o
  -9  -4   1        356.02        363.09        23.10 o
  -8  -4   1        141.87        147.85        15.90 o
  -7  -4   1        353.14        366.12        13.03 o
  -6  -4   1        748.35        777.27        19.48 o
  -4  -4   1         65.70         41.46        12.78 o
  -3  -4   1        567.07        562.40        11.60 o
  -2  -4   1         67.91         59.12         2.80 o
  -1  -4   1       3259.35       3258.30        81.78 o
   0  -4   1         17.86         14.73         1.92 o
   1  -4   1          5.02          2.72         1.54 o
   2  -4   1       3220.14       3123.38        55.55 o
   3  -4   1        260.97        264.73         8.14 o
   4  -4   1        294.78        279.24         9.42 o
   5  -4   1         12.04         11.54         7.29 o
   6  -4   1        104.23        110.74         7.76 o
   7  -4   1        182.93        194.20        10.23 o
   8  -4   1         49.61         26.12        10.03 o
  -9  -3   1        106.99        117.56        16.47 o
  -8  -3   1         22.12         35.02        11.17 o
  -7  -3   1        464.88        523.43        24.04 o
  -6  -3   1        148.53        115.83         7.68 o
  -4  -3   1        112.68         99.95         8.71 o
  -2  -3   1       2472.06       2480.74        43.06 o
  -1  -3   1       2067.18       2215.49        38.29 o
   0  -3   1       1813.33       1771.84        31.45 o
   1  -3   1          2.54          3.36         2.27 o
   2  -3   1       1431.06       1429.15        36.25 o
   3  -3   1       8847.28       9386.66       209.28 o
   4  -3   1        175.36        183.14         7.88 o
   5  -3   1        471.02        436.72        18.17 o
   6  -3   1         36.92         67.20        10.03 o
   7  -3   1          1.91         -0.57         8.71 o
   8  -3   1        221.99        232.01        12.20 o
  -9  -2   1         68.90         69.85        14.77 o
  -8  -2   1        369.72        318.79        19.12 o
  -7  -2   1        498.74        491.81        23.28 o
  -6  -2   1       1187.21       1196.97        38.81 o
  -5  -2   1          5.33          2.72         1.30 o
  -2  -2   1          1.42          0.28         1.52 o
  -1  -2   1       8122.07       8328.58       115.34 o
   0  -2   1          4.59          7.74         0.88 o
   1  -2   1       1856.26       2089.29        36.94 o
   2  -2   1       9637.43      10092.99       174.39 o
   3  -2   1        636.89        672.98        20.44 o
   4  -2   1        679.09        618.65        20.44 o
   5  -2   1         34.39         47.70         8.14 o
   6  -2   1        686.30        708.75        25.75 o
   7  -2   1         38.91         36.72        10.41 o
   8  -2   1        106.02         87.65        13.06 o
  -9  -1   1          3.43          0.95        11.74 o
  -8  -1   1         92.39        124.94        14.96 o
  -7  -1   1        287.51        295.13        18.17 o
  -6  -1   1         63.03         54.14         9.47 o
  -5  -1   1       1622.46       1667.77        48.27 o
  -4  -1   1         28.46         56.22         6.81 o
  -3  -1   1       2422.00       2463.22        64.55 o
  -2  -1   1       5072.34       5228.20       127.21 o
  -1  -1   1       2373.15       2470.63        34.72 o
   0  -1   1       3991.08       3926.78        55.40 o
   1  -1   1        194.66        207.64         7.29 o
   2  -1   1       6869.48       7180.66       125.89 o
   3  -1   1       1574.69       1298.06        35.40 o
   4  -1   1       1290.51       1457.07        40.89 o
   5  -1   1        899.52        955.99        30.29 o
   6  -1   1         61.90         77.99        10.60 o
   7  -1   1        438.50        433.32        20.82 o
   8  -1   1        508.99        494.08        23.85 o
   9  -1   1          8.54        -10.41        10.41 o
  -9   0   1        147.43        133.27        16.66 o
  -8   0   1         20.35         19.88        11.17 o
  -7   0   1        148.50        167.16        15.14 o
  -6   0   1        124.66        156.18        12.87 o
  -5   0   1        183.63        194.23        13.25 o
  -4   0   1       3481.77       3734.97        96.92 o
  -3   0   1        454.39        499.01        17.23 o
  -2   0   1       1215.32       1433.41        38.24 o
  -1   0   1       3857.16       4073.04        68.50 o
   1   0   1       5792.31       6033.50       149.17 o
   2   0   1        821.90        896.73        24.80 o
   3   0   1       2031.05       2208.04        57.93 o
   4   0   1       1569.77       1606.25        44.49 o
   5   0   1        833.49        950.31        30.29 o
   6   0   1        547.16        597.07        23.66 o
   7   0   1          4.11          2.65         8.71 o
   8   0   1        142.93        141.60        15.14 o
   9   0   1        261.57        280.74        20.63 o
  -9   1   1         49.05         49.03        13.25 o
  -8   1   1        612.71        658.78        28.40 o
  -7   1   1         91.30         94.46        12.49 o
  -6   1   1         94.54        112.64        11.93 o
  -5   1   1        663.86        669.19        24.04 o
  -4   1   1       1314.39       1472.41        41.84 o
  -3   1   1       3989.64       4274.49       108.85 o
  -2   1   1       3788.70       4222.81       106.39 o
  -1   1   1        678.64        731.85        19.88 o
   0   1   1       4316.31       4370.53        73.12 o
   1   1   1        477.09        428.46         7.87 o
   2   1   1       8687.60       9234.71       159.78 o
   3   1   1         98.60        119.76         5.44 o
   4   1   1         32.66         44.44         6.53 o
   5   1   1       1366.62       1361.10        40.13 o
   6   1   1          1.97          3.41         7.95 o
   7   1   1        231.11        247.23        17.04 o
   8   1   1        144.84        162.23        16.28 o
   9   1   1          0.58        -10.41        10.41 o
  -8   2   1          2.08         -8.52         8.52 o
  -7   2   1         53.47         69.66        11.36 o
  -6   2   1         88.46         98.63        11.55 o
  -5   2   1        288.90        281.50        14.96 o
  -4   2   1       1558.07       1600.38        44.87 o
  -3   2   1         24.33         51.11         5.87 o
  -2   2   1       3116.15       3173.30        80.64 o
  -1   2   1         34.32         49.91         3.07 o
   0   2   1        661.42        682.57        12.98 o
   1   2   1      18002.54      18729.86       222.51 o
   3   2   1       4839.78       4925.59       119.92 o
   4   2   1       3104.11       3332.19        60.54 o
   5   2   1          1.50         -4.20         4.20 o
   6   2   1        262.96        239.85        15.71 o
   7   2   1          0.18          1.70         8.90 o
   8   2   1        339.56        349.08        21.01 o
   9   2   1         18.37         21.01        12.68 o
  -8   3   1        450.91        456.98        22.91 o
  -7   3   1         87.77        102.22        12.30 o
  -6   3   1        178.60        179.84        14.58 o
  -5   3   1         61.58         73.07         8.90 o
  -4   3   1       1193.19       1235.21        35.97 o
  -3   3   1       3510.43       3671.48        65.78 o
  -2   3   1          1.75          4.35         2.41 o
  -1   3   1         91.48         80.20         4.45 o
   0   3   1          7.55          7.45         2.47 o
   1   3   1       1641.79       1845.59        33.39 o
   2   3   1         18.85          8.86         2.53 o
   3   3   1        353.45        418.18        16.19 o
   4   3   1        759.87        420.26        15.71 o
   5   3   1       1019.65        960.64        38.33 o
   6   3   1          1.25         -4.16         7.00 o
   7   3   1        150.02        171.70        14.39 o
   8   3   1          0.51         20.63        11.55 o
   9   3   1        189.10        193.28        18.93 o
  -8   4   1        156.84        150.45        10.37 o
  -7   4   1        152.91        144.88        24.99 o
  -6   4   1         61.35         60.29         9.75 o
  -5   4   1       1300.75       1307.61        27.57 o
  -4   4   1        785.05        729.83        58.21 o
  -3   4   1       1576.66       1519.95        29.31 o
  -2   4   1       4026.82       4191.09        87.46 o
  -1   4   1        212.30        187.23         9.47 o
   0   4   1       9068.28       8569.65       836.72 o
   1   4   1        864.43        868.28        17.19 o
   2   4   1          5.82          9.75         6.06 o
   3   4   1       1031.72       1006.54        20.58 o
   4   4   1         11.63         13.22         3.77 o
   6   4   1         89.93         93.57         7.25 o
   7   4   1          6.64         -5.30         8.52 o
   8   4   1         88.59         74.40        13.06 o
   9   4   1         81.98         74.96        14.77 o
  -8   5   1        107.76         98.44        12.68 o
  -7   5   1          5.16          7.00         7.95 o
  -6   5   1        732.45        742.51        21.58 o
  -5   5   1         55.19         57.53         8.23 o
  -4   5   1        724.88        722.55        33.51 o
  -3   5   1        199.35        221.54        10.60 o
  -2   5   1         59.85         80.86         7.76 o
  -1   5   1       5536.31       5969.67       117.27 o
   0   5   1        275.74        265.57         7.62 o
   1   5   1        947.15        965.33        19.34 o
   2   5   1        850.03        844.20        17.66 o
   3   5   1         57.24         53.88         8.14 o
   4   5   1       2123.37       2044.55        39.25 o
   5   5   1         29.26         27.32         7.00 o
   6   5   1        337.34        327.17        10.09 o
   7   5   1         86.60        109.77        12.21 o
   8   5   1          0.29          8.71        10.22 o
   9   5   1        428.17        407.00        24.61 o
  -7   6   1        227.17        217.13        15.71 o
  -6   6   1         51.07         39.56         8.90 o
  -5   6   1        912.44        891.01        20.74 o
  -4   6   1          7.44         13.81         4.74 o
  -3   6   1        398.32        388.27        10.99 o
  -2   6   1       1193.40       1271.92        25.22 o
  -1   6   1         21.62         21.36         3.41 o
   0   6   1       3483.61       3584.14        64.12 o
   1   6   1        151.88        155.28         6.81 o
   2   6   1        294.23        281.51         8.70 o
   3   6   1       2027.69       2006.95        38.27 o
   4   6   1         15.33         11.89         4.50 o
   5   6   1        400.77        403.75        12.93 o
   6   6   1        206.13        185.81         8.34 o
   7   6   1         28.28         37.36         6.68 o
   8   6   1         82.76         94.25         8.67 o
   9   6   1          4.95        -11.36        11.36 o
  -7   7   1        181.62        138.57        14.20 o
  -6   7   1        141.50        126.46        12.49 o
  -5   7   1         52.35         43.73         8.90 o
  -4   7   1        596.45        647.80        24.04 o
  -3   7   1         20.33         22.99         4.59 o
  -2   7   1        958.41       1005.26        21.10 o
  -1   7   1       2651.14       2649.99        48.72 o
   0   7   1        124.96        142.27         6.78 o
   1   7   1       1159.35       1137.05        23.09 o
   2   7   1       1291.63       1401.30        27.91 o
   3   7   1        365.90        353.74        17.61 o
   4   7   1        186.17        189.10         9.75 o
   5   7   1         47.35         41.63         6.32 o
   6   7   1        528.10        530.11        15.81 o
   7   7   1        100.36        102.81        22.81 o
   8   7   1        293.32        316.25        14.67 o
   9   7   1         11.62          4.73        12.30 o
  -6   8   1         62.90         64.17        10.79 o
  -5   8   1        418.00        395.83        19.50 o
  -4   8   1         57.20         54.71         9.47 o
  -3   8   1        741.04        758.16        26.88 o
  -2   8   1        456.64        428.71        11.95 o
  -1   8   1        221.34        225.45         8.50 o
   0   8   1        254.84        239.17         8.59 o
   1   8   1          4.94          8.16         4.00 o
   2   8   1       2073.91       2153.44        41.23 o
   3   8   1        282.55        284.46        10.30 o
   4   8   1          4.65         12.80         5.58 o
   5   8   1        141.64        132.23        11.26 o
   6   8   1          0.11         -0.38        10.98 o
   7   8   1        915.20        857.42        22.22 o
   8   8   1         71.21         70.85         8.81 o
  -6   9   1         31.07          7.19         9.47 o
  -5   9   1         89.82         85.38        11.74 o
  -4   9   1        346.19        336.77        18.55 o
  -3   9   1        175.92        175.86        14.01 o
  -2   9   1        770.93        750.59        26.88 o
  -1   9   1        472.33        505.44        20.82 o
   0   9   1         52.87         60.82         5.68 o
   1   9   1        968.83       1005.36        41.17 o
   2   9   1         79.19         75.81         6.48 o
   3   9   1        359.19        364.63        12.45 o
   4   9   1        584.58        565.60        15.93 o
   5   9   1         73.35         85.30        10.60 o
   6   9   1        254.00        257.75        11.83 o
   7   9   1         48.64         41.48         7.63 o
   8   9   1        148.50        147.59        10.84 o
  -5  10   1         10.16         21.01        10.03 o
  -4  10   1         32.42         23.66         9.28 o
  -3  10   1        276.34        272.41        17.04 o
  -2  10   1          3.22          2.46         7.76 o
  -1  10   1         68.60         67.96        10.03 o
   0  10   1         25.36         26.69         8.52 o
   1  10   1        508.61        539.95        19.78 o
   2  10   1        593.23        626.91        18.65 o
   3  10   1        477.27        468.29        14.05 o
   4  10   1        328.87        326.97        12.31 o
   5  10   1         17.28         20.72         6.44 o
   6  10   1         74.06         69.65         8.14 o
   7  10   1        397.85        384.29        34.17 o
   8  10   1        148.89        133.24        10.86 o
  -4  11   1        155.58        135.35        14.39 o
  -3  11   1         18.51         15.33         9.09 o
  -2  11   1        623.44        593.28        24.99 o
  -1  11   1          1.79         12.30         8.33 o
   0  11   1        327.64        360.06        18.93 o
   1  11   1        325.67        324.66        18.17 o
   2  11   1        109.30        106.01        11.93 o
   3  11   1        680.70        698.39        18.46 o
   4  11   1        165.22        143.67         9.30 o
   5  11   1        137.27        159.08        10.22 o
   6  11   1         24.22         23.96         5.98 o
   7  11   1          8.90         24.94         7.62 o
  -3  12   1        342.74        333.93        20.44 o
  -2  12   1         21.11         28.96        10.03 o
  -1  12   1         30.05         26.31         9.84 o
   0  12   1        222.71        229.25        16.66 o
   1  12   1        715.87        803.22        30.10 o
   2  12   1        228.28        253.29        17.61 o
   3  12   1         25.34         17.79         9.65 o
   4  12   1        480.63        481.30        23.19 o
   5  12   1         37.43         32.92         8.33 o
   6  12   1         51.59         52.25         6.96 o
   7  12   1        250.46        274.73        13.84 o
  -2  13   1         11.03          3.03        10.22 o
  -1  13   1         26.00         17.98        10.22 o
   0  13   1        495.37        534.22        24.80 o
   1  13   1         26.31         49.79        11.55 o
   2  13   1        164.85        184.57        15.90 o
   3  13   1        189.45        196.69        16.47 o
   4  13   1         14.54         10.60         9.84 o
   5  13   1        119.94        118.50        14.39 o
   6  13   1        142.47        151.74        11.49 o
  -1  14   1        130.55        143.68        16.09 o
   0  14   1          0.82         11.36        10.79 o
   1  14   1        297.96        308.00        20.44 o
   2  14   1         26.47         31.80        11.74 o
   3  14   1         74.04         78.94        13.44 o
   4  14   1        390.10        432.75        22.91 o
  -4 -14   2         83.04         93.89        13.63 o
  -3 -14   2        126.21        137.25        15.52 o
  -2 -14   2         13.59         33.13        11.74 o
  -1 -14   2        296.79        281.87        20.07 o
   0 -14   2        112.36         80.45        13.63 o
   1 -14   2         55.85         47.14        12.49 o
  -5 -13   2         50.42         56.98        11.74 o
  -4 -13   2        340.21        350.78        20.26 o
  -3 -13   2         17.52         -8.90         8.90 o
  -2 -13   2        217.13        218.84        17.61 o
  -1 -13   2        189.21        182.87        16.28 o
   0 -13   2        252.78        247.80        18.36 o
   1 -13   2         83.50         74.21        12.68 o
   2 -13   2         69.95         53.01        11.93 o
  -6 -12   2          8.37         10.22         9.47 o
  -5 -12   2          7.21          4.54         9.28 o
  -4 -12   2        254.47        251.40        16.85 o
  -3 -12   2        119.05         95.41        12.30 o
  -2 -12   2          8.71         10.03         9.28 o
  -1 -12   2        248.26        261.24        17.23 o
   0 -12   2        132.75        127.78        13.44 o
   1 -12   2         50.40         47.89        10.79 o
   2 -12   2        183.64        169.62        14.96 o
   3 -12   2         95.05         84.05        13.06 o
  -7 -11   2        469.25        469.88        16.71 o
  -6 -11   2          5.51          4.52         6.27 o
  -5 -11   2        361.57        372.50        32.56 o
  -4 -11   2        320.51        322.20        18.17 o
  -3 -11   2        292.03        311.78        17.79 o
  -2 -11   2         49.76         56.41        10.03 o
  -1 -11   2        209.29        188.93        14.96 o
   0 -11   2        268.09        279.03        17.23 o
   1 -11   2        479.08        531.57        22.91 o
   2 -11   2         28.77         22.15         9.28 o
   3 -11   2         90.75         85.57        12.30 o
   4 -11   2         65.80         67.01        12.12 o
  -8 -10   2         58.53         43.96        11.45 o
  -7 -10   2         47.41         45.75         7.90 o
  -6 -10   2        155.82        160.19        10.13 o
  -5 -10   2         10.92         -2.40         8.80 o
  -4 -10   2        638.88        631.71        17.05 o
  -3 -10   2        272.33        275.16        10.26 o
  -2 -10   2        445.62        441.08        20.07 o
  -1 -10   2        497.51        531.94        22.53 o
   0 -10   2          0.75          5.30         7.76 o
   1 -10   2        651.00        658.78        24.99 o
   2 -10   2        495.68        495.22        22.15 o
   3 -10   2         41.74         25.75         9.47 o
   4 -10   2        637.88        564.13        24.42 o
   5 -10   2         11.39          5.11         9.65 o
  -8  -9   2         96.47         99.03         9.72 o
  -7  -9   2         57.08         55.78         8.03 o
  -6  -9   2        158.91        168.76        11.17 o
  -5  -9   2        621.16        627.97        17.25 o
  -4  -9   2         24.78         27.27        10.88 o
  -3  -9   2        122.72        136.02         7.79 o
  -2  -9   2        365.95        396.62         9.69 o
  -1  -9   2        437.22        429.72        19.50 o
   0  -9   2       1586.23       1555.89        45.24 o
   1  -9   2        108.15        117.37        11.17 o
   2  -9   2        127.03        114.91        11.55 o
   3  -9   2         58.37         65.50        10.03 o
   4  -9   2        118.87        139.33        13.44 o
   5  -9   2        179.93        176.43        15.33 o
   6  -9   2         26.91         33.32        10.98 o
  -8  -8   2         15.16         -3.91         6.72 o
  -7  -8   2        460.24        463.58        15.73 o
  -6  -8   2        518.72        527.42        16.02 o
  -5  -8   2        365.94        365.57        12.49 o
  -4  -8   2        226.01        229.01        20.54 o
  -3  -8   2        409.86        243.26         8.90 o
  -2  -8   2        364.00        341.53         9.23 o
  -1  -8   2       1382.65       1343.27       125.79 o
   0  -8   2        604.75        596.12        21.77 o
   1  -8   2        967.20       1016.37        32.18 o
   2  -8   2         80.47         89.16        10.03 o
   3  -8   2         99.51         91.06        10.60 o
   4  -8   2         47.49         54.52         9.84 o
   5  -8   2         55.10         64.74        10.79 o
   6  -8   2         40.59         43.92        10.60 o
  -8  -7   2        219.56        194.23        11.58 o
  -7  -7   2          0.29          6.38         8.33 o
  -6  -7   2       1483.08       1463.95        33.22 o
  -5  -7   2        534.17        567.07        15.78 o
  -4  -7   2          7.32          6.13         8.52 o
  -3  -7   2        418.26        379.43         9.60 o
  -2  -7   2        169.53        162.76        25.56 o
  -1  -7   2        324.53        304.61        10.22 o
   0  -7   2       1410.87       1318.88        37.67 o
   1  -7   2         22.17         38.43         7.19 o
   2  -7   2        775.53        763.46        25.75 o
   3  -7   2         25.62         27.26         7.95 o
   4  -7   2        266.29        245.34        14.96 o
   5  -7   2        367.95        360.06        18.55 o
   6  -7   2          6.75          7.76         8.33 o
   7  -7   2        145.23        135.54        14.20 o
  -9  -6   2        289.69        301.18        20.44 o
  -8  -6   2         31.67         35.05         7.27 o
  -7  -6   2        450.78        459.04        15.08 o
  -6  -6   2        343.33        325.52        16.19 o
  -5  -6   2        189.53        214.61        22.24 o
  -4  -6   2       1355.40       1311.54        25.03 o
  -3  -6   2        120.75        133.84         5.58 o
  -2  -6   2       1030.12        980.13        19.08 o
  -1  -6   2          3.14          5.98         2.58 o
   0  -6   2         21.23         45.81         6.25 o
   1  -6   2        801.02        741.50        23.47 o
   2  -6   2        203.02        185.71        12.30 o
   3  -6   2        336.75        346.43        15.71 o
   4  -6   2        116.76        114.15        10.60 o
   5  -6   2         63.53         66.64         9.65 o
   6  -6   2        551.54        494.65        21.96 o
   7  -6   2         28.77         37.29         9.84 o
  -9  -5   2        285.51        273.92        21.01 o
  -8  -5   2        105.97        114.15        14.58 o
  -7  -5   2        237.94        235.15        11.40 o
  -6  -5   2        514.76        499.76        15.01 o
  -5  -5   2        708.56        697.21        25.56 o
  -4  -5   2        915.43        924.15        15.52 o
  -3  -5   2       2650.78       2717.60        39.53 o
  -2  -5   2        866.69        886.42        17.17 o
  -1  -5   2        920.29        952.26        18.72 o
   0  -5   2        653.44        667.49        20.63 o
   1  -5   2        192.93        173.40        10.03 o
   2  -5   2       1415.42       1436.16        26.82 o
   3  -5   2         68.32         66.97         4.24 o
   4  -5   2          5.04          0.47         7.86 o
   5  -5   2        132.93        144.44        11.74 o
   6  -5   2         58.86         73.07        10.22 o
   7  -5   2         95.33         88.03        11.55 o
   8  -5   2         11.68          2.65         9.28 o
  -9  -4   2         97.01        117.56        16.47 o
  -8  -4   2        206.92        214.48        17.42 o
  -7  -4   2        447.55        450.57        14.66 o
  -6  -4   2         64.95         53.26         6.46 o
  -5  -4   2       1482.62       1437.01        43.16 o
  -4  -4   2       1286.56       1376.30        27.68 o
  -3  -4   2        456.12        416.72         8.18 o
  -2  -4   2       7664.04       7696.02       361.76 o
  -1  -4   2          1.99          6.11         1.72 o
   0  -4   2          6.60          2.54         1.55 o
   1  -4   2         96.34         87.27         6.44 o
   2  -4   2       2951.76       3045.88        54.14 o
   3  -4   2        600.91        544.80        22.05 o
   4  -4   2          9.17          6.06         3.80 o
   5  -4   2        619.11        616.35        15.86 o
   6  -4   2          6.09          2.10         5.02 o
   7  -4   2          0.92         -7.57         7.57 o
   8  -4   2        213.19        209.18        16.66 o
  -9  -3   2        150.75        165.45        18.74 o
  -8  -3   2        250.46        273.36        19.31 o
  -7  -3   2         96.47        100.52        12.49 o
  -6  -3   2       1110.39       1088.27        24.64 o
  -5  -3   2         36.69         10.61        12.40 o
  -4  -3   2        116.22         89.99         5.52 o
  -3  -3   2       3209.68       3458.88        49.56 o
  -2  -3   2         89.80        125.74         4.12 o
  -1  -3   2       2677.70       2581.39        36.76 o
   0  -3   2       5195.00       5422.14        93.96 o
   1  -3   2       1485.03       1578.99        40.89 o
   2  -3   2       1303.66       1339.33        24.82 o
   3  -3   2          1.20          0.75         2.72 o
   4  -3   2       1773.59       1718.34        33.06 o
   5  -3   2        548.44        524.88        28.96 o
   6  -3   2        324.93        305.36        24.70 o
   7  -3   2        368.00        384.29        18.74 o
   8  -3   2          2.29         18.17         9.09 o
  -9  -2   2         29.96         38.24        13.82 o
  -8  -2   2        434.87        411.93        22.15 o
  -7  -2   2        531.20        474.02        22.91 o
  -6  -2   2         81.62         77.99        10.22 o
  -4  -2   2        108.56        119.43        12.02 o
  -3  -2   2         51.12         27.49         2.44 o
  -2  -2   2        809.38        793.11        12.64 o
  -1  -2   2        629.51        694.89        13.91 o
   0  -2   2         43.66         72.06         2.69 o
   1  -2   2         33.75         38.09         5.02 o
   2  -2   2        250.15        220.30         7.76 o
   3  -2   2        563.42        484.24        15.71 o
   4  -2   2          7.29          8.71         4.92 o
   5  -2   2       1221.34       1335.16        39.38 o
   6  -2   2         34.56         59.63         9.84 o
   7  -2   2        150.40        138.76        12.87 o
   8  -2   2        104.37        121.91        14.39 o
  -9  -1   2        240.87        245.72        21.01 o
  -8  -1   2         38.93         53.57        12.49 o
  -7  -1   2         68.15         57.93        11.55 o
  -6  -1   2       1378.57       1424.51        43.92 o
  -5  -1   2         44.51         45.62         8.33 o
  -4  -1   2        190.06        141.22        10.41 o
  -3  -1   2         27.19         25.56         4.35 o
  -2  -1   2       1959.87       1916.91       120.91 o
  -1  -1   2       1039.62       1102.62        16.33 o
   0  -1   2          0.76          1.71         1.22 o
   1  -1   2       6671.36       7114.73       122.86 o
   2  -1   2       1583.77       1892.09        49.03 o
   3  -1   2         28.98         -2.27         2.27 o
   4  -1   2       1540.77       1511.40        41.84 o
   5  -1   2        179.57        179.08        12.12 o
   6  -1   2        967.34       1012.97        33.32 o
   7  -1   2        210.16        226.98        17.04 o
   8  -1   2         32.43         26.12        10.60 o
   9  -1   2          2.18         20.26        12.12 o
  -9   0   2         16.10         40.32        13.06 o
  -8   0   2        184.69        213.54        17.98 o
  -7   0   2         17.26         14.20         9.47 o
  -6   0   2        341.01        355.70        18.93 o
  -5   0   2        855.28        852.44        28.58 o
  -4   0   2         72.56         87.46         8.33 o
  -3   0   2        756.52        732.99        23.10 o
  -2   0   2       1048.68       1088.88        28.02 o
  -1   0   2        537.31        566.56         9.09 o
   1   0   2          8.47         15.65         4.73 o
   2   0   2        701.50        887.65        24.99 o
   3   0   2         36.81         24.42         4.35 o
   4   0   2        339.05        304.97        13.44 o
   5   0   2        935.78        953.15        30.10 o
   6   0   2         58.84         70.23        10.03 o
   7   0   2        566.54        592.71        25.18 o
   8   0   2         23.36         48.08        12.30 o
   9   0   2         71.00         67.39        13.63 o
  -9   1   2         62.14         67.39        14.20 o
  -8   1   2        139.44        138.38        15.52 o
  -7   1   2        326.04        318.60        18.93 o
  -6   1   2        357.12        363.46        18.93 o
  -5   1   2         88.54         97.49        10.22 o
  -4   1   2         19.03          8.90         5.87 o
  -3   1   2         74.14         77.80         7.19 o
  -2   1   2       3723.87       3921.06        99.38 o
  -1   1   2          3.81          0.75         1.92 o
   0   1   2       2373.39       2529.71        42.76 o
   1   1   2       1359.13       1403.35        20.25 o
   2   1   2         20.60         21.54         3.50 o
   3   1   2        696.01        696.26        21.77 o
   4   1   2         31.43         44.49         6.81 o
   5   1   2        350.80        383.87        12.18 o
   6   1   2        320.66        327.87        16.47 o
   7   1   2         47.77         54.90        10.98 o
   8   1   2        227.82        222.24        17.98 o
   9   1   2         50.54         83.10        14.58 o
  -8   2   2        151.06        154.09        15.71 o
  -7   2   2        159.06        165.83        14.77 o
  -6   2   2       1118.50       1126.55        36.72 o
  -5   2   2        209.29        192.90        13.25 o
  -4   2   2          3.39          0.00         5.30 o
  -3   2   2       1646.33       1668.34        45.62 o
  -2   2   2        385.09        425.18        14.39 o
  -1   2   2       3499.09       3789.54        66.50 o
   0   2   2         31.68         29.59         2.10 o
   1   2   2       2284.26       2582.11        43.81 o
   2   2   2       2028.79       2067.59        35.50 o
   3   2   2        400.02        352.13        49.98 o
   4   2   2       3453.07       3532.18        63.95 o
   5   2   2        160.05        174.73        12.87 o
   6   2   2         37.63         37.29         6.63 o
   7   2   2        248.20        232.09        16.47 o
   8   2   2          5.83          0.95        10.41 o
   9   2   2         63.84         89.35        14.96 o
  -8   3   2        154.33        165.64        15.90 o
  -7   3   2        453.12        442.97        21.39 o
  -6   3   2         29.35         27.45         8.71 o
  -5   3   2        249.88        234.17        14.01 o
  -4   3   2        774.43        756.27        24.80 o
  -3   3   2        685.34        643.26        20.82 o
  -2   3   2       2897.17       3000.95        53.87 o
  -1   3   2       3128.41       3450.56        61.09 o
   0   3   2       1576.75       1630.11        29.77 o
   1   3   2       3517.29       3718.46        52.31 o
   2   3   2        358.11        360.66         6.51 o
   3   3   2       2398.57       2494.68        42.95 o
   4   3   2         30.39         33.42         4.18 o
   5   3   2       1533.06       1559.40        31.28 o
   6   3   2        445.62        458.50        18.08 o
   7   3   2        126.76        139.33        14.01 o
   8   3   2        410.36        444.11        22.34 o
   9   3   2         55.52         53.19        13.82 o
  -8   4   2          8.24         12.88         6.74 o
  -7   4   2        113.47        100.98         9.47 o
  -6   4   2        292.65        282.75        11.55 o
  -5   4   2         63.97         65.63         6.35 o
  -4   4   2        784.40        753.53        23.57 o
  -3   4   2        457.45        474.03        18.46 o
  -2   4   2        617.57        675.20        14.72 o
  -1   4   2       2727.48       2812.95        50.52 o
   0   4   2       1202.88       1329.21        25.16 o
   1   4   2       1820.64       1864.11        34.25 o
   2   4   2       5103.01       5471.46       138.19 o
   3   4   2          1.07         -0.90         3.04 o
   4   4   2       1077.98       1056.70        30.29 o
   6   4   2        179.51        173.37         9.30 o
   7   4   2         60.56         87.84        11.93 o
   8   4   2          8.87          0.19        10.22 o
   9   4   2        252.74        292.10        21.96 o
  -8   5   2        174.81        195.36        16.09 o
  -7   5   2        190.02        194.23        10.57 o
  -6   5   2        176.94        189.08        10.03 o
  -5   5   2       1869.24       1792.47        36.14 o
  -4   5   2          3.33          4.03         4.35 o
  -3   5   2        790.93        767.44        17.27 o
  -2   5   2        699.10        747.85        16.33 o
  -1   5   2         52.69         50.87         4.08 o
   0   5   2       1858.90       1912.31        35.40 o
   1   5   2        853.44        909.21        18.47 o
   2   5   2       1026.57       1079.80        21.73 o
   3   5   2        119.86         90.26         5.46 o
   4   5   2         75.99         85.55         7.57 o
   5   5   2        547.66        516.99        18.93 o
   6   5   2         23.86         25.11         5.77 o
   7   5   2         47.03         38.74         5.62 o
   8   5   2        274.44        244.58        18.17 o
   9   5   2          8.91          7.76        12.49 o
  -7   6   2         57.78         51.11        10.41 o
  -6   6   2        426.06        410.32        13.92 o
  -5   6   2        151.08        146.36        14.01 o
  -4   6   2       1468.42       1462.66        30.12 o
  -3   6   2        566.29        540.17        13.85 o
  -2   6   2        348.19        357.81        21.30 o
  -1   6   2       3042.30       3099.27        56.28 o
   0   6   2        171.94        207.34         7.55 o
   1   6   2       4584.45       4915.64       101.47 o
   2   6   2        325.52        320.82        14.67 o
   3   6   2        293.74        264.72         8.89 o
   4   6   2        641.14        653.09        16.08 o
   5   6   2         21.75         22.37         5.45 o
   6   6   2        333.02        313.02        15.24 o
   7   6   2         44.89         55.07         6.12 o
   8   6   2        142.58        149.82        10.35 o
   9   6   2         93.93         92.76        15.52 o
  -7   7   2         80.05         85.94        12.30 o
  -6   7   2        163.31        139.52        13.25 o
  -5   7   2        588.68        616.00        24.23 o
  -4   7   2        173.22        153.50        13.25 o
  -3   7   2        321.99        335.83        11.34 o
  -2   7   2        399.08        380.27        11.05 o
  -1   7   2          5.08          9.70         3.93 o
   0   7   2       1631.49       1670.62        32.13 o
   1   7   2         76.12         91.90         7.57 o
   2   7   2        381.02        362.64        10.71 o
   3   7   2        375.80        364.74        13.06 o
   4   7   2          9.09         13.20         5.09 o
   5   7   2        644.15        665.84        17.56 o
   6   7   2         94.29         88.79         7.82 o
   7   7   2        530.87        540.21        14.00 o
   8   7   2         25.14         19.73         7.03 o
   9   7   2         56.60         20.07        11.74 o
  -6   8   2          0.59         -8.14         8.14 o
  -5   8   2         88.77         83.10        10.98 o
  -4   8   2        477.50        480.83        20.82 o
  -3   8   2         36.67         34.43         5.31 o
  -2   8   2        331.50        334.32        13.06 o
  -1   8   2        678.05        662.26        15.87 o
   0   8   2        270.51        295.15        17.61 o
   1   8   2        527.98        567.18        14.37 o
   2   8   2          0.13          3.43         7.76 o
   3   8   2        466.77        491.42        13.85 o
   4   8   2        327.28        336.42        11.93 o
   5   8   2          4.60          7.44         5.46 o
   6   8   2        563.97        555.88        21.30 o
   7   8   2         34.34         23.50         5.79 o
   8   8   2          5.96          1.94         6.68 o
  -6   9   2        169.59        169.62        15.71 o
  -5   9   2         69.27         43.92        10.22 o
  -4   9   2         39.30         39.38         9.65 o
  -3   9   2        265.24        268.62        16.28 o
  -2   9   2         30.60         42.59         8.52 o
  -1   9   2        738.49        794.64        18.67 o
   0   9   2        925.85        926.53        30.29 o
   1   9   2         18.48         12.19         5.07 o
   2   9   2         51.38         58.75         6.29 o
   3   9   2        130.84        119.38         8.02 o
   4   9   2        356.58        363.42        18.84 o
   5   9   2        109.33        127.70         8.57 o
   6   9   2         72.00         65.91         7.78 o
   7   9   2         34.02         36.66        10.88 o
   8   9   2          1.38          2.55         7.00 o
  -5  10   2        112.99        116.23        13.82 o
  -4  10   2        216.54        218.08        16.47 o
  -3  10   2         75.53         82.73        10.98 o
  -2  10   2        342.21        373.50        19.12 o
  -1  10   2        129.16        148.04        12.49 o
   0  10   2        424.75        468.08        20.35 o
   1  10   2          5.77          4.63         4.99 o
   2  10   2        152.24        155.74         8.97 o
   3  10   2       1018.62       1043.24        29.63 o
   4  10   2          0.78          2.43         5.90 o
   5  10   2        206.40        201.79        10.80 o
   6  10   2        165.43        173.20        10.75 o
   7  10   2          5.43          2.16         6.68 o
   8  10   2         27.89         15.19        12.78 o
  -4  11   2         87.51         81.59        12.49 o
  -3  11   2        143.76        150.31        14.39 o
  -2  11   2         27.38         43.54        10.03 o
  -1  11   2        643.91        667.68        25.93 o
   0  11   2         10.30         18.17         8.71 o
   1  11   2        153.62        146.14        13.25 o
   2  11   2        249.83        263.39        24.61 o
   3  11   2        183.70        189.43        10.50 o
   4  11   2        213.59        214.00        13.91 o
   5  11   2         20.44         26.34         6.90 o
   6  11   2        221.86        229.73        12.28 o
   7  11   2         65.71         70.04         7.63 o
  -3  12   2        227.67        256.51        19.12 o
  -2  12   2        166.92        177.95        15.33 o
  -1  12   2         46.33         27.07        10.03 o
   0  12   2        198.46        206.53        16.09 o
   1  12   2         15.09         12.87         9.47 o
   2  12   2        296.90        307.43        18.74 o
   3  12   2        110.80        119.42         9.56 o
   4  12   2        151.15        151.83        17.04 o
   5  12   2        147.09        161.67        10.69 o
   6  12   2        117.36        123.36        10.19 o
  -2  13   2         55.85         50.54        12.12 o
  -1  13   2        399.81        401.32        21.77 o
   0  13   2          4.87         12.68         9.84 o
   1  13   2        617.77        641.74        27.26 o
   2  13   2        297.71        289.82        19.31 o
   3  13   2        352.95        336.20        19.88 o
   4  13   2         81.46         62.66        11.55 o
   5  13   2         15.51         17.36         7.79 o
   6  13   2        316.54        331.61        15.16 o
  -1  14   2          2.23         -0.38        10.60 o
   0  14   2        149.33        160.91        16.47 o
   1  14   2         28.37         29.91        11.36 o
   2  14   2        173.55        150.69        15.71 o
   3  14   2         51.68         42.59        12.12 o
   4  14   2         11.26         -0.19        10.22 o
  -4 -14   3         93.91         65.12        13.06 o
  -3 -14   3          0.71         -3.41        10.22 o
  -2 -14   3        136.88        139.52        15.52 o
  -1 -14   3          0.21          7.38        11.17 o
   0 -14   3         98.28        104.69        14.96 o
  -5 -13   3        138.61        125.32        14.39 o
  -4 -13   3         32.42         32.56        10.98 o
  -3 -13   3        177.33        171.70        15.90 o
  -2 -13   3         16.62         10.03        10.22 o
  -1 -13   3        250.44        279.98        18.74 o
   0 -13   3          0.45         -5.30         9.84 o
   1 -13   3        298.07        306.29        19.88 o
   2 -13   3         61.43         46.95        12.30 o
  -6 -12   3          1.22         10.60         9.28 o
  -5 -12   3        100.44         94.46        12.87 o
  -4 -12   3         77.11        102.03        12.68 o
  -3 -12   3         93.67         89.35        12.30 o
  -2 -12   3        256.28        258.97        17.61 o
  -1 -12   3         30.86         22.72        10.03 o
   0 -12   3        227.25        251.77        17.79 o
   1 -12   3        287.04        279.22        18.17 o
   2 -12   3        156.97        170.37        15.33 o
   3 -12   3        388.88        365.17        20.82 o
  -7 -11   3         75.06         90.08         9.40 o
  -6 -11   3        153.87        167.01        10.76 o
  -5 -11   3          0.13          2.08         8.33 o
  -4 -11   3        204.71        228.87        16.09 o
  -3 -11   3        190.28        202.18        15.33 o
  -2 -11   3         70.78         68.53        10.79 o
  -1 -11   3          4.34         -6.06         8.14 o
   0 -11   3         12.53          7.76         8.71 o
   1 -11   3        133.23        136.49        13.25 o
   2 -11   3        261.89        269.00        17.61 o
   3 -11   3        343.95        312.54        19.50 o
   4 -11   3        156.31        124.94        14.39 o
  -7 -10   3        144.23        144.39        10.54 o
  -6 -10   3        117.50        127.86         9.63 o
  -5 -10   3        168.53        175.67         9.97 o
  -4 -10   3         68.66         69.17         7.06 o
  -3 -10   3        773.06        777.66        28.02 o
  -2 -10   3         27.60         34.80         5.11 o
  -1 -10   3         32.61         29.91         9.09 o
   0 -10   3         65.22         85.38        10.79 o
   1 -10   3          0.66          4.54         7.95 o
   2 -10   3        263.09        271.84        16.85 o
   3 -10   3        142.94        150.12        13.82 o
   4 -10   3         11.04         12.87         9.28 o
   5 -10   3        129.45        130.62        14.39 o
  -8  -9   3        105.15        102.16         9.81 o
  -7  -9   3        128.53        152.10        10.51 o
  -6  -9   3        334.17        344.71        13.44 o
  -5  -9   3        148.29        171.88         9.84 o
  -4  -9   3        757.16        740.30        19.97 o
  -3  -9   3          6.06          7.90         4.83 o
  -2  -9   3        197.35        209.42         9.32 o
  -1  -9   3        289.12        295.50        16.47 o
   0  -9   3       1111.18       1132.42        35.59 o
   1  -9   3        428.01        405.49        18.93 o
   2  -9   3        177.33        190.82        14.39 o
   3  -9   3        284.01        278.47        16.85 o
   4  -9   3        370.61        364.79        19.50 o
   5  -9   3         13.97         11.17         9.47 o
   6  -9   3        113.55        100.52        14.01 o
  -8  -8   3         90.84         84.44         9.22 o
  -7  -8   3         72.11         68.20         8.01 o
  -6  -8   3        111.18        116.12         8.65 o
  -5  -8   3          6.04          2.84         5.49 o
  -4  -8   3        277.36        261.68        10.71 o
  -3  -8   3        369.68        370.81         8.90 o
  -2  -8   3        868.94        876.66        15.17 o
  -1  -8   3        547.15        537.62        20.63 o
   0  -8   3        959.94        969.24        30.67 o
   1  -8   3        946.10        948.60        30.48 o
   2  -8   3        810.23        853.57        28.96 o
   3  -8   3         71.58         54.33         9.28 o
   4  -8   3        195.01        199.91        14.77 o
   5  -8   3        339.00        326.93        18.74 o
   6  -8   3          3.73          1.51         9.09 o
  -8  -7   3          3.20          8.79         7.95 o
  -7  -7   3        371.23        381.88        14.04 o
  -6  -7   3        122.15        117.04         8.62 o
  -5  -7   3        963.07        963.67        22.55 o
  -4  -7   3        430.70        445.82        16.37 o
  -3  -7   3        121.38        126.76         5.56 o
  -2  -7   3        871.47        854.79        14.59 o
  -1  -7   3        402.02        424.31         8.67 o
   0  -7   3       1034.87        965.45        29.34 o
   1  -7   3        693.23        742.45        24.99 o
   2  -7   3         51.91         57.17         8.33 o
   3  -7   3        367.48        380.50        17.79 o
   4  -7   3         81.29        105.06        10.98 o
   5  -7   3         76.63         76.86        10.60 o
   6  -7   3        101.89         99.57        12.12 o
   7  -7   3         17.66         26.50        10.22 o
  -9  -6   3        238.24        254.61        22.15 o
  -8  -6   3        564.76        548.31        20.73 o
  -7  -6   3         22.35         19.34         6.46 o
  -6  -6   3        285.79        286.84        37.58 o
  -5  -6   3        135.77        150.05         8.60 o
  -4  -6   3        670.60        712.61        17.13 o
  -3  -6   3       2174.76       2172.20        41.03 o
  -2  -6   3        209.23        217.23         7.41 o
  -1  -6   3        885.95        843.16        13.95 o
   0  -6   3        679.20        661.05        21.58 o
   1  -6   3        702.02        752.67        24.04 o
   2  -6   3        796.08        824.04        26.31 o
   3  -6   3          6.41          0.76         6.25 o
   4  -6   3       1237.19       1195.64        36.54 o
   5  -6   3         73.12         81.21        10.03 o
   6  -6   3        199.97        193.47        15.14 o
   7  -6   3        286.85        269.19        17.98 o
  -9  -5   3        153.86        151.82        18.74 o
  -8  -5   3        273.88        297.96        20.26 o
  -7  -5   3        177.40        177.47        10.50 o
  -6  -5   3         13.92         15.65         5.66 o
  -5  -5   3       1099.42       1111.93        24.66 o
  -4  -5   3       2653.81       2810.71        52.52 o
  -3  -5   3        768.87        756.34        16.86 o
  -2  -5   3       1030.17       1008.99        28.96 o
  -1  -5   3          0.63         -1.16         3.88 o
   0  -5   3        890.08        891.62        25.93 o
   1  -5   3        420.68        417.23        15.33 o
   2  -5   3        234.56        264.27        12.49 o
   3  -5   3       1519.09       1495.30        28.53 o
   4  -5   3          4.29          8.40         5.40 o
   5  -5   3        320.24        339.99        17.04 o
   6  -5   3        357.40        329.20        17.42 o
   7  -5   3         88.31         90.68        12.12 o
   8  -5   3        151.96        154.09        15.33 o
  -9  -4   3        491.10        507.71        27.26 o
  -8  -4   3        121.49        134.78        14.96 o
  -7  -4   3         12.00         11.00         5.91 o
  -6  -4   3        535.70        553.33        15.72 o
  -5  -4   3        138.42        162.76         8.54 o
  -4  -4   3        193.38        154.13        11.39 o
  -3  -4   3       1518.40       1556.37        30.04 o
  -2  -4   3       1694.92       1799.10        32.16 o
  -1  -4   3       2076.87       2154.88        39.02 o
   0  -4   3         57.18         56.11         5.68 o
   1  -4   3        173.39        135.16         8.71 o
   2  -4   3        510.82        494.99        10.77 o
   3  -4   3        351.25        338.30        23.28 o
   4  -4   3       1007.71       1029.85        22.43 o
   5  -4   3          2.83          2.48         4.53 o
   6  -4   3         57.31         37.86         8.71 o
   7  -4   3        400.70        388.83        19.69 o
   8  -4   3         23.61         31.80        10.41 o
  -9  -3   3          9.31         10.79        12.49 o
  -8  -3   3         97.58        119.07        14.96 o
  -7  -3   3        499.75        534.41        24.61 o
  -6  -3   3        470.95        501.47        15.02 o
  -5  -3   3        680.65        658.31        16.50 o
  -4  -3   3        536.58        587.32        11.10 o
  -3  -3   3        743.09        747.86        17.70 o
  -2  -3   3        104.69         85.47         4.41 o
  -1  -3   3         16.00          9.74         1.92 o
   0  -3   3       4100.47       4189.57        73.15 o
   1  -3   3        463.23        488.10        10.11 o
   2  -3   3         70.24         52.65         3.27 o
   3  -3   3       1912.51       1964.20        36.27 o
   4  -3   3        590.40        618.82        14.71 o
   5  -3   3          4.61          7.38         6.53 o
   6  -3   3          1.97          8.61         7.38 o
   7  -3   3        121.98        122.99         8.63 o
   8  -3   3         54.73         48.08        10.79 o
  -9  -2   3         74.68         73.64        15.33 o
  -8  -2   3         62.36         62.85        13.06 o
  -7  -2   3        264.10        263.70        17.98 o
  -6  -2   3        897.37        926.45        32.18 o
  -5  -2   3         10.99          0.82         2.27 o
  -4  -2   3       1888.60       1852.16        35.69 o
  -3  -2   3        232.73        199.76         7.19 o
  -2  -2   3         69.08         54.77         3.26 o
  -1  -2   3       2442.76       2540.56        36.29 o
   0  -2   3        395.05        441.37         7.65 o
   1  -2   3       1415.51       1419.58        25.77 o
   2  -2   3        336.10        337.88         8.16 o
   3  -2   3       1600.62       1616.09        42.78 o
   4  -2   3         15.27          8.80         3.61 o
   5  -2   3          0.81          4.92         6.44 o
   6  -2   3        696.55        716.71        25.75 o
   7  -2   3         12.63          9.65         8.71 o
   8  -2   3         78.71         80.64        12.68 o
  -9  -1   3         59.42         98.82        15.33 o
  -8  -1   3         88.57         79.70        13.63 o
  -7  -1   3        107.93        101.28        12.68 o
  -6  -1   3        311.85        351.16        18.17 o
  -5  -1   3        224.84        208.23        12.87 o
  -4  -1   3          1.48          0.19         1.33 o
  -3  -1   3        778.93        755.03        12.96 o
  -2  -1   3          7.09          1.49         2.19 o
  -1  -1   3       3220.65       3765.29        53.03 o
   0  -1   3       1298.33       1398.65        20.38 o
   1  -1   3        515.16        552.76         9.06 o
   2  -1   3       1561.34       1630.67        42.78 o
   3  -1   3         82.39         30.29         4.16 o
   4  -1   3         55.91         83.10         7.95 o
   5  -1   3        632.51        617.99        15.73 o
   6  -1   3        193.73        179.08        14.39 o
   7  -1   3       1106.15       1160.62        38.81 o
   8  -1   3         48.13         66.45        12.68 o
   9  -1   3         26.59         27.45        12.30 o
  -9   0   3        141.48        132.70        16.85 o
  -8   0   3         13.23         19.88        11.36 o
  -7   0   3       1046.29       1051.58        36.91 o
  -6   0   3        325.33        295.50        17.79 o
  -5   0   3        255.09        261.05        14.58 o
  -4   0   3       1096.88       1171.60        35.40 o
  -3   0   3        100.75        135.16         9.65 o
  -2   0   3         93.80          2.43         3.31 o
  -1   0   3        111.05        124.89         4.72 o
   0   0   3       1688.26       1885.47        48.84 o
   1   0   3        225.14        298.91         7.42 o
   2   0   3       2476.69       2794.13        71.75 o
   3   0   3          9.84         29.72         5.11 o
   4   0   3          6.08          6.44         5.11 o
   5   0   3         79.97         84.62         9.28 o
   6   0   3        458.77        507.71        21.20 o
   7   0   3        132.11        121.34        13.25 o
   8   0   3        336.36        355.89        20.63 o
   9   0   3         88.50        100.90        15.90 o
  -8   1   3        175.41        211.26        18.17 o
  -7   1   3          5.94          6.81         9.09 o
  -6   1   3        337.43        317.65        17.98 o
  -5   1   3         20.14         20.07         7.76 o
  -4   1   3        397.02        406.44        17.23 o
  -3   1   3       2291.38       2238.52        60.01 o
  -2   1   3        803.03        844.89        81.50 o
   0   1   3        675.24        729.39        11.27 o
   1   1   3      16209.26      17117.09       237.16 o
   2   1   3       5376.59       5409.17       126.83 o
   3   1   3        218.96        216.19        10.98 o
   4   1   3       1477.71       1378.13        39.56 o
   5   1   3        135.92        129.48        10.60 o
   6   1   3        311.11        278.40        11.57 o
   7   1   3        429.57        395.27        20.07 o
   8   1   3         39.09         33.13        11.36 o
   9   1   3         96.32        103.55        15.33 o
  -8   2   3          8.18          2.65         9.65 o
  -7   2   3        351.15        351.54        20.44 o
  -6   2   3          5.70         24.23         8.71 o
  -5   2   3        201.28        211.64        14.20 o
  -4   2   3        271.89        270.52        13.82 o
  -3   2   3        249.08        215.43        10.79 o
  -2   2   3       2212.65       2158.07        57.17 o
  -1   2   3          0.39          1.57         1.80 o
   0   2   3        147.23        128.07         3.87 o
   1   2   3         48.10         75.80         3.68 o
   2   2   3          6.52          5.27         2.05 o
   3   2   3       1841.13       1830.44        33.15 o
   4   2   3          0.31          7.19         6.06 o
   5   2   3       1229.62       1283.29        39.19 o
   6   2   3         53.00         38.81         9.65 o
   7   2   3        158.93        166.78        14.77 o
   8   2   3        543.52        492.38        24.23 o
   9   2   3         10.37          5.68        11.93 o
  -8   3   3         76.39         77.24        12.87 o
  -7   3   3        117.92        134.60        14.01 o
  -6   3   3        202.43        158.07        13.63 o
  -5   3   3         26.57         34.07         8.33 o
  -4   3   3        924.96        910.74        29.15 o
  -3   3   3       2431.83       2357.59        63.04 o
  -2   3   3        438.21        443.24        10.89 o
  -1   3   3        400.91        347.44         8.60 o
   0   3   3        489.91        537.90        10.60 o
   1   3   3       4383.87       4503.13        63.30 o
   2   3   3       1917.22       1969.74        34.17 o
   3   3   3         26.71         33.52         2.86 o
   4   3   3       1983.53       2003.39        29.87 o
   5   3   3         51.93         53.54         5.68 o
   6   3   3        281.06        310.27        17.98 o
   7   3   3        126.82        119.02         9.56 o
   8   3   3         46.48         41.27        11.74 o
   9   3   3        157.70        193.28        19.12 o
  -8   4   3        129.55        133.49        10.38 o
  -7   4   3         25.02         21.92         6.58 o
  -6   4   3         50.53         44.62         6.41 o
  -5   4   3        713.64        668.15        37.20 o
  -4   4   3        128.33        135.24         7.76 o
  -3   4   3       1179.79       1156.65        23.68 o
  -2   4   3       1014.80       1007.99        20.53 o
  -1   4   3         59.86         79.16         4.53 o
   0   4   3        888.15        905.78        18.17 o
   1   4   3          1.07         -1.78         1.81 o
   2   4   3        847.59        793.32        15.74 o
   3   4   3       1829.27       1838.48        35.21 o
   4   4   3        675.90        676.34        13.46 o
   6   4   3        201.00        205.90        17.04 o
   7   4   3        280.47        292.14        18.55 o
   8   4   3        289.70        284.52        19.50 o
   9   4   3          0.02         -3.03        11.36 o
  -7   5   3         10.60          5.53         6.14 o
  -6   5   3        414.43        430.77        14.39 o
  -5   5   3          0.42          2.52         4.90 o
  -4   5   3        396.86        382.89        12.17 o
  -3   5   3        136.54        131.43         7.35 o
  -2   5   3        210.65        188.35         7.62 o
  -1   5   3       1015.98       1049.39        21.34 o
   0   5   3          1.11          2.68         2.99 o
   1   5   3       1055.30       1008.48        20.39 o
   2   5   3        339.56        356.59         9.67 o
   3   5   3       1219.90       1223.58        24.69 o
   4   5   3       1001.88        988.65        21.47 o
   5   5   3         14.30          3.55         3.41 o
   6   5   3        454.26        479.71        15.24 o
   7   5   3        232.21        216.19        10.75 o
   8   5   3        103.23        112.26        14.58 o
   9   5   3        420.27        411.55        24.61 o
  -7   6   3         44.33         35.40         9.84 o
  -6   6   3        308.18        286.45        12.18 o
  -5   6   3        195.87        197.29         9.64 o
  -4   6   3         81.83         88.55         7.00 o
  -3   6   3        305.99        303.81        10.36 o
  -2   6   3         98.30         91.99         5.82 o
  -1   6   3        538.94        529.47        12.92 o
   0   6   3       1246.70       1240.45        24.63 o
   1   6   3        404.91        458.59        11.82 o
   2   6   3       1192.39       1220.55        27.35 o
   3   6   3        678.64        688.45        16.14 o
   4   6   3         98.77         98.45         6.64 o
   5   6   3        584.23        571.52        15.44 o
   6   6   3        274.63        267.88        10.94 o
   7   6   3         69.81         69.03         7.52 o
   8   6   3         86.29         93.85        11.83 o
   9   6   3         36.52          5.49        11.93 o
  -7   7   3        130.63        106.39        13.25 o
  -6   7   3         48.01         63.04        10.60 o
  -5   7   3        178.50        193.49        10.23 o
  -4   7   3        524.12        524.39        14.86 o
  -3   7   3          2.15          4.10         4.62 o
  -2   7   3       1051.58       1039.51        22.48 o
  -1   7   3        197.76        180.65         8.15 o
   0   7   3        130.25        112.69         6.44 o
   1   7   3        367.21        363.22        10.71 o
   2   7   3        251.40        254.39         9.36 o
   3   7   3        652.14        656.23        16.02 o
   4   7   3         38.64         39.59         5.77 o
   5   7   3          0.81         -1.27         7.19 o
   6   7   3        389.26        382.74        18.55 o
   7   7   3          6.68          1.55         6.14 o
   8   7   3        330.72        314.30        11.49 o
  -6   8   3         50.80         47.14        10.60 o
  -5   8   3        180.33        180.97        14.58 o
  -4   8   3         40.45         48.27         9.09 o
  -3   8   3        512.91        495.79        36.16 o
  -2   8   3        164.16        158.40         8.52 o
  -1   8   3       1280.74       1327.04        36.82 o
   0   8   3       1495.36       1512.81        30.38 o
   1   8   3          9.37         12.85         4.68 o
   2   8   3       1154.07       1187.33        25.16 o
   3   8   3         35.22         36.39         5.77 o
   4   8   3          2.85         -5.00         5.00 o
   5   8   3        392.83        421.18        17.98 o
   6   8   3        270.67        286.92        22.05 o
   7   8   3        194.06        196.89        10.97 o
   8   8   3          0.17          0.03         5.85 o
  -6   9   3          1.50          7.76         9.47 o
  -5   9   3        235.44        227.35        16.85 o
  -4   9   3        181.98        194.04        15.71 o
  -3   9   3         13.55         16.28         8.14 o
  -2   9   3         85.07        106.56         7.12 o
  -1   9   3          0.44         -3.09         4.74 o
   0   9   3         90.54        100.97         7.09 o
   1   9   3        471.11        488.59        14.12 o
   2   9   3        367.03        373.97        14.96 o
   3   9   3        134.44        144.37         8.48 o
   4   9   3        505.82        470.90        14.43 o
   5   9   3        377.55        369.24        13.15 o
   6   9   3         14.20         24.39         6.41 o
   7   9   3         30.00         40.75        11.07 o
   8   9   3        344.68        360.61        12.73 o
  -5  10   3          2.14          2.65         9.47 o
  -4  10   3        359.64        336.96        19.50 o
  -3  10   3        186.02        199.15        15.14 o
  -2  10   3          9.77         15.90         8.33 o
  -1  10   3        265.26        295.50        16.66 o
   0  10   3          1.45          0.95         4.85 o
   1  10   3        224.48        257.05        10.89 o
   2  10   3        260.83        253.95        10.63 o
   3  10   3          7.21          5.78         5.47 o
   4  10   3        481.40        486.11        32.28 o
   5  10   3         13.22          6.71         6.28 o
   6  10   3        304.14        302.94        13.12 o
   7  10   3         66.71         64.08        14.29 o
   8  10   3          4.82          3.22        12.30 o
  -4  11   3         90.81         81.78        12.49 o
  -3  11   3         93.72        112.45        13.06 o
  -2  11   3        374.31        397.54        20.26 o
  -1  11   3        207.38        199.91        15.14 o
   0  11   3        207.95        257.83        16.28 o
   1  11   3        408.06        412.26        13.62 o
   2  11   3         63.66         77.02         7.49 o
   3  11   3        341.68        379.36        13.65 o
   4  11   3         81.06         72.80         8.00 o
   5  11   3        190.55        197.56        11.34 o
   6  11   3         46.16         31.88         7.50 o
   7  11   3         82.55         68.66         9.01 o
  -3  12   3        295.50        314.43        20.44 o
  -2  12   3         21.01          4.35         9.28 o
  -1  12   3         42.24         54.14        10.98 o
   0  12   3         57.01         41.46        10.41 o
   1  12   3        500.42        526.27        23.66 o
   2  12   3         48.24         49.98        10.60 o
   3  12   3         44.04         42.71         7.36 o
   4  12   3        189.95        188.31        11.03 o
   5  12   3         24.38         20.17         7.22 o
   6  12   3        111.09        108.37         9.96 o
  -2  13   3        260.16        261.62        19.31 o
  -1  13   3         20.07          7.57         9.84 o
   0  13   3        197.28        191.39        16.28 o
   1  13   3          2.73          3.60         9.65 o
   2  13   3        125.37        114.72        13.63 o
   3  13   3          5.38          3.79         9.65 o
   4  13   3         32.93         24.80        10.22 o
   5  13   3         38.41         51.67        12.97 o
   0  14   3         88.64         81.02        13.44 o
   1  14   3        258.12        274.30        19.88 o
   2  14   3          0.21        -10.03        10.03 o
   3  14   3        219.31        211.83        17.61 o
   4  14   3         80.31         94.27        13.63 o
  -3 -14   4        277.59        275.44        19.88 o
  -2 -14   4         14.60         11.17        11.36 o
  -1 -14   4        196.97        225.65        19.12 o
  -5 -13   4         14.87          8.71        10.79 o
  -4 -13   4         68.93         57.36        12.49 o
  -3 -13   4        253.93        263.32        18.93 o
  -2 -13   4        268.87        247.99        18.17 o
  -1 -13   4          0.14          0.57        10.03 o
   0 -13   4        177.37        202.74        17.23 o
   1 -13   4          1.32          1.33        10.60 o
   2 -13   4         58.14         43.16        12.12 o
  -6 -12   4         77.14         67.77        12.30 o
  -5 -12   4         50.61         42.59        11.55 o
  -4 -12   4        166.96        159.96        14.96 o
  -3 -12   4        195.85        222.05        17.04 o
  -2 -12   4         60.97         67.58        11.55 o
  -1 -12   4         90.22        100.33        12.87 o
   0 -12   4         25.55         23.10        10.41 o
   1 -12   4         55.82         54.71        11.55 o
   2 -12   4         17.06         22.15        10.79 o
   3 -12   4        167.44        162.61        15.71 o
  -7 -11   4         31.76         21.80         8.99 o
  -6 -11   4          1.01         -1.89         9.28 o
  -5 -11   4         31.36         29.72        10.03 o
  -4 -11   4         19.01         18.36         9.28 o
  -3 -11   4        396.26        389.97        20.07 o
  -2 -11   4        138.39        132.70        13.25 o
  -1 -11   4        104.47         98.15         7.37 o
   0 -11   4        150.00        156.74        14.01 o
   1 -11   4         39.04         31.42         9.84 o
   2 -11   4        518.71        525.32        23.66 o
   3 -11   4        133.08        131.38        14.20 o
   4 -11   4        269.15        269.95        18.93 o
  -7 -10   4        150.77        145.90        10.64 o
  -6 -10   4        177.10        191.28        11.04 o
  -5 -10   4         36.75         41.82         6.69 o
  -4 -10   4         91.52         80.08        10.98 o
  -3 -10   4        294.55        279.79        16.47 o
  -2 -10   4        407.90        431.63        12.90 o
  -1 -10   4         20.33          9.30         5.00 o
   0 -10   4         93.28        105.25        11.55 o
   1 -10   4        462.60        480.45        21.39 o
   2 -10   4         87.30        102.22        11.93 o
   3 -10   4        194.77        169.05        14.77 o
   4 -10   4        183.14        166.97        15.33 o
   5 -10   4         94.65        102.22        13.63 o
  -8  -9   4         49.75         40.33         8.68 o
  -7  -9   4          7.00         17.33         7.00 o
  -6  -9   4        245.01        255.40        11.83 o
  -5  -9   4        507.63        491.56        14.92 o
  -4  -9   4        271.54        289.63        20.73 o
  -3  -9   4        196.48        197.51         9.38 o
  -2  -9   4         12.49         28.21         5.00 o
  -1  -9   4        676.83        638.36        16.00 o
   0  -9   4        218.77        199.91        14.39 o
   1  -9   4        155.12        168.48        13.44 o
   2  -9   4         80.42         83.86        10.60 o
   3  -9   4          9.68         11.36         8.52 o
   4  -9   4        195.82        194.60        15.71 o
   5  -9   4        203.46        210.70        17.04 o
  -8  -8   4         57.07         70.02        24.70 o
  -7  -8   4        312.33        305.41        13.26 o
  -6  -8   4         67.85         71.25         7.69 o
  -5  -8   4        519.65        506.90        15.06 o
  -4  -8   4         22.59         16.10         5.28 o
  -3  -8   4        345.46        341.09         8.83 o
  -2  -8   4       1516.16       1479.01        23.60 o
  -1  -8   4        146.72        139.94        15.05 o
   0  -8   4       1881.50       1867.48        51.87 o
   1  -8   4        667.93        679.98        24.42 o
   2  -8   4        140.61        137.06        11.93 o
   3  -8   4        382.74        400.76        18.55 o
   4  -8   4          1.06         -5.87         7.76 o
   5  -8   4        115.08        112.07        12.87 o
   6  -8   4        399.86        382.02        21.01 o
  -8  -7   4        203.78        212.34        12.15 o
  -7  -7   4          0.44         -1.70         6.25 o
  -6  -7   4        663.33        679.25        18.51 o
  -5  -7   4        408.65        417.53        13.37 o
  -4  -7   4          6.86         12.98         5.47 o
  -3  -7   4        108.76        110.97         5.03 o
  -2  -7   4         22.01         24.40         3.34 o
  -1  -7   4       1860.84       1789.89        27.23 o
   0  -7   4        204.06        216.94        13.06 o
   1  -7   4        772.92        753.81        25.18 o
   2  -7   4        949.11        979.46        30.86 o
   3  -7   4        682.25        683.96        24.80 o
   4  -7   4        650.49        658.02        24.80 o
   5  -7   4        256.80        252.34        16.28 o
   6  -7   4        213.60        204.26        16.28 o
   7  -7   4        234.58        223.95        17.98 o
  -8  -6   4         98.35        116.14         9.99 o
  -7  -6   4        162.23        181.19        10.86 o
  -6  -6   4        160.75        166.76         9.73 o
  -5  -6   4        187.91        173.61         9.42 o
  -4  -6   4        119.77        131.46         6.09 o
  -3  -6   4        568.63        579.35        11.34 o
  -2  -6   4        364.66        341.74         7.91 o
  -1  -6   4          6.40          7.05         2.42 o
   0  -6   4       1499.37       1423.76        39.56 o
   1  -6   4       1563.43       1636.53        44.87 o
   2  -6   4        332.89        358.73        15.90 o
   3  -6   4       1334.60       1340.84        39.19 o
   4  -6   4        197.66        185.33        13.06 o
   5  -6   4        335.40        333.93        17.61 o
   6  -6   4        243.33        233.79        15.71 o
   7  -6   4         37.14         37.67        10.60 o
  -8  -5   4        140.62        154.85        17.23 o
  -7  -5   4        152.41        170.53        10.54 o
  -6  -5   4        117.46        115.76         8.37 o
  -5  -5   4         13.89         20.89         3.77 o
  -4  -5   4       1936.56       1908.68        29.49 o
  -3  -5   4          1.89          7.00         2.76 o
  -2  -5   4       1767.79       1837.17        27.73 o
  -1  -5   4       2429.61       2503.90        36.48 o
   0  -5   4        309.40        309.28         6.60 o
   1  -5   4        448.49        393.37        15.14 o
   2  -5   4        606.05        605.21        20.44 o
   3  -5   4        271.22        298.34        14.01 o
   4  -5   4        845.72        757.03        25.37 o
   5  -5   4        224.09        234.55        14.77 o
   6  -5   4        354.88        330.52        17.79 o
   7  -5   4         38.84         57.17        10.60 o
  -9  -4   4         19.13         55.66        14.39 o
  -8  -4   4        203.48        216.37        18.17 o
  -7  -4   4        155.08        142.92        15.14 o
  -6  -4   4         59.68         74.18         7.18 o
  -5  -4   4       1054.24       1083.70        18.78 o
  -4  -4   4        241.67        262.25         8.14 o
  -3  -4   4        212.75        214.00         7.83 o
  -2  -4   4       1648.84       1787.72        26.82 o
  -1  -4   4       1249.01       1257.36        19.30 o
   0  -4   4       1458.07       1396.72        21.05 o
   1  -4   4        360.25        373.72         8.55 o
   2  -4   4       1030.11       1003.23        19.43 o
   3  -4   4        926.70        854.55        17.56 o
   4  -4   4          1.55          6.72         4.16 o
   5  -4   4        652.88        649.74        23.10 o
   6  -4   4         55.82         47.70         9.09 o
   7  -4   4         56.05         68.72        10.79 o
   8  -4   4        345.97        333.74        20.07 o
  -9  -3   4         42.92         48.84        14.20 o
  -8  -3   4         69.34         83.48        14.01 o
  -7  -3   4        395.63        400.19        21.20 o
  -6  -3   4          2.29          0.95         5.12 o
  -5  -3   4        579.82        584.09        15.68 o
  -4  -3   4       2676.60       2739.07        40.71 o
  -3  -3   4        287.66        289.62         7.14 o
  -2  -3   4        286.82        240.92         6.11 o
  -1  -3   4       2211.31       2202.43        32.00 o
   0  -3   4        123.89        119.55         4.08 o
   1  -3   4        111.97         82.35         4.28 o
   2  -3   4        271.09        244.76         6.98 o
   3  -3   4        811.62        811.28        30.10 o
   4  -3   4        833.78        812.32        14.50 o
   5  -3   4          0.52          4.99         4.47 o
   6  -3   4         24.43         33.75         5.89 o
   7  -3   4        182.29        158.64        13.44 o
   8  -3   4         22.51         25.75        10.03 o
  -9  -2   4          2.06         -1.33        10.98 o
  -8  -2   4        628.10        632.46        28.58 o
  -7  -2   4         78.76         88.22        12.68 o
  -6  -2   4          4.18         13.63         7.76 o
  -5  -2   4        409.65          1.14         3.22 o
  -4  -2   4        226.35        235.29         7.06 o
  -3  -2   4         88.68         42.48         3.19 o
  -2  -2   4          7.66         17.28         4.12 o
  -1  -2   4       3647.86       3914.46        68.91 o
   0  -2   4        174.69        138.59         4.93 o
   1  -2   4        116.70        120.12         4.62 o
   2  -2   4       2923.63       2924.64        52.06 o
   3  -2   4        263.57        305.35        12.12 o
   4  -2   4       1187.75       1220.74        24.56 o
   5  -2   4        559.27        648.87        16.13 o
   6  -2   4         18.66         31.42         8.14 o
   7  -2   4        229.34        234.17        16.66 o
   8  -2   4         80.36         82.73        11.74 o
  -9  -1   4        176.75        171.51        18.93 o
  -8  -1   4         64.25         45.81        12.30 o
  -7  -1   4        447.11        385.04        21.39 o
  -6  -1   4         37.11         41.46        10.03 o
  -5  -1   4        909.79          3.22         3.60 o
  -3  -1   4         13.29          5.75         2.42 o
  -2  -1   4       1045.49       1036.27        16.33 o
  -1  -1   4        725.22        633.60        59.16 o
   0  -1   4        664.94        648.57        12.64 o
   1  -1   4       2560.65       2610.28        37.28 o
   2  -1   4         18.88         24.13         8.80 o
   3  -1   4       1139.18       1093.04        31.05 o
   4  -1   4        268.40        265.97        12.49 o
   5  -1   4        116.49        155.80        11.55 o
   6  -1   4        323.24        389.40        18.74 o
   7  -1   4         62.26         61.52        11.17 o
   8  -1   4        115.16        139.90        15.14 o
  -8   0   4        104.31        110.74        15.14 o
  -7   0   4          2.48         11.74         9.84 o
  -6   0   4        171.98        187.41        15.14 o
  -5   0   4        190.84        207.86        14.77 o
  -4   0   4        822.52        823.47        27.26 o
  -2   0   4         80.36         87.03         4.68 o
   0   0   4       1536.68       1667.64        30.20 o
   1   0   4        971.82        978.20        14.78 o
   3   0   4        387.16        397.54        14.96 o
   4   0   4       1843.42       1889.63        52.06 o
   5   0   4       1161.37       1181.07        36.35 o
   6   0   4         51.48         65.00         7.00 o
   7   0   4        452.09        504.87        22.34 o
   8   0   4          2.14          7.95        11.17 o
   9   0   4        148.42        165.26        17.61 o
  -8   1   4        232.45        225.65        18.36 o
  -7   1   4        576.56        557.69        25.18 o
  -6   1   4         93.12         78.37        11.36 o
  -5   1   4        246.09        255.94        15.71 o
  -4   1   4          1.69         -5.68         5.68 o
  -3   1   4        382.91        338.29        14.58 o
  -2   1   4        965.05        894.92        29.72 o
   1   1   4         66.96         45.62         4.16 o
   2   1   4         47.34         60.05         3.98 o
   3   1   4        310.22        279.85        10.41 o
   4   1   4        369.38        433.70        17.23 o
   5   1   4        897.28        874.58        28.96 o
   6   1   4        521.68        504.87        21.58 o
   7   1   4        100.60         99.86         8.83 o
   8   1   4        267.86        295.31        19.12 o
   9   1   4          0.12          2.46        11.93 o
  -8   2   4         74.13         73.26        13.06 o
  -7   2   4        195.30        223.95        16.85 o
  -6   2   4       1576.63       1541.12        47.52 o
  -5   2   4        479.60        444.11        20.07 o
  -4   2   4        461.53        424.23        17.98 o
  -3   2   4        668.32        681.68        22.91 o
  -2   2   4       1551.54       1570.06        62.19 o
  -1   2   4       1919.10       1906.90        28.11 o
   0   2   4         65.76         78.08         5.49 o
   1   2   4        376.39        350.54         7.54 o
   2   2   4        686.24        707.05        11.62 o
   3   2   4       1707.31       1853.48        33.90 o
   4   2   4        815.77        817.90        17.27 o
   5   2   4         13.61          6.06         6.81 o
   6   2   4        454.97        452.25        20.82 o
   7   2   4        153.37        158.25        22.72 o
   8   2   4         27.27         30.29        11.17 o
   9   2   4        163.01        177.95        18.17 o
  -8   3   4         18.62         11.55        10.60 o
  -7   3   4        163.37        171.51        15.90 o
  -6   3   4        144.54        119.45        12.68 o
  -5   3   4          5.85          9.47         7.57 o
  -4   3   4         70.78         79.51         9.28 o
  -3   3   4       1567.84       1633.88        46.38 o
  -2   3   4        685.04        666.41        14.79 o
  -1   3   4        140.46        139.36         7.58 o
   0   3   4        867.38        837.53        13.53 o
   1   3   4         72.22         62.19         2.92 o
   2   3   4       3632.82       3737.49        63.63 o
   3   3   4       1515.73       1548.56        28.65 o
   4   3   4        539.64        577.05        10.75 o
   5   3   4       2748.87       2807.49        51.02 o
   6   3   4        434.05        405.30        19.31 o
   7   3   4        179.93        184.95        15.52 o
   8   3   4        204.58        186.09        16.47 o
   9   3   4          0.52        -10.41        11.36 o
  -8   4   4          0.24          4.58         6.60 o
  -7   4   4        309.50        308.08        12.83 o
  -6   4   4        417.70        361.57        24.23 o
  -5   4   4        226.69        221.69        10.23 o
  -4   4   4        127.15        114.40         7.22 o
  -3   4   4         59.30         75.09         5.44 o
  -2   4   4        561.17        564.18        13.41 o
  -1   4   4        903.85        840.25        19.78 o
   0   4   4         53.41         66.47         3.32 o
   1   4   4        584.22        531.34         9.64 o
   2   4   4        183.21        191.22         5.22 o
   3   4   4          7.38          1.89         1.56 o
   4   4   4        102.83         93.08         5.58 o
   5   4   4        105.07        108.61         5.13 o
   6   4   4        677.11        673.92        26.12 o
   7   4   4         71.81         64.93        11.36 o
   8   4   4         55.97         77.81         9.30 o
   9   4   4        255.98        273.36        20.44 o
  -7   5   4          3.55          5.18         6.32 o
  -6   5   4        200.91        185.31        10.43 o
  -5   5   4        108.39        113.59         7.79 o
  -4   5   4        179.33        196.32         9.44 o
  -3   5   4        276.38        268.70         9.86 o
  -2   5   4        183.12        166.65         7.54 o
  -1   5   4        498.33        472.40        11.88 o
   0   5   4       1376.98       1295.55        25.46 o
   1   5   4        960.19        941.45        72.79 o
   2   5   4       2965.03       3109.53        44.98 o
   3   5   4        645.23        677.58        11.75 o
   4   5   4        408.57        377.25         9.05 o
   5   5   4        610.98        608.10        15.85 o
   6   5   4         11.35         12.28         5.46 o
   7   5   4         88.11        115.48        14.01 o
   8   5   4        159.55        151.44        11.71 o
   9   5   4         37.15         38.24        13.44 o
  -7   6   4        242.22        237.52        12.64 o
  -6   6   4        146.28        148.05         9.55 o
  -5   6   4        233.37        248.12        10.91 o
  -4   6   4         29.83         38.82         5.79 o
  -3   6   4          0.26         -3.84         4.20 o
  -2   6   4        237.95        246.30         9.17 o
  -1   6   4        132.20        119.65        10.51 o
   0   6   4        208.41        179.42         7.52 o
   1   6   4        334.00        294.09         9.40 o
   2   6   4         52.23         60.04         5.00 o
   3   6   4        354.71        325.29        10.36 o
   4   6   4        194.26        178.88         8.78 o
   5   6   4       1141.02       1102.94        24.46 o
   6   6   4        686.26        681.48        41.93 o
   7   6   4         58.87         58.51         7.27 o
   8   6   4        469.32        444.30        24.23 o
   9   6   4         71.84         55.28        14.20 o
  -6   7   4        212.30        197.44        15.71 o
  -5   7   4        121.69        127.39         9.09 o
  -4   7   4         32.15         35.48         5.81 o
  -3   7   4        281.83        286.14        10.98 o
  -2   7   4         84.48         87.52         6.55 o
  -1   7   4        666.80        680.92        20.63 o
   0   7   4        212.36        180.93         8.35 o
   1   7   4       1263.12       1289.42        26.34 o
   2   7   4        441.99        439.13        12.37 o
   3   7   4        191.87        180.63         8.73 o
   4   7   4        619.99        625.20        16.25 o
   5   7   4        183.73        180.21         9.45 o
   6   7   4          1.07          5.22         5.53 o
   7   7   4        690.86        681.88        19.14 o
   8   7   4          0.33          0.51         6.58 o
  -6   8   4         16.65         12.87         9.28 o
  -5   8   4        260.29        242.69        16.66 o
  -4   8   4        130.39        129.66         8.43 o
  -3   8   4        152.35        157.36        18.65 o
  -2   8   4        390.95        377.67        12.24 o
  -1   8   4        116.29        105.26         7.16 o
   0   8   4       1548.12       1528.95        30.91 o
   1   8   4        384.14        393.74        12.11 o
   2   8   4        429.04        433.02        13.03 o
   3   8   4        897.59        906.08        20.95 o
   4   8   4        112.06        118.52         7.86 o
   5   8   4        142.05        136.71         8.71 o
   6   8   4        530.88        538.18        16.39 o
   7   8   4          7.02         21.52         6.93 o
   8   8   4         67.08         66.80         8.64 o
  -5   9   4         25.66         10.03         9.28 o
  -4   9   4        128.58        138.57        13.25 o
  -3   9   4        502.48        493.52        21.58 o
  -2   9   4        190.10        196.42        13.54 o
  -1   9   4        629.06        642.98        16.73 o
   0   9   4        399.50        384.12        12.65 o
   1   9   4        508.55        511.91        14.85 o
   2   9   4         11.66          8.61         5.31 o
   3   9   4        239.38        242.74        19.50 o
   4   9   4       1235.21       1229.75        27.18 o
   5   9   4          0.62          1.17         5.63 o
   6   9   4         57.56         61.04         7.64 o
   7   9   4        113.62        113.63         9.55 o
   8   9   4         68.88         61.42         8.91 o
  -5  10   4        159.22        135.92        14.77 o
  -4  10   4         57.07         73.45        11.55 o
  -3  10   4        171.82        189.68        15.71 o
  -2  10   4        228.69        236.44        16.28 o
  -1  10   4         12.00          3.76         5.15 o
   0  10   4        848.71        837.67        20.35 o
   1  10   4        733.98        739.90        18.81 o
   2  10   4          1.64          0.31         6.81 o
   3  10   4       1450.78       1435.07        30.76 o
   4  10   4         42.74         38.50         6.68 o
   5  10   4        183.62        179.06        10.46 o
   6  10   4         70.71         62.87         8.09 o
   7  10   4         83.34         81.88         9.05 o
  -4  11   4         85.09         77.43        12.30 o
  -3  11   4         98.26         93.33        12.68 o
  -2  11   4        209.89        214.48        16.47 o
  -1  11   4         17.86         11.93         8.52 o
   0  11   4          1.87         -0.19         7.95 o
   1  11   4         18.16         13.81         6.15 o
   2  11   4          1.93         -0.02         8.33 o
   3  11   4        622.96        647.68        17.99 o
   4  11   4        748.97        771.13        20.51 o
   5  11   4         13.71          7.24         6.50 o
   6  11   4        102.14        110.32         9.64 o
   7  11   4         58.19         53.01         8.90 o
  -3  12   4        302.15        298.53        20.44 o
  -2  12   4        106.30         94.84        12.68 o
  -1  12   4        107.41         78.94        11.93 o
   0  12   4        456.32        446.57        21.77 o
   1  12   4         33.51         39.56        10.41 o
   2  12   4         79.14         87.36        13.72 o
   3  12   4          9.95          5.65         7.95 o
   4  12   4         80.11         86.95         8.79 o
   5  12   4        178.03        181.37        11.18 o
   6  12   4         32.43         33.83         8.80 o
  -2  13   4         66.40         36.72        11.74 o
  -1  13   4        210.06        205.02        16.85 o
   0  13   4          8.02         26.31        10.22 o
   1  13   4        416.94        435.40        22.34 o
   2  13   4         40.76         43.16        11.17 o
   3  13   4         70.14         87.08        12.68 o
   4  13   4        160.70        162.82        11.16 o
   5  13   4          3.14          9.55         7.60 o
   0  14   4        155.77        143.68        15.71 o
   1  14   4         64.51         47.52        12.49 o
   2  14   4         43.41         45.05        12.12 o
   3  14   4         12.57         11.93        10.60 o
  -4 -13   5        285.52        297.40        20.44 o
  -3 -13   5         82.77         72.12        12.87 o
  -2 -13   5        224.21        193.66        16.85 o
  -1 -13   5        144.19        128.16        15.14 o
   0 -13   5         29.08         40.92        10.70 o
   1 -13   5         97.54        115.29        14.77 o
  -5 -12   5        230.47        248.93        18.36 o
  -4 -12   5         16.62         44.11        11.17 o
  -3 -12   5        470.42        484.81        23.28 o
  -2 -12   5        300.20        284.71        18.74 o
  -1 -12   5        286.81        285.28        18.74 o
   0 -12   5        476.75        536.59        23.66 o
   1 -12   5         69.85         69.29        12.49 o
   2 -12   5        111.14        111.12        14.01 o
   3 -12   5         55.89         48.08        12.30 o
  -6 -11   5         61.30         67.20        12.30 o
  -5 -11   5         50.42         40.51        10.60 o
  -4 -11   5         49.33         55.66        10.98 o
  -3 -11   5          1.17         -5.11         8.52 o
  -2 -11   5        263.80        267.49        17.23 o
  -1 -11   5         20.68         34.98         7.00 o
   0 -11   5         47.96         45.03         6.82 o
   1 -11   5        585.02        548.04        24.04 o
   2 -11   5         25.61         22.34        10.03 o
   3 -11   5        226.05        231.14        17.61 o
   4 -11   5         27.79         20.44        11.74 o
  -7 -10   5          1.00          2.06         7.21 o
  -6 -10   5        732.64        749.47        20.81 o
  -5 -10   5        361.43        366.30        19.31 o
  -4 -10   5        100.74         90.87        11.55 o
  -3 -10   5        902.58        871.56        30.48 o
  -2 -10   5        102.95        101.22         7.18 o
  -1 -10   5          3.76          7.90         5.09 o
   0 -10   5        100.48        115.20         7.87 o
   1 -10   5        137.56        137.43        12.68 o
   2 -10   5        394.67        391.10        19.88 o
   3 -10   5         22.17         37.29        10.60 o
   4 -10   5         76.08         76.48        12.49 o
  -7  -9   5        221.49        224.33        12.64 o
  -6  -9   5         39.15         47.27        14.48 o
  -5  -9   5        104.82        107.60         8.22 o
  -4  -9   5         40.35         33.13         9.09 o
  -3  -9   5        265.84        270.92        10.27 o
  -2  -9   5        648.59        626.84        24.14 o
  -1  -9   5         68.89         69.26         8.23 o
   0  -9   5        736.77        767.50        18.57 o
   1  -9   5        481.20        445.05        19.50 o
   2  -9   5         77.18         86.89        10.60 o
   3  -9   5        465.29        503.93        22.34 o
   4  -9   5        333.85        320.11        18.74 o
   5  -9   5        248.10        233.60        17.79 o
  -8  -8   5        173.75        199.72        12.36 o
  -7  -8   5         37.14         43.35         7.71 o
  -6  -8   5        320.86        306.77        12.71 o
  -5  -8   5         30.42         37.95         6.36 o
  -4  -8   5        260.72        278.71        11.04 o
  -3  -8   5        510.12        516.81        11.32 o
  -2  -8   5         23.49         11.60         4.68 o
  -1  -8   5        333.02        345.45        11.62 o
   0  -8   5        109.59         97.35         6.95 o
   1  -8   5       1132.97       1068.81        33.51 o
   2  -8   5        595.21        620.35        23.66 o
   3  -8   5        118.07        122.67        11.74 o
   4  -8   5         65.93         67.20        10.60 o
   5  -8   5         33.35         37.67        10.41 o
   6  -8   5         47.60         52.44        11.74 o
  -8  -7   5         88.01         73.84         9.14 o
  -7  -7   5         35.39         31.32         8.05 o
  -6  -7   5         84.32         64.22         8.42 o
  -5  -7   5        484.15        475.91        14.52 o
  -4  -7   5         69.07         61.60         4.71 o
  -3  -7   5        370.57        360.69         9.16 o
  -2  -7   5       2425.37       2412.78        36.25 o
  -1  -7   5          0.99         -1.24         2.75 o
   0  -7   5        533.77        514.20        13.58 o
   1  -7   5        213.96        213.16        13.44 o
   2  -7   5        768.02        741.50        25.56 o
   3  -7   5        489.25        477.80        20.07 o
   4  -7   5          9.32         16.47         8.14 o
   5  -7   5        125.48        110.74        12.30 o
   6  -7   5         49.17         51.11        10.79 o
  -8  -6   5         39.27         35.98         7.68 o
  -7  -6   5         39.45         55.18         7.76 o
  -6  -6   5         43.88         44.22        16.09 o
  -5  -6   5         41.56         40.36         4.24 o
  -4  -6   5        780.48        743.83        14.32 o
  -3  -6   5        256.93        244.21         7.49 o
  -2  -6   5       1046.38       1022.63        17.18 o
  -1  -6   5        250.74        231.57         9.67 o
   0  -6   5          2.41          6.20         2.27 o
   1  -6   5       2215.41       2205.20        58.49 o
   2  -6   5        635.70        603.88        21.58 o
   3  -6   5         75.53         87.46         9.65 o
   4  -6   5        777.87        741.88        26.12 o
   5  -6   5         17.68         14.58         7.95 o
   6  -6   5        289.04        307.81        18.17 o
   7  -6   5        234.01        235.30        17.61 o
  -8  -5   5        226.18        212.02        17.61 o
  -7  -5   5          2.38         -2.24         6.44 o
  -6  -5   5         24.90         17.35         5.93 o
  -5  -5   5       1322.90       1261.70        21.40 o
  -4  -5   5         56.85         55.30         4.34 o
  -3  -5   5        257.93        250.63         7.38 o
  -2  -5   5        222.28        198.90         6.23 o
  -1  -5   5        189.95        180.62        14.41 o
   0  -5   5        278.34        252.03         6.26 o
   1  -5   5         32.26         39.56         3.26 o
   2  -5   5       1036.12       1006.15        29.72 o
   3  -5   5        483.10        470.61        18.55 o
   4  -5   5        134.44        143.30        11.17 o
   5  -5   5        636.18        603.12        22.91 o
   6  -5   5         21.28         27.83         8.90 o
   7  -5   5        172.85        137.06        13.82 o
  -8  -4   5        110.84        116.61        15.52 o
  -7  -4   5          7.54         11.93        10.22 o
  -6  -4   5         19.70         25.70         6.09 o
  -5  -4   5       1705.77       1719.04        27.69 o
  -4  -4   5        416.24        355.69         8.90 o
  -3  -4   5         94.45         84.23         4.38 o
  -2  -4   5       3777.47       4027.14        57.73 o
  -1  -4   5        194.77        168.51         6.82 o
   0  -4   5         48.19         47.70         2.97 o
   1  -4   5       2681.76       2719.26        39.49 o
   2  -4   5         67.20         79.12         4.23 o
   3  -4   5        541.86        550.45        12.80 o
   4  -4   5       1504.44       1470.32        28.97 o
   5  -4   5          4.70          5.30         6.63 o
   6  -4   5        111.75        110.55        11.36 o
   7  -4   5        239.95        223.95        16.28 o
   8  -4   5          2.19         -2.84         9.28 o
  -8  -3   5        181.12        214.48        18.93 o
  -7  -3   5        199.25        219.40        17.04 o
  -6  -3   5        560.27        571.32        24.61 o
  -5  -3   5        298.94        268.52         8.55 o
  -4  -3   5        237.31        207.31         6.90 o
  -3  -3   5        840.14        869.76        14.97 o
  -2  -3   5        408.66        471.88         9.20 o
  -1  -3   5       4994.74       5174.61        88.26 o
   0  -3   5       2686.29       2730.05        49.77 o
   1  -3   5        124.88        132.59         4.56 o
   2  -3   5       1347.45       1321.45        25.03 o
   3  -3   5          1.61          1.06         2.46 o
   4  -3   5       1010.80       1051.23        21.95 o
   5  -3   5        187.14        188.85         8.81 o
   6  -3   5          0.05          5.30         7.19 o
   7  -3   5        316.07        366.30        19.12 o
   8  -3   5         82.13        100.52        12.87 o
  -8  -2   5         26.32         31.05        11.74 o
  -7  -2   5        436.49        449.03        21.96 o
  -6  -2   5          0.47          1.89         7.95 o
  -5  -2   5       1614.16       1702.79        50.73 o
  -4  -2   5        795.63        832.30        15.12 o
  -3  -2   5        118.69        115.25         4.84 o
  -2  -2   5       2191.17       2273.41        33.55 o
  -1  -2   5        682.16        707.92        18.49 o
   0  -2   5        446.24        394.69         7.57 o
   1  -2   5       4581.17       4571.33        80.08 o
   2  -2   5         11.04         13.43         5.53 o
   3  -2   5       1711.53       1721.42        32.32 o
   4  -2   5        649.38        662.06        15.39 o
   5  -2   5          6.86          6.63         6.25 o
   6  -2   5        178.60        198.29        21.20 o
   7  -2   5         35.95         51.59        14.48 o
   8  -2   5        161.96        163.56        14.77 o
  -8  -1   5        157.62        174.73        17.42 o
  -7  -1   5          2.99         -1.33         8.33 o
  -6  -1   5        754.55        781.07        29.34 o
  -5  -1   5         15.91         11.74         7.19 o
  -3  -1   5       1275.46       1316.66        21.00 o
  -2  -1   5        412.13        444.30         9.95 o
  -1  -1   5       5153.35       5226.69        73.66 o
   1  -1   5       1189.37       1238.57        22.48 o
   2  -1   5        260.57        228.91        13.15 o
   3  -1   5         36.47         34.82         3.64 o
   4  -1   5        658.58        701.75        23.47 o
   5  -1   5        795.80        835.21        27.83 o
   6  -1   5        203.11        255.94        15.52 o
   7  -1   5        368.10        400.19        19.69 o
   8  -1   5         50.91         72.50        12.87 o
  -8   0   5         95.60         92.95        14.39 o
  -7   0   5        524.45        541.60        25.18 o
  -6   0   5         20.29         23.10         9.28 o
  -5   0   5        518.08        497.30        21.58 o
  -3   0   5         39.14         51.32         7.29 o
  -2   0   5        682.39        608.10        14.02 o
  -1   0   5         33.29         31.46         3.53 o
   0   0   5       8593.00       9122.97       155.72 o
   1   0   5        822.10        726.56        30.86 o
   2   0   5       1129.99       1196.30        23.04 o
   3   0   5        923.31        899.35        18.55 o
   4   0   5        273.95        302.70        14.20 o
   5   0   5       1054.48       1079.98        34.07 o
   6   0   5         48.69         50.92         9.84 o
   7   0   5        278.65        289.09        12.85 o
   8   0   5        387.72        410.79        21.77 o
  -8   1   5         45.76         66.45        13.25 o
  -7   1   5        215.59        225.08        17.42 o
  -6   1   5        294.22        300.99        17.98 o
  -5   1   5         46.94         57.17        10.03 o
  -4   1   5       1749.89       1725.89        49.98 o
  -3   1   5       1595.27       1638.27        32.75 o
  -2   1   5          3.94         16.66         4.73 o
  -1   1   5       2415.25       2482.72        65.69 o
   0   1   5        105.66         98.48        12.02 o
   1   1   5       3130.05       3168.52        55.84 o
   2   1   5       4174.30       4329.96        75.55 o
   3   1   5        380.80        425.37        10.89 o
   4   1   5       1367.80       1366.27        26.84 o
   5   1   5        196.19        169.43        13.25 o
   6   1   5        116.01        123.62        12.49 o
   7   1   5        205.71        177.00        14.96 o
   8   1   5          6.70          7.00        10.79 o
   9   1   5         78.29        104.31        15.71 o
  -8   2   5         48.92         60.77        13.25 o
  -7   2   5          9.03         17.04         9.84 o
  -6   2   5          3.61          2.84         8.52 o
  -5   2   5        243.08        258.59        15.33 o
  -4   2   5        120.68        123.80        11.17 o
  -3   2   5        804.54        808.71        26.50 o
  -1   2   5       1069.42       1155.85        21.60 o
   0   2   5         26.22         14.62         1.81 o
   1   2   5        574.23        593.92        18.55 o
   2   2   5       1035.09       1056.66        16.51 o
   3   2   5       1240.52       1293.83        25.01 o
   4   2   5        146.96        155.45         7.23 o
   5   2   5        523.21        544.04        13.83 o
   6   2   5         69.44         57.32        10.13 o
   7   2   5        183.08        129.86        13.82 o
   8   2   5        398.97        388.87        15.46 o
   9   2   5          2.28          3.98        11.55 o
  -8   3   5          0.12          2.65        10.79 o
  -7   3   5        274.46        301.75        20.26 o
  -6   3   5        124.34        133.08        13.63 o
  -5   3   5          7.42         14.20         8.14 o
  -4   3   5       1819.31       1849.12        53.38 o
  -3   3   5        471.34        526.15        13.50 o
  -2   3   5        957.50        989.06        20.45 o
  -1   3   5         98.12        148.94         6.75 o
   0   3   5        100.16         90.81         3.82 o
   1   3   5        807.77        778.12        14.96 o
   2   3   5       1971.15       1988.74        29.37 o
   3   3   5         23.93         15.77         3.29 o
   4   3   5         11.12          8.51         3.21 o
   5   3   5        230.89        254.85         9.05 o
   6   3   5        214.44        190.63        15.14 o
   7   3   5         53.78         63.80        11.93 o
   8   3   5        152.24        145.03        16.66 o
   9   3   5         83.19         71.56        14.77 o
  -7   4   5          6.08          6.33         6.17 o
  -6   4   5         71.52         92.43         8.11 o
  -5   4   5        626.57        646.12        17.36 o
  -4   4   5          1.46          4.19         4.54 o
  -3   4   5       1155.91       1152.36        24.31 o
  -2   4   5        342.64        323.92        14.39 o
  -1   4   5        536.26        515.94        12.38 o
   0   4   5        161.55        141.18         4.93 o
   1   4   5       1561.33       1706.12        25.68 o
   2   4   5       3722.58       3806.57        65.17 o
   3   4   5        219.14        238.76         7.09 o
   4   4   5        903.61        943.05        18.50 o
   5   4   5        387.52        402.08        16.19 o
   6   4   5          2.12         11.93         9.09 o
   7   4   5        281.60        270.33        18.36 o
   8   4   5         90.35         84.05        13.82 o
   9   4   5         25.66         35.97        13.06 o
  -7   5   5         11.05          2.58         6.36 o
  -6   5   5         50.47         58.07         7.38 o
  -5   5   5         99.79        102.29         7.76 o
  -4   5   5          9.38          3.35         4.68 o
  -3   5   5         16.24         24.32         4.77 o
  -2   5   5         38.78         41.14         4.77 o
  -1   5   5        663.76        636.51        14.93 o
   0   5   5        648.36        645.29        14.66 o
   1   5   5        653.60        657.61        16.75 o
   2   5   5         23.91         24.97         2.83 o
   3   5   5       1806.83       1773.51        31.76 o
   4   5   5         71.53         69.66         4.13 o
   5   5   5        383.65        376.00        11.97 o
   6   5   5       1018.53       1019.95        23.75 o
   7   5   5         29.04         23.85        10.03 o
   8   5   5         52.61         56.98        13.63 o
  -7   6   5          0.94          2.65         6.62 o
  -6   6   5        890.51        894.26        22.88 o
  -5   6   5          2.89          1.80         5.36 o
  -4   6   5        455.61        453.20        13.90 o
  -3   6   5         71.38         72.86         6.49 o
  -2   6   5          4.39         -1.68         3.96 o
  -1   6   5        607.45        594.15        14.68 o
   0   6   5        144.04        131.89         7.03 o
   1   6   5        880.17        911.68        19.67 o
   2   6   5       1194.52       1210.47        20.15 o
   3   6   5         16.68         16.20         3.51 o
   4   6   5        123.50        123.05         7.31 o
   5   6   5        183.71        179.43         9.19 o
   6   6   5        114.89        101.70         7.91 o
   7   6   5        153.61        178.57        10.45 o
   8   6   5          1.20          7.38        12.12 o
  -6   7   5          9.40         -0.63         5.93 o
  -5   7   5        153.96        149.71        13.54 o
  -4   7   5         22.90         22.69         5.66 o
  -3   7   5        908.62        949.50        21.94 o
  -2   7   5        548.50        554.93        19.69 o
  -1   7   5         57.00         48.30         5.63 o
   0   7   5       1574.62       1541.60        30.88 o
   1   7   5         77.63         77.74         6.00 o
   2   7   5       1034.59       1105.67        23.66 o
   3   7   5       1872.71       1847.23        41.08 o
   4   7   5         26.46         34.21        10.60 o
   5   7   5        384.87        374.85        12.68 o
   6   7   5       1107.39       1085.37        25.34 o
   7   7   5        178.14        184.64        24.42 o
   8   7   5        109.00        122.29        16.47 o
  -6   8   5         89.22         78.56        11.93 o
  -5   8   5        124.75        136.30        13.25 o
  -4   8   5        310.21        321.47        12.71 o
  -3   8   5        315.50        330.99        14.39 o
  -2   8   5         85.37         73.42         6.69 o
  -1   8   5        697.69        698.67        37.58 o
   0   8   5         19.74         25.70         5.31 o
   1   8   5        230.42        245.03        10.15 o
   2   8   5        257.21        261.09        10.51 o
   3   8   5        167.77        148.68         8.84 o
   4   8   5         50.31         43.75         6.16 o
   5   8   5        251.80        235.59        10.69 o
   6   8   5        874.17        838.57        31.14 o
   7   8   5        316.22        289.81        16.28 o
   8   8   5          1.04          8.88         7.18 o
  -5   9   5         13.31         -0.95         8.71 o
  -4   9   5         78.23         81.97        11.36 o
  -3   9   5        374.54        385.76        13.45 o
  -2   9   5        224.19        223.88        10.36 o
  -1   9   5        149.96        146.26        10.88 o
   0   9   5       1158.54       1171.67        25.61 o
   1   9   5         17.49         19.55         5.60 o
   2   9   5        829.93        831.37        20.16 o
   3   9   5        879.16        890.18        21.28 o
   4   9   5          0.09         -6.25         6.25 o
   5   9   5        452.14        444.39        14.63 o
   6   9   5         65.26         58.17         7.66 o
   7   9   5         12.26         16.07         6.73 o
   8   9   5        279.30        282.06        18.36 o
  -4  10   5        176.84        156.55        14.58 o
  -3  10   5         31.31         22.53         9.28 o
  -2  10   5         73.99         66.16         7.36 o
  -1  10   5        267.45        279.00        11.37 o
   0  10   5        209.79        220.24        10.70 o
   1  10   5        303.81        329.37        12.56 o
   2  10   5        554.92        569.42        16.30 o
   3  10   5        422.01        408.94        13.91 o
   4  10   5        696.21        659.81        19.69 o
   5  10   5         55.74         48.71         7.21 o
   6  10   5        203.53        206.10        36.63 o
   7  10   5         74.13         60.43         8.53 o
  -4  11   5          0.02         -5.30         9.09 o
  -3  11   5        134.62        129.67        13.82 o
  -2  11   5         80.33         68.53        11.36 o
  -1  11   5        311.46        321.25        18.36 o
   0  11   5        353.52        346.51        13.12 o
   1  11   5        146.78        148.97         9.48 o
   2  11   5        109.60        104.59        13.35 o
   3  11   5        507.42        518.94        16.10 o
   4  11   5        139.12        153.00         9.94 o
   5  11   5        175.69        185.04        11.08 o
   6  11   5          7.28         15.50         7.23 o
  -3  12   5          0.01          2.46        10.03 o
  -2  12   5         29.11         26.50        10.22 o
  -1  12   5          9.23          5.87         8.90 o
   0  12   5        255.18        273.36        17.79 o
   1  12   5        408.81        411.17        20.63 o
   2  12   5        187.70        175.21        15.90 o
   3  12   5         69.66         73.81        16.47 o
   4  12   5        155.76        136.63        10.08 o
   5  12   5         13.80         17.66         7.23 o
   6  12   5        151.42        171.85        11.68 o
  -1  13   5         34.00         17.42        10.60 o
   0  13   5        108.75         92.57        13.06 o
   1  13   5        141.53        147.47        14.77 o
   2  13   5         17.33         26.12        10.41 o
   3  13   5         93.13         75.00         9.00 o
   4  13   5         59.68         37.78         8.33 o
   5  13   5         42.37         57.81         9.00 o
   1  14   5        327.53        339.42        21.58 o
   2  14   5          9.19          7.57        10.98 o
  -3 -13   6        608.14        576.24        26.69 o
  -2 -13   6         47.22         53.01        12.49 o
  -1 -13   6        135.40        131.38        15.33 o
   0 -13   6        249.92        236.36        12.85 o
  -5 -12   6         30.15         17.79        10.79 o
  -4 -12   6        634.46        619.78        26.69 o
  -3 -12   6          9.29          8.14         9.84 o
  -2 -12   6        176.62        182.11        15.90 o
  -1 -12   6         42.93         47.74         7.32 o
   0 -12   6        198.34        212.53        17.61 o
   1 -12   6        126.42        145.69        28.02 o
   2 -12   6          0.46         -9.65         9.65 o
  -6 -11   6        133.65        131.76        14.58 o
  -5 -11   6        262.93        284.52        17.98 o
  -4 -11   6        250.83        265.59        17.98 o
  -3 -11   6        827.11        850.16        30.67 o
  -2 -11   6         96.64         94.84        12.30 o
  -1 -11   6        221.96        231.93        11.53 o
   0 -11   6        463.00        496.19        15.77 o
   1 -11   6          0.79         12.44        11.26 o
   2 -11   6        389.16        362.33        20.44 o
   3 -11   6          2.53          4.35         9.65 o
  -6 -10   6         49.70         61.15        11.55 o
  -5 -10   6        298.82        286.61        17.23 o
  -4 -10   6        171.11        162.99        13.82 o
  -3 -10   6        120.11        102.22        11.74 o
  -2 -10   6        468.94        468.74        20.82 o
  -1 -10   6        295.08        282.01        11.56 o
   0 -10   6        182.08        208.44        10.89 o
   1 -10   6        776.20        792.64        20.21 o
   2 -10   6          5.52          5.30         8.71 o
   3 -10   6        207.09        211.26        16.47 o
   4 -10   6         20.76         13.82        10.41 o
  -7  -9   6         10.56          2.28        13.44 o
  -6  -9   6        824.55        786.17        21.07 o
  -5  -9   6         23.55         20.92         6.43 o
  -4  -9   6        199.73        205.21        14.96 o
  -3  -9   6        167.51        170.69         9.34 o
  -2  -9   6          4.87          3.23         4.82 o
  -1  -9   6        343.94        342.33        11.97 o
   0  -9   6        179.64        179.82        22.15 o
   1  -9   6        117.53        105.94         7.75 o
   2  -9   6         71.15         71.75        10.22 o
   3  -9   6         18.78          1.51         8.52 o
   4  -9   6        188.05        157.69        14.39 o
   5  -9   6         61.47         59.44        11.93 o
  -7  -8   6        640.30        669.17        19.64 o
  -6  -8   6         27.78         24.13         6.75 o
  -5  -8   6        535.13        505.83        17.79 o
  -4  -8   6         62.76         74.20         6.89 o
  -3  -8   6        284.82        295.69         9.77 o
  -2  -8   6       1901.02       1900.05        36.37 o
  -1  -8   6        234.46        212.82        10.03 o
   0  -8   6        665.65        663.24        16.86 o
   1  -8   6          6.03          1.00         5.02 o
   2  -8   6          2.29         -4.16         7.00 o
   3  -8   6        108.95        124.94        12.12 o
   4  -8   6         22.45          9.47         8.52 o
   5  -8   6        194.08        178.32        14.96 o
  -8  -7   6         32.84         51.11         8.54 o
  -7  -7   6        116.51        130.06        14.39 o
  -6  -7   6        531.79        509.94        16.04 o
  -5  -7   6          0.28          3.08        11.64 o
  -4  -7   6        163.15        161.21         7.17 o
  -3  -7   6         22.82         30.47         4.22 o
  -2  -7   6        693.70        695.34        13.39 o
  -1  -7   6        817.20        818.05        18.60 o
   0  -7   6          1.37          0.95         4.61 o
   1  -7   6        617.05        602.79        15.79 o
   2  -7   6        185.21        200.47        13.82 o
   3  -7   6         67.86         86.51        10.03 o
   4  -7   6        285.73        272.22        16.28 o
   5  -7   6         28.43         24.80         9.28 o
   6  -7   6        195.87        187.41        15.71 o
  -8  -6   6        196.11        215.49        12.67 o
  -7  -6   6        223.80        238.42        12.07 o
  -6  -6   6        326.47        331.53        12.80 o
  -5  -6   6        110.08        100.00         5.75 o
  -4  -6   6        117.84        117.42         5.98 o
  -3  -6   6       2097.12       2139.55        32.93 o
  -2  -6   6         89.81         87.75         4.76 o
  -1  -6   6          4.35         -1.79         3.10 o
   0  -6   6        505.04        505.91        13.32 o
   1  -6   6         95.82         87.15         6.15 o
   2  -6   6        209.89        216.94        13.82 o
   3  -6   6        274.87        289.64        15.14 o
   4  -6   6         33.19         26.12         7.95 o
   5  -6   6         79.77         60.77        10.03 o
   6  -6   6         20.47          8.14         8.71 o
  -8  -5   6         80.01         78.37        14.39 o
  -7  -5   6        288.26        275.24        13.72 o
  -6  -5   6         30.59         25.99         6.31 o
  -5  -5   6         13.47         13.41         3.94 o
  -4  -5   6        910.33        906.44        16.57 o
  -3  -5   6        315.62        330.21         8.73 o
  -2  -5   6       2417.90       2354.33        35.35 o
  -1  -5   6       1127.85       1135.83        18.51 o
   0  -5   6        204.96        216.22         6.30 o
   1  -5   6       1044.39       1023.23        16.80 o
   3  -5   6        763.59        766.49        25.37 o
   4  -5   6        243.22        256.70        14.77 o
   5  -5   6         93.67         94.84        10.41 o
   6  -5   6        349.76        354.57        18.74 o
   7  -5   6          1.83         -8.52         8.52 o
  -8  -4   6        218.02        226.60        19.88 o
  -7  -4   6          0.32          1.70         9.84 o
  -6  -4   6        234.03        197.51        10.43 o
  -5  -4   6        209.72        216.59         9.02 o
  -4  -4   6         60.28         72.32         4.79 o
  -3  -4   6       1943.71       1945.01        30.01 o
  -2  -4   6         36.30         38.40         6.02 o
  -1  -4   6        575.08        532.76        10.19 o
   0  -4   6        606.67        593.85        13.44 o
   1  -4   6        140.52        138.59         5.17 o
   2  -4   6       1415.28       1382.72        26.50 o
   4  -4   6        421.37        424.42        17.79 o
   5  -4   6        103.21        111.50        10.41 o
   6  -4   6         73.93         68.15        10.22 o
   7  -4   6        252.93        307.43        17.98 o
  -8  -3   6         64.13         79.89        13.63 o
  -7  -3   6        741.52        718.79        29.72 o
  -6  -3   6          1.59         12.12         9.09 o
  -5  -3   6        344.28        349.60         9.61 o
  -4  -3   6       1283.46       1303.74        21.72 o
  -3  -3   6         51.34         55.27         3.98 o
  -2  -3   6        574.45        518.49        10.21 o
  -1  -3   6        259.76        262.24         6.60 o
   0  -3   6        759.31        741.23        15.31 o
   1  -3   6        711.97        573.69        77.99 o
   2  -3   6          0.10         -0.73         1.72 o
   3  -3   6       2366.42       2399.27        44.17 o
   4  -3   6        113.17        128.90         6.82 o
   5  -3   6         99.99         92.57         9.47 o
   6  -3   6        201.93        239.85        15.33 o
   7  -3   6         55.45         70.04        10.79 o
   8  -3   6        160.17        154.85        14.77 o
  -8  -2   6        277.36        237.58        19.12 o
  -7  -2   6         11.92          9.09         9.84 o
  -6  -2   6        395.96        389.21        20.07 o
  -5  -2   6         41.56         31.73         9.65 o
  -4  -2   6       2078.71       2103.68        32.61 o
  -3  -2   6        549.05        470.93         9.87 o
  -2  -2   6        680.15        701.24        12.51 o
  -1  -2   6       2768.48       3041.07        44.03 o
   0  -2   6        513.65        509.99         9.36 o
   1  -2   6       1103.03       1002.60        25.53 o
   2  -2   6       2392.81       2439.39        35.94 o
   3  -2   6          0.67         -2.63         2.63 o
   4  -2   6        934.04        996.02        21.07 o
   5  -2   6        458.05        478.56        17.89 o
   6  -2   6          4.22          8.10         4.38 o
   7  -2   6        335.63        342.45        18.36 o
   8  -2   6         23.97         32.37        10.22 o
  -8  -1   6         26.70         38.62        12.68 o
  -7  -1   6        309.21        310.65        19.50 o
  -6  -1   6         59.24         81.02        11.55 o
  -5  -1   6       1533.28       1556.27        47.52 o
  -4  -1   6        651.81        627.95        15.69 o
  -3  -1   6        209.94        189.68         8.48 o
  -2  -1   6       1114.87       1098.91        17.89 o
  -1  -1   6         17.85         16.96         2.28 o
   0  -1   6       5718.61       5932.06       103.39 o
   1  -1   6       1258.34       1285.49        19.71 o
   2  -1   6        570.53        542.15         9.95 o
   3  -1   6        880.39        860.25        14.68 o
   4  -1   6        275.39        276.94         8.65 o
   5  -1   6        216.11        242.69        13.82 o
   6  -1   6        255.63        263.89        16.09 o
   7  -1   6        157.65        161.92        16.19 o
   8  -1   6         78.87         97.68        12.12 o
  -8   0   6         42.60         50.92        13.25 o
  -7   0   6         25.47         39.19        11.74 o
  -6   0   6        220.32        179.27        14.39 o
  -5   0   6        284.57        262.19        16.09 o
  -3   0   6        614.87        612.32        14.96 o
  -2   0   6         28.82         30.74         4.20 o
  -1   0   6       4729.31       5003.09        87.47 o
   0   0   6       1928.40       2130.74        39.09 o
   1   0   6       2359.33       2342.10        42.56 o
   2   0   6        198.33        186.92         6.35 o
   3   0   6          0.73          0.42         3.45 o
   4   0   6       1819.99       1875.88        35.72 o
   5   0   6       1225.12       1272.25        26.54 o
   6   0   6         20.85         18.74         8.14 o
   7   0   6         46.56         51.30        10.98 o
   8   0   6         14.17          2.46         9.84 o
  -8   1   6        181.44        198.01        18.93 o
  -7   1   6        119.13        116.99        14.58 o
  -6   1   6        135.38        156.18        14.39 o
  -5   1   6        617.08        570.18        24.04 o
  -4   1   6          0.19          2.46         6.81 o
  -2   1   6       1006.80       1027.03        21.31 o
  -1   1   6        135.23        113.55         6.25 o
   0   1   6       2668.81       2797.12        50.43 o
   1   1   6        276.65        294.33        18.84 o
   2   1   6        103.27         80.46         8.42 o
   3   1   6         51.46         47.19         4.46 o
   4   1   6        234.30        267.55         9.67 o
   5   1   6        530.18        551.68        14.55 o
   6   1   6        113.87        119.11         7.37 o
   7   1   6        101.49         92.76        12.49 o
   8   1   6         73.06         86.02         9.77 o
  -8   2   6          7.69         11.55        11.36 o
  -7   2   6        356.69        372.74        21.58 o
  -6   2   6        196.25        212.59        16.47 o
  -5   2   6         25.23         21.01         9.09 o
  -4   2   6        307.49        300.43        17.23 o
  -3   2   6        305.82        313.46        41.93 o
  -1   2   6        692.92        675.91        13.91 o
   0   2   6        315.83        364.01        10.40 o
   1   2   6        726.07        700.74        15.63 o
   2   2   6        807.56        858.09        18.05 o
   3   2   6       1936.80       1967.46        36.84 o
   4   2   6       1662.63       1604.55        31.13 o
   5   2   6         35.23         32.18         5.08 o
   6   2   6         96.75        104.09         6.86 o
   7   2   6          1.90         -1.70         9.09 o
   8   2   6        104.20        100.73        10.15 o
  -7   3   6          4.07         11.36        10.22 o
  -6   3   6        278.41        303.27        18.93 o
  -5   3   6         44.81         66.45        10.79 o
  -4   3   6         44.17         33.89         9.28 o
  -3   3   6       2505.47       2603.39        48.97 o
  -2   3   6          8.30          2.05         2.71 o
  -1   3   6       1328.50       1324.03        20.97 o
   0   3   6        150.09        132.39         5.16 o
   1   3   6        434.82        456.00        15.89 o
   2   3   6        554.49        544.67         9.96 o
   3   3   6        405.38        395.87        14.01 o
   4   3   6        332.11        311.84         9.82 o
   5   3   6        939.49        924.34        20.23 o
   6   3   6         81.76         64.55        11.36 o
   7   3   6         12.94         20.82        10.22 o
   8   3   6         56.90         69.47        13.25 o
  -7   4   6        269.01        269.78        22.72 o
  -6   4   6         40.37         40.27         6.82 o
  -5   4   6          5.74          3.14         5.09 o
  -4   4   6        236.51        258.46        10.65 o
  -3   4   6        238.46        245.37         9.86 o
  -2   4   6       2304.44       2280.19        43.01 o
  -1   4   6        537.41        483.65        41.86 o
   0   4   6        487.97        470.43         9.39 o
   1   4   6        260.55        227.75         6.87 o
   2   4   6        105.31        110.71         6.06 o
   3   4   6        429.66        282.82        10.22 o
   4   4   6        207.61        220.24         6.81 o
   5   4   6        255.60        273.73        17.04 o
   6   4   6         79.13        100.33        11.93 o
   7   4   6          5.83         10.98         9.47 o
   8   4   6         76.49         92.76        14.20 o
  -7   5   6         24.61         17.81        10.32 o
  -6   5   6        472.83        476.53        16.14 o
  -5   5   6        130.78        170.50        15.52 o
  -4   5   6        646.58        665.48        17.42 o
  -3   5   6        379.95        380.60        12.16 o
  -2   5   6        196.40        196.48         8.69 o
  -1   5   6       2104.44       2152.38        40.87 o
   0   5   6        945.24        944.57        24.47 o
   1   5   6        439.72        454.90        12.78 o
   2   5   6       1103.98       1053.31        21.78 o
   3   5   6         12.31          8.32         3.57 o
   4   5   6        182.31        183.32         6.50 o
   5   5   6         59.56         73.81         6.51 o
   6   5   6        240.10        229.06        16.85 o
   7   5   6         34.88         39.00        11.17 o
   8   5   6         13.29         14.77        11.93 o
  -6   6   6         57.96         70.53         8.11 o
  -5   6   6        296.04        335.48        13.09 o
  -4   6   6         12.63         12.04         6.81 o
  -3   6   6         31.41         31.83         5.41 o
  -2   6   6        613.00        640.69        27.35 o
  -1   6   6        246.97        228.84         9.75 o
   0   6   6        523.23        533.98        13.82 o
   1   6   6        616.92        596.60        11.67 o
   2   6   6       1192.81       1243.59        20.27 o
   3   6   6        686.31        704.01        12.97 o
   4   6   6         10.26         14.54         4.73 o
   5   6   6       1268.36       1253.31        33.70 o
   6   6   6        275.29        286.49        11.68 o
   7   6   6          1.11         -8.90        10.22 o
   8   6   6        298.02        281.68        20.07 o
  -6   7   6        102.91        117.10         9.59 o
  -5   7   6         40.16         31.66         6.82 o
  -4   7   6        340.13        366.45        13.41 o
  -3   7   6          2.77         12.75         6.06 o
  -2   7   6        136.65        140.75         8.06 o
  -1   7   6        253.88        282.68        10.78 o
   0   7   6        107.04        125.27         7.23 o
   1   7   6        487.61        508.84        13.77 o
   2   7   6        908.67        943.96        21.15 o
   3   7   6          0.95          4.96         4.55 o
   4   7   6        238.53        252.61        10.01 o
   5   7   6         91.44        104.56         7.46 o
   6   7   6        364.97        374.38        23.95 o
   7   7   6        605.30        584.49        17.54 o
   8   7   6         39.33         42.40        13.44 o
  -5   8   6        347.55        347.75        14.05 o
  -4   8   6         29.64         29.87         6.44 o
  -3   8   6        474.00        464.18        14.86 o
  -2   8   6        347.53        347.44        12.23 o
  -1   8   6        556.37        565.69        15.54 o
   0   8   6        308.66        347.23        21.01 o
   1   8   6        126.62        120.98        13.06 o
   2   8   6       1057.28       1074.17        23.93 o
   3   8   6        168.14        187.91        14.96 o
   4   8   6         20.48         20.61         5.46 o
   5   8   6        387.01        419.06        13.92 o
   6   8   6        214.22        211.53        17.04 o
   7   8   6         63.76         64.92         8.04 o
   8   8   6         73.98         70.80        15.14 o
  -5   9   6          0.41         -8.52         8.52 o
  -4   9   6         71.62         67.33         7.90 o
  -3   9   6        135.59        143.04         9.08 o
  -2   9   6        436.60        429.80        14.05 o
  -1   9   6        391.28        412.33        13.29 o
   0   9   6         24.51         32.10         6.00 o
   1   9   6        757.34        752.03        29.25 o
   2   9   6        165.29        155.49         9.24 o
   3   9   6        217.39        200.50        10.04 o
   4   9   6        537.74        571.46        16.35 o
   5   9   6          7.20         -2.20         5.74 o
   6   9   6        172.75        178.19        14.10 o
   7   9   6        152.91        106.39        16.28 o
  -4  10   6         11.43          9.09         9.28 o
  -3  10   6         95.37         89.92        11.55 o
  -2  10   6        267.39        266.62        12.18 o
  -1  10   6        198.00        196.65        10.17 o
   0  10   6        113.61        102.83         8.19 o
   1  10   6         26.87         20.63         6.14 o
   2  10   6        173.61        180.27        17.70 o
   3  10   6        175.53        194.36        16.09 o
   4  10   6        175.73        186.16        10.50 o
   5  10   6        215.89        208.75        20.16 o
   6  10   6          3.35          4.32         6.47 o
   7  10   6          8.31         23.85        13.06 o
  -3  11   6         13.48          6.06         9.47 o
  -2  11   6        239.32        222.43        16.66 o
  -1  11   6         24.61         28.20         9.18 o
   0  11   6        177.33        193.73        10.56 o
   1  11   6        204.97        199.65        10.95 o
   2  11   6          2.90         -3.71         5.87 o
   3  11   6        767.44        773.03        20.55 o
   4  11   6        417.62        395.13        14.47 o
   5  11   6         58.86         55.31         7.88 o
   6  11   6        102.69         79.32        14.77 o
  -2  12   6          0.10          1.51         9.28 o
  -1  12   6        140.31        143.49        14.01 o
   0  12   6        103.37        106.58        12.30 o
   1  12   6         32.33         36.27         7.38 o
   2  12   6        255.60        281.02        12.56 o
   3  12   6          2.61          7.32         6.73 o
   4  12   6        106.50        116.58         9.55 o
   5  12   6        520.03        497.87        25.93 o
   0  13   6        180.67        168.48        15.71 o
   1  13   6        250.97        227.54        17.79 o
   2  13   6        171.36        144.44        14.20 o
   3  13   6        107.11        111.91        10.11 o
   4  13   6        137.17        144.06        17.23 o
  -4 -12   7         18.51         20.07        10.60 o
  -3 -12   7        417.83        414.77        21.96 o
  -2 -12   7          1.40         -4.73         9.84 o
  -1 -12   7        342.81        339.40        13.98 o
   0 -12   7        273.21        301.00        13.78 o
   1 -12   7         55.62         66.25         8.54 o
  -5 -11   7        189.97        195.55        16.09 o
  -4 -11   7        565.49        550.50        24.42 o
  -3 -11   7         59.42         77.99        11.74 o
  -2 -11   7        405.80        413.06        20.63 o
  -1 -11   7          2.27         -5.85         5.85 o
   0 -11   7        120.15        124.55         9.21 o
   1 -11   7        409.00        446.86        21.39 o
   2 -11   7          0.58          9.28         7.95 o
   3 -11   7         89.36         76.48        12.87 o
  -6 -10   7        255.35        263.13        17.98 o
  -5 -10   7        245.71        234.74        16.47 o
  -4 -10   7        117.82        141.98        13.25 o
  -3 -10   7        353.97        330.90        18.55 o
  -2 -10   7          0.28         -2.83         9.75 o
  -1 -10   7        203.44        201.32        11.07 o
   0 -10   7        164.20        149.95         9.37 o
   1 -10   7         86.58         91.78        14.10 o
   2 -10   7        244.42        240.08        32.28 o
   3 -10   7         41.02         38.24        10.41 o
   4 -10   7        133.66        145.39        15.14 o
  -6  -9   7         40.38         48.78         7.87 o
  -5  -9   7        446.40        493.89        22.15 o
  -4  -9   7        156.60        159.77        13.44 o
  -3  -9   7        191.13        197.59        10.16 o
  -2  -9   7        297.54        301.14        11.57 o
  -1  -9   7         46.52         51.80         6.39 o
   0  -9   7        685.16        704.33        18.20 o
   1  -9   7        173.97        188.04         9.94 o
   2  -9   7          2.91          7.42         5.95 o
   3  -9   7        216.84        251.21        16.47 o
   4  -9   7         40.42         19.12         9.84 o
  -7  -8   7        152.03        159.99        10.78 o
  -6  -8   7        143.58        152.73        16.56 o
  -5  -8   7          1.90          0.76         5.55 o
  -4  -8   7        482.26        505.88        12.01 o
  -3  -8   7         30.40         34.34         5.58 o
  -2  -8   7         60.00         53.51         8.90 o
  -1  -8   7        900.44        905.34        20.67 o
   0  -8   7         93.66         91.71         7.09 o
   1  -8   7        269.75        276.37        13.16 o
   2  -8   7        316.83        314.85        11.90 o
   3  -8   7          9.75          5.30         8.14 o
   4  -8   7         11.72         19.31         8.90 o
   5  -8   7          1.05         -3.22         8.90 o
  -7  -7   7          8.76          6.49         6.59 o
  -6  -7   7        389.71        388.25        14.08 o
  -5  -7   7       1137.86       1121.43        25.74 o
  -4  -7   7         33.80         31.18         4.55 o
  -3  -7   7        294.73        301.26         8.89 o
  -2  -7   7        617.57        671.10        13.37 o
  -1  -7   7         84.76         86.54         7.95 o
   0  -7   7        205.38        213.14        10.10 o
   1  -7   7          4.51          7.73         5.02 o
   2  -7   7        421.00        442.83        13.51 o
   3  -7   7         56.70         67.01         9.47 o
   4  -7   7         13.75         14.20         8.14 o
   5  -7   7         65.37         70.04        10.98 o
   6  -7   7          0.66         -7.76         9.09 o
  -7  -6   7        222.59        230.24        13.44 o
  -6  -6   7        230.96        211.38        12.97 o
  -5  -6   7         45.86         47.64         4.98 o
  -4  -6   7       1821.38       1823.51        29.31 o
  -3  -6   7         77.56         92.66         5.32 o
  -2  -6   7        204.86        223.68         7.68 o
  -1  -6   7        505.78        516.30        10.92 o
   0  -6   7         42.90         47.40         5.42 o
   1  -6   7        561.03        558.45        14.65 o
   2  -6   7         71.50         69.75         6.29 o
   3  -6   7        121.41        126.76         8.23 o
   4  -6   7          1.83          7.19         7.38 o
   5  -6   7        151.69        158.45        13.25 o
   6  -6   7        367.59        371.23        19.88 o
  -8  -5   7        182.60        182.68        18.74 o
  -7  -5   7         17.22         26.12         6.96 o
  -6  -5   7         70.10         67.73        17.70 o
  -5  -5   7        890.04        845.82        16.40 o
  -4  -5   7        103.59        108.00         5.79 o
  -3  -5   7        289.37        296.81         8.66 o
  -2  -5   7         91.63         96.37         5.01 o
  -1  -5   7        473.68        494.61        10.38 o
   0  -5   7          2.80          4.40         2.68 o
   1  -5   7         43.34         46.40         5.04 o
   2  -5   7       1302.76       1373.36        27.57 o
   3  -5   7         82.27         77.39         6.39 o
   4  -5   7         66.88         63.23         8.90 o
   5  -5   7        189.22        204.07        14.58 o
   6  -5   7         23.82         14.96         8.52 o
   7  -5   7         82.72         98.63        12.68 o
  -8  -4   7         25.40         29.15        12.68 o
  -7  -4   7        317.16        276.19        18.36 o
  -6  -4   7         71.94         88.09         5.99 o
  -5  -4   7        554.40        531.47        12.03 o
  -4  -4   7        654.06        637.82        13.24 o
  -3  -4   7          3.80          8.95         3.56 o
  -2  -4   7       2355.01       2380.75        35.88 o
  -1  -4   7         48.70         40.36         4.59 o
   0  -4   7        533.71        512.33        10.24 o
   1  -4   7        402.92        288.69        11.17 o
   2  -4   7         31.32         24.07         3.50 o
   3  -4   7        684.92        719.55        17.05 o
   4  -4   7         19.97         21.96         6.81 o
   5  -4   7        290.87        282.25        15.33 o
   6  -4   7         89.65        101.66        11.17 o
   7  -4   7         33.26         35.97         9.84 o
  -8  -3   7        160.32        149.17        17.04 o
  -7  -3   7         18.46         10.03        10.60 o
  -6  -3   7        553.38        529.29        24.23 o
  -5  -3   7         10.99         11.11         3.99 o
  -4  -3   7         58.41         72.32         9.10 o
  -3  -3   7        800.04        807.70        14.92 o
  -2  -3   7         59.44         58.84         4.68 o
  -1  -3   7       2008.49       1988.24        30.03 o
   0  -3   7        441.66        441.16         8.94 o
   1  -3   7        140.47        137.73         6.33 o
   2  -3   7       1686.84       1752.39        26.99 o
   3  -3   7          1.79          9.90         3.22 o
   4  -3   7        859.44        809.48        15.07 o
   5  -3   7         31.56         33.89         7.38 o
   6  -3   7        120.51        117.18        11.17 o
   7  -3   7        175.70        214.67        16.09 o
  -8  -2   7         75.38         97.49        15.14 o
  -7  -2   7        828.09        809.84        32.56 o
  -6  -2   7         45.77         37.10        10.60 o
  -5  -2   7        468.54        454.78        13.72 o
  -4  -2   7         68.01         61.21         6.19 o
  -3  -2   7        385.99        368.54         9.09 o
  -2  -2   7       1075.22       1055.20        17.64 o
  -1  -2   7        137.50        147.05         5.39 o
   0  -2   7        621.55        562.52        20.15 o
   1  -2   7        607.45        608.56        13.17 o
   2  -2   7          5.02          2.40         3.14 o
   3  -2   7        593.85        592.71        11.55 o
   4  -2   7        107.58        108.96         5.40 o
   5  -2   7        173.03        187.07         7.42 o
   6  -2   7        157.14        187.41        13.63 o
   7  -2   7         46.13         61.71        10.03 o
   8  -2   7        102.94        103.36        12.68 o
  -8  -1   7         28.10         13.82        11.55 o
  -7  -1   7        137.86        126.46        14.77 o
  -6  -1   7        412.89        396.78        20.63 o
  -5  -1   7         30.84         20.09         5.17 o
  -4  -1   7        917.85        945.12        38.52 o
  -3  -1   7        221.46        219.78        10.22 o
  -2  -1   7        101.68         81.52         4.09 o
  -1  -1   7        661.75        630.44        11.30 o
   0  -1   7         24.15         27.35         2.28 o
   1  -1   7       1033.06       1054.72        16.76 o
   2  -1   7         16.73         16.86         2.60 o
   3  -1   7        156.85        135.43         5.32 o
   4  -1   7        430.55        439.85        10.02 o
   5  -1   7        202.85        221.63         7.84 o
   6  -1   7        516.91        514.27        12.06 o
   7  -1   7        161.08        152.02         7.46 o
   8  -1   7          0.55         10.22         8.90 o
  -8   0   7        192.55        198.58        19.31 o
  -7   0   7         48.08         63.42        12.68 o
  -6   0   7          1.19          9.84         9.28 o
  -5   0   7        412.14        389.40        18.93 o
  -4   0   7          0.10         -3.41         4.63 o
  -3   0   7       1930.47       1930.72        47.80 o
  -2   0   7        226.67        232.38         9.36 o
   0   0   7       3635.22       3809.13        95.98 o
   1   0   7         21.17         20.04         3.87 o
   2   0   7        515.24        504.71         9.43 o
   3   0   7        201.24        201.94         6.18 o
   4   0   7         28.80         28.53         3.75 o
   5   0   7        360.28        391.11        24.99 o
   6   0   7         38.44         31.16         5.78 o
   7   0   7        139.00        167.24        18.17 o
   8   0   7        116.70        107.92         9.97 o
  -7   1   7        161.90        173.02        17.42 o
  -6   1   7         31.15         37.29        10.41 o
  -5   1   7          4.53          0.38         7.38 o
  -4   1   7       1092.88       1033.16        23.29 o
  -1   1   7       1033.30        905.70       121.53 o
   0   1   7        309.58        336.06        19.03 o
   1   1   7       2872.83       2905.80        80.93 o
   2   1   7        920.84        966.88        20.47 o
   3   1   7        488.07        455.21        12.43 o
   4   1   7        348.17        364.32        11.45 o
   5   1   7          5.32          1.66        11.36 o
   6   1   7         98.70         83.94         7.29 o
   7   1   7        108.62        108.09        13.25 o
   8   1   7         53.33         73.68         9.42 o
  -7   2   7        146.87        167.72        17.23 o
  -6   2   7        452.04        433.88        22.72 o
  -5   2   7        162.55        160.91        14.39 o
  -4   2   7        169.66        173.59        14.58 o
  -3   2   7        905.30        584.19        20.26 o
  -2   2   7         11.10          3.33         3.91 o
  -1   2   7        847.01        878.57        17.44 o
   0   2   7        554.10        514.78        13.34 o
   1   2   7        711.88        809.80        18.00 o
   2   2   7       1003.45        947.67        20.29 o
   3   2   7        693.60        695.29        16.33 o
   4   2   7        388.16        377.07        17.89 o
   5   2   7         49.34         51.37         5.87 o
   6   2   7          0.31          6.92         5.01 o
   7   2   7        143.37        129.29        14.39 o
   8   2   7         54.17         58.31        13.25 o
  -7   3   7        321.51        292.47        20.82 o
  -6   3   7         32.89         44.49        11.74 o
  -5   3   7        944.03        930.43        33.89 o
  -4   3   7       1463.59       1500.85        31.20 o
  -3   3   7         13.83         23.90         9.28 o
  -2   3   7       1362.59       1397.80        22.78 o
  -1   3   7          5.77          6.31         2.97 o
   0   3   7        639.49        601.64        12.55 o
   1   3   7       1393.59       1400.36        27.94 o
   2   3   7        427.54        452.75        14.58 o
   3   3   7        281.63        265.88         9.50 o
   4   3   7         50.81         48.49         5.36 o
   5   3   7        365.44        361.41        11.64 o
   6   3   7         92.05         76.29        11.93 o
   7   3   7          5.87         -6.63         9.47 o
   8   3   7        170.54        189.87        18.17 o
  -7   4   7          0.07         -1.24         6.46 o
  -6   4   7        614.95        623.21        18.46 o
  -5   4   7        290.33        291.30        20.63 o
  -4   4   7        115.65        106.98         7.31 o
  -3   4   7        413.43        425.51        12.87 o
  -2   4   7          1.80         -2.30         3.03 o
  -1   4   7       1083.67       1114.70        23.89 o
   0   4   7        814.25        771.45        30.87 o
   1   4   7        782.89        803.25        16.04 o
   2   4   7        602.87        589.95        15.33 o
   3   4   7        340.41        323.08        10.83 o
   4   4   7        721.46        728.60        17.05 o
   5   4   7        346.38        303.08        17.79 o
   6   4   7         33.01         21.77        10.22 o
   7   4   7        330.69        321.82        20.44 o
   8   4   7          8.76          5.30        11.74 o
  -6   5   7          1.04         -1.76         6.08 o
  -5   5   7       1381.13       1373.96        30.43 o
  -4   5   7        219.39        216.13        10.30 o
  -3   5   7          3.29         -2.55         4.34 o
  -2   5   7        637.79        634.27        15.95 o
  -1   5   7        174.88        181.60         6.92 o
   0   5   7       1790.03       1803.53        35.27 o
   1   5   7        471.82        475.14         9.89 o
   2   5   7         65.13         35.92        10.79 o
   3   5   7        127.27        122.53         5.21 o
   4   5   7        112.66        109.74         5.33 o
   5   5   7         31.54         44.30        10.41 o
   6   5   7        131.53        124.18        14.39 o
   7   5   7          6.62         18.36        11.17 o
   8   5   7         41.81         52.44        14.01 o
  -6   6   7        420.06        429.73        15.73 o
  -5   6   7         18.34          4.25         5.91 o
  -4   6   7         82.05         87.38         7.50 o
  -3   6   7        314.36        315.99        11.93 o
  -2   6   7         87.08        105.65         7.00 o
  -1   6   7        824.70        843.12        19.46 o
   0   6   7        817.70        822.27        18.62 o
   1   6   7       1395.31       1401.46        22.72 o
   2   6   7        280.35        297.14         8.15 o
   3   6   7         22.57         29.09         3.67 o
   4   6   7        488.20        484.24        21.58 o
   5   6   7         10.76          6.44         8.90 o
   6   6   7         48.10         38.05        11.55 o
   7   6   7         91.95         99.57        14.96 o
   8   6   7         33.61         48.84        13.06 o
  -6   7   7        150.57        116.23        13.06 o
  -5   7   7        271.54        276.13        12.96 o
  -4   7   7        275.85        271.43        11.95 o
  -3   7   7        422.06        439.46        24.23 o
  -2   7   7        234.83        224.68        10.16 o
  -1   7   7         60.70         59.22         6.09 o
   0   7   7        361.04        390.03        16.28 o
   1   7   7        281.12        297.43        10.68 o
   2   7   7        141.70        145.39         6.92 o
   3   7   7        600.07        590.61        15.42 o
   4   7   7          0.38         -3.41         8.52 o
   5   7   7         55.80         57.55        11.55 o
   6   7   7         50.46         50.54        11.93 o
   7   7   7        398.17        384.86        23.28 o
  -5   8   7         13.38         14.85         6.69 o
  -4   8   7        206.14        192.06        10.91 o
  -3   8   7        256.10        271.79        27.26 o
  -2   8   7        322.79        347.82        12.80 o
  -1   8   7         50.81         55.09        10.32 o
   0   8   7         53.89         59.87         6.05 o
   1   8   7         97.14        121.22        16.56 o
   2   8   7         26.89         24.57         5.30 o
   3   8   7        107.65        114.34        13.25 o
   4   8   7        284.73        287.93        18.74 o
   5   8   7          0.02          7.38        10.22 o
   6   8   7        324.78        354.19        21.58 o
   7   8   7        110.27         98.82        15.90 o
  -4   9   7          0.35         -8.71         8.71 o
  -3   9   7        382.14        410.49        14.64 o
  -2   9   7         13.10         12.79         5.79 o
  -1   9   7        175.26        170.82         9.65 o
   0   9   7         84.90         91.39         7.50 o
   1   9   7         99.55        117.29         7.96 o
   2   9   7        135.36        148.60        14.39 o
   3   9   7        304.63        293.80        19.12 o
   4   9   7         64.54         62.09        12.12 o
   5   9   7         91.13         87.65        14.01 o
   6   9   7          0.53        -10.79        10.79 o
   7   9   7         65.74         76.10        15.14 o
  -4  10   7        100.38        108.47        13.06 o
  -3  10   7          3.94          5.76         6.29 o
  -2  10   7        204.41        201.58        14.96 o
  -1  10   7         87.50         82.70         9.28 o
   0  10   7        373.37        384.35        13.85 o
   1  10   7        220.78        251.02        17.42 o
   2  10   7          0.21         10.79         9.84 o
   3  10   7        226.34        221.30        17.61 o
   4  10   7         55.76         39.56        12.30 o
   5  10   7        372.42        346.81        22.15 o
   6  10   7         28.25         23.28        12.87 o
  -3  11   7         97.45         89.35        12.68 o
  -2  11   7          8.64          7.00         8.90 o
  -1  11   7        168.81        193.25        23.19 o
   0  11   7        171.08        167.53        15.71 o
   1  11   7         80.21         64.55        12.12 o
   2  11   7        457.85        513.01        25.18 o
   3  11   7        143.23        109.04        14.39 o
   4  11   7        248.62        280.74        20.07 o
   5  11   7         46.17         55.09        13.82 o
   6  11   7         20.83         31.80        13.25 o
   0  12   7        154.01        160.15        15.71 o
   1  12   7        295.37        336.58        21.39 o
   2  12   7         17.68         25.56        11.17 o
   3  12   7         10.68          8.52        11.17 o
   4  12   7         11.27          1.14        11.36 o
   5  12   7        177.14        178.14        18.74 o
   2  13   7        196.79        164.51        16.47 o
   3  13   7          8.25          8.33        11.93 o
  -3 -12   8         26.51         30.10        11.17 o
  -2 -12   8        111.59        101.85        13.63 o
  -1 -12   8          7.49         -2.54         6.79 o
   0 -12   8        111.67        101.42        26.50 o
  -4 -11   8        198.05        187.41        15.71 o
  -3 -11   8        278.60        296.64        18.55 o
  -2 -11   8          0.21         -8.90         8.90 o
  -1 -11   8        176.58        179.94        10.43 o
   0 -11   8         15.25         15.42         6.96 o
   1 -11   8         54.67         49.76        10.88 o
   2 -11   8        279.65        266.01        13.32 o
  -5 -10   8        325.78        348.89        19.88 o
  -4 -10   8          7.92          7.76         8.90 o
  -3 -10   8         28.79         30.86         9.65 o
  -2 -10   8        261.43        234.64        11.51 o
  -1 -10   8         88.91         72.71        11.64 o
   0 -10   8        120.12        138.45         9.30 o
   1 -10   8        123.96        132.42         9.24 o
   2 -10   8         75.88         74.84        12.97 o
   3 -10   8         52.97         52.07        11.55 o
  -6  -9   8        439.12        442.59        21.96 o
  -5  -9   8        142.63        141.41        13.25 o
  -4  -9   8        307.17        334.69        17.98 o
  -3  -9   8        421.83        395.27        13.38 o
  -2  -9   8        191.73        196.27        10.57 o
  -1  -9   8        645.75        631.53        17.20 o
   0  -9   8         11.12          2.37         5.76 o
   1  -9   8        195.16        198.49        11.36 o
   2  -9   8          8.37          4.95         7.95 o
   3  -9   8          7.02          4.01        14.48 o
   4  -9   8        174.04        184.20        11.04 o
  -6  -8   8        133.72        155.35        10.24 o
  -5  -8   8        283.22        268.56        11.84 o
  -4  -8   8         13.70         15.51         8.80 o
  -3  -8   8         44.40         48.58         6.27 o
  -2  -8   8        439.63        455.61        13.79 o
  -1  -8   8        176.28        169.90         9.19 o
   0  -8   8        494.43        504.12        14.79 o
   1  -8   8          0.42         -2.51         5.35 o
   2  -8   8        209.47        181.77        25.75 o
   3  -8   8         46.39         49.00         6.95 o
   4  -8   8         79.33         93.24         9.18 o
   5  -8   8        345.14        349.83        20.26 o
  -7  -7   8        189.74        202.86        19.78 o
  -6  -7   8        133.77        125.91         9.38 o
  -5  -7   8        122.64        128.80        22.81 o
  -4  -7   8        191.83        206.60         8.33 o
  -3  -7   8         61.88         59.48         7.98 o
  -2  -7   8       1027.37       1069.19        23.09 o
  -1  -7   8        247.08        248.06        10.43 o
   0  -7   8        172.81        158.83         8.69 o
   1  -7   8        343.23        351.67        12.28 o
   2  -7   8         40.23         42.39         6.14 o
   3  -7   8        153.62        185.91        17.13 o
   4  -7   8        190.68        207.08        14.29 o
   5  -7   8          1.52         13.78        12.40 o
  -7  -6   8          0.16         -3.27         6.39 o
  -6  -6   8        139.50        160.25        11.83 o
  -5  -6   8        378.45        371.01        10.48 o
  -4  -6   8          1.17          3.09         4.06 o
  -3  -6   8       1232.56       1258.64        21.54 o
  -2  -6   8        139.26        143.64         6.63 o
  -1  -6   8        114.79        104.39         6.74 o
   0  -6   8        760.05        803.91        18.66 o
   1  -6   8          2.29          2.48         4.63 o
   2  -6   8        353.74        350.71        20.82 o
   3  -6   8         32.08         35.99         5.76 o
   4  -6   8        130.81        114.34        13.06 o
   5  -6   8         66.79         66.57        14.58 o
  -7  -5   8        184.79        184.95        17.79 o
  -6  -5   8        197.33        194.06         8.57 o
  -5  -5   8        161.78        163.07         7.54 o
  -4  -5   8       1156.28       1156.79        20.46 o
  -3  -5   8        404.69        397.17        10.24 o
  -2  -5   8       1346.96       1386.29        22.86 o
  -1  -5   8        138.41        162.31         6.55 o
   0  -5   8          2.94          5.61         3.34 o
   1  -5   8        218.10        244.45         9.76 o
   2  -5   8         29.24         31.98         5.12 o
   3  -5   8        467.92        490.59        13.90 o
   4  -5   8         59.35         49.26         6.25 o
   5  -5   8        116.65        126.48         8.36 o
   6  -5   8         71.43         95.98        11.93 o
  -7  -4   8         23.80          1.51        10.41 o
  -6  -4   8        297.68        265.70        11.72 o
  -5  -4   8        524.48        528.09        12.34 o
  -4  -4   8         39.63         44.39         9.04 o
  -3  -4   8       1020.53       1064.88        26.47 o
  -2  -4   8        213.31        215.00         7.45 o
  -1  -4   8        578.42        561.28        11.39 o
   0  -4   8        347.94        350.64         8.43 o
   1  -4   8         14.86         22.28         3.43 o
   2  -4   8        171.33        176.25         8.50 o
   3  -4   8          4.36          1.84         4.36 o
   4  -4   8        238.81        237.25        10.21 o
   5  -4   8         34.21         24.31         5.74 o
   6  -4   8        101.37         87.08        10.98 o
   7  -4   8        114.04        115.85        12.49 o
  -7  -3   8        445.73        414.01        22.34 o
  -6  -3   8          4.79         -1.20         5.21 o
  -5  -3   8        276.10        266.50        11.45 o
  -4  -3   8         18.50          7.37         3.89 o
  -3  -3   8          3.23          2.24         3.62 o
  -2  -3   8        453.32        439.21        12.45 o
  -1  -3   8         25.46         27.74         3.35 o
   0  -3   8        690.36        711.79        15.42 o
   1  -3   8         44.16         45.44         5.49 o
   2  -3   8        170.66        173.02         6.38 o
   3  -3   8        573.66        601.96        12.13 o
   4  -3   8          0.02         -2.90         4.28 o
   5  -3   8        181.84        184.87        15.33 o
   6  -3   8         43.69         31.05         8.90 o
   7  -3   8          1.67          4.35         8.14 o
  -7  -2   8         22.16         14.01        10.60 o
  -6  -2   8        757.05        755.89        30.67 o
  -5  -2   8          5.15          5.78         5.27 o
  -4  -2   8        408.07        419.12        13.58 o
  -3  -2   8        110.62        114.18         5.90 o
  -2  -2   8        188.36        182.51        11.60 o
  -1  -2   8        511.60        525.62        10.45 o
   0  -2   8         16.63         18.16         2.99 o
   1  -2   8        971.56        978.59        19.56 o
   2  -2   8        148.53        161.92         5.86 o
   3  -2   8        145.85        146.28         6.11 o
   4  -2   8        164.38        165.24         6.88 o
   5  -2   8         11.93          6.36         5.87 o
   6  -2   8        417.35        405.49        18.93 o
   7  -2   8         56.83         67.39        10.22 o
  -7  -1   8         92.83        100.14        13.82 o
  -6  -1   8          7.83         14.96         9.65 o
  -5  -1   8        391.95        387.99        26.50 o
  -4  -1   8        199.44        187.23        10.05 o
  -3  -1   8        276.78        295.38        14.01 o
  -2  -1   8        381.51        385.27        12.31 o
  -1  -1   8          4.08         -0.47         1.98 o
   1  -1   8        183.70        180.47        13.72 o
   2  -1   8        422.07        421.15        12.18 o
   3  -1   8         91.67        112.19         6.95 o
   4  -1   8         61.25         54.42         6.14 o
   5  -1   8        493.94        523.85        14.91 o
   6  -1   8         50.67         51.91         6.58 o
   7  -1   8        240.01        227.35        15.33 o
  -7   0   8        199.17        223.76        18.55 o
  -6   0   8        288.57        296.64        19.31 o
  -5   0   8         63.43         69.10        11.17 o
  -4   0   8        641.71        667.55        17.81 o
  -3   0   8         74.84         69.54         6.76 o
  -2   0   8        832.95        530.05        18.74 o
  -1   0   8         60.58         67.20         8.33 o
   0   0   8        528.41        506.78        13.64 o
   1   0   8        714.89        694.48        16.50 o
   2   0   8         18.35         22.79         4.74 o
   3   0   8         47.11         54.37         5.74 o
   4   0   8        102.64        103.15         7.00 o
   5   0   8          2.41          1.40         5.30 o
   6   0   8        278.55        293.63        11.67 o
   7   0   8         17.31         21.37         6.32 o
  -7   1   8          1.19          7.19        10.98 o
  -6   1   8        209.28        215.43        18.36 o
  -5   1   8         99.68        100.33        12.87 o
  -4   1   8         34.93         24.33         5.44 o
  -3   1   8       1384.05       1422.29        29.91 o
  -1   1   8        456.76        245.53        13.06 o
   0   1   8         21.90         17.70         4.58 o
   1   1   8        208.67        219.47         9.37 o
   2   1   8        782.70        758.66        17.65 o
   3   1   8          3.84          7.25         4.64 o
   4   1   8       1066.35       1082.78        23.52 o
   5   1   8        124.58        130.54        10.98 o
   6   1   8          2.21          3.61         5.39 o
   7   1   8        119.88        122.10        14.01 o
   8   1   8         14.29          6.63        10.98 o
  -7   2   8        515.50        528.92        27.26 o
  -6   2   8          0.37         11.55         9.28 o
  -5   2   8         44.14         30.48        10.79 o
  -4   2   8        256.68        246.85        16.66 o
  -3   2   8         63.87         72.36         6.90 o
  -2   2   8       2699.47       2259.15        57.17 o
  -1   2   8        159.47         72.31         7.76 o
   0   2   8        283.20        281.57        10.60 o
   1   2   8        765.57        757.72        17.82 o
   2   2   8        115.25        116.52         6.82 o
   3   2   8       2626.04       2651.94        49.41 o
   4   2   8        226.12        229.54        10.11 o
   5   2   8        107.10        104.84         7.17 o
   6   2   8         93.49         77.99        11.93 o
   7   2   8          1.12          8.71        10.22 o
   8   2   8         66.32         69.85        13.82 o
  -7   3   8          0.10         -3.51         7.00 o
  -6   3   8        194.19        200.36        11.55 o
  -5   3   8         47.35         63.48         6.93 o
  -4   3   8         49.42         52.36         7.48 o
  -3   3   8        744.37        775.63        17.82 o
  -2   3   8         21.98         22.40         3.50 o
   1   3   8         55.03         53.07         5.73 o
   2   3   8       1110.38       1113.35        23.80 o
   3   3   8         18.71         15.41         4.97 o
   4   3   8       1151.84       1142.31        24.55 o
   5   3   8        437.39        447.88        13.42 o
   6   3   8         60.61         62.85        11.93 o
   7   3   8         48.11         54.14        12.30 o
   8   3   8          2.15         -4.54        10.98 o
  -6   4   8          3.37         13.48         6.34 o
  -5   4   8        513.81        522.74        16.25 o
  -4   4   8        213.60        213.34        10.11 o
  -3   4   8       1371.65       1422.70        29.73 o
  -2   4   8        688.51        708.31        13.92 o
  -1   4   8        817.29        841.61        20.13 o
   2   4   8          0.92          4.30         4.68 o
   3   4   8        510.42        511.15        15.05 o
   4   4   8        338.38        340.68        23.28 o
   5   4   8         17.54         14.20         8.90 o
   6   4   8         88.22         92.00        13.44 o
   7   4   8         62.64         64.55        13.25 o
   8   4   8         35.58         33.70        13.06 o
  -6   5   8        200.80        203.73        12.22 o
  -5   5   8        111.03        127.94         9.05 o
  -4   5   8        863.68        883.21        21.72 o
  -3   5   8        103.19        101.47         7.07 o
  -2   5   8         16.59         26.11         6.06 o
  -1   5   8       1896.64       1884.74        37.45 o
   0   5   8        290.12        288.49        16.09 o
   1   5   8        419.53        413.72        12.66 o
   2   5   8        106.16        108.03        18.08 o
   3   5   8        233.18        239.40        10.32 o
   4   5   8        121.24        108.85        12.68 o
   5   5   8        211.04        211.64        15.71 o
   6   5   8        170.29        172.65        16.28 o
   7   5   8         71.56         70.80        13.82 o
   8   5   8          0.60         -1.14        11.74 o
  -6   6   8          3.85          0.18         6.50 o
  -5   6   8        235.21        267.40        12.59 o
  -4   6   8         55.94         54.11         6.86 o
  -3   6   8         23.35         27.51        10.51 o
  -2   6   8        158.33        143.87        13.44 o
  -1   6   8        141.89        136.49        13.06 o
   0   6   8        526.68        507.20        14.93 o
   1   6   8        130.17        133.13         8.04 o
   2   6   8        262.03        257.34        10.64 o
   3   6   8        190.51        185.48         9.46 o
   4   6   8          4.27         -4.16         8.33 o
   5   6   8         62.70         58.12        11.55 o
   6   6   8         67.95         74.59        12.68 o
   7   6   8         89.23        101.09        15.33 o
  -5   7   8         31.06         17.23        10.60 o
  -4   7   8        477.97        481.02        23.47 o
  -3   7   8         42.28         37.29        10.03 o
  -2   7   8        168.58        178.70        14.96 o
  -1   7   8        549.34        548.41        23.28 o
   0   7   8          7.60          3.22         8.33 o
   1   7   8         52.13         61.71        10.79 o
   2   7   8        197.14        193.28         9.64 o
   3   7   8        297.22        315.00        19.31 o
   4   7   8         36.64         44.30        11.17 o
   5   7   8         37.19         13.44         9.28 o
   6   7   8         65.36         46.19        12.49 o
   7   7   8          9.72         18.74        11.55 o
  -4   8   8         10.11         17.23        10.22 o
  -3   8   8         87.52         82.73        12.30 o
  -2   8   8          8.06         17.04         9.47 o
  -1   8   8        554.23        584.76        25.18 o
   0   8   8        232.50        237.01        16.66 o
   1   8   8         47.33         43.73        10.60 o
   2   8   8        220.48        220.54        17.04 o
   3   8   8         98.87         72.31        12.30 o
   4   8   8        115.76        131.94        14.39 o
   5   8   8        207.79        164.32        16.28 o
   6   8   8         12.30         16.09        11.36 o
   7   8   8        174.19        131.94        16.85 o
  -4   9   8        269.54        258.97        18.74 o
  -3   9   8         78.49         51.87        11.36 o
  -2   9   8        246.29        263.32        17.79 o
  -1   9   8        178.64        151.25        14.58 o
   0   9   8         46.15         50.35        11.36 o
   1   9   8          9.43          0.38         8.90 o
   2   9   8         54.80         56.98        11.74 o
   3   9   8         36.27         41.27        11.93 o
   4   9   8         72.02         50.17        12.30 o
   5   9   8         24.90         30.48        12.12 o
   6   9   8         23.38         39.75        13.25 o
  -3  10   8        100.45        102.03        14.01 o
  -2  10   8          4.59         13.82        10.60 o
  -1  10   8        259.00        283.77        19.12 o
   0  10   8         85.06         82.73        12.49 o
   1  10   8         57.72         52.44        11.74 o
   2  10   8         44.90         50.92        11.93 o
   3  10   8          0.06         -3.22        10.60 o
   4  10   8        342.75        343.59        21.77 o
   5  10   8         49.18         47.33        12.87 o
   6  10   8         40.14         40.51        13.06 o
  -2  11   8         83.56         70.61        13.25 o
  -1  11   8          8.47         11.55        10.79 o
   0  11   8        122.80        116.04        14.20 o
   1  11   8         32.85         29.72        11.36 o
   2  11   8         64.74         71.37        13.25 o
   3  11   8        308.87        290.77        20.44 o
   4  11   8          4.01          5.87        11.74 o
   5  11   8         80.79         77.61        15.14 o
   0  12   8         55.12         60.20        13.25 o
   1  12   8        194.52        188.17        17.61 o
   2  12   8        220.92        228.87        19.12 o
   3  12   8         52.32         30.67        12.49 o
   4  12   8        111.13        123.80        17.04 o
  -3 -11   9        183.58        174.92        15.33 o
  -2 -11   9         12.88          1.02         6.76 o
  -1 -11   9          0.22         -6.55         6.55 o
   0 -11   9         58.31         45.29         8.03 o
   1 -11   9          1.06          0.61         7.02 o
  -4 -10   9        184.63        192.14        15.33 o
  -3 -10   9          3.94         10.22         8.90 o
  -2 -10   9        136.51        126.19         8.90 o
  -1 -10   9        156.15        138.38        15.43 o
   0 -10   9         13.44          7.10         6.69 o
   1 -10   9        337.66        354.61        14.32 o
   2 -10   9         25.44         36.91        11.17 o
  -5  -9   9        129.24        131.94        13.06 o
  -4  -9   9         42.99         47.14         9.65 o
  -3  -9   9        201.38        201.30        10.43 o
  -2  -9   9         14.31          9.75         6.02 o
  -1  -9   9         70.53         79.73         7.76 o
   0  -9   9        774.84        797.39        20.35 o
   1  -9   9        222.29        216.43        11.62 o
   2  -9   9        104.93        128.54        13.63 o
   3  -9   9        170.75        155.42        14.58 o
  -6  -8   9         95.46        102.37        13.06 o
  -5  -8   9        152.35        147.09        12.87 o
  -4  -8   9        251.49        225.05        12.59 o
  -3  -8   9          4.06         10.82         5.87 o
  -2  -8   9        104.51         98.22         7.56 o
  -1  -8   9        527.98        544.76        15.65 o
   0  -8   9        542.26        563.30        16.25 o
   1  -8   9        212.94        223.36        11.36 o
   2  -8   9          5.73          9.96         6.04 o
   3  -8   9         98.69         72.31        11.36 o
   4  -8   9         16.83         13.44         9.28 o
  -6  -7   9        424.71        448.92        35.87 o
  -5  -7   9        205.62        214.95        11.29 o
  -4  -7   9          0.60          1.10         4.32 o
  -3  -7   9        545.18        552.45        15.39 o
  -2  -7   9         85.04         95.02         7.08 o
  -1  -7   9        691.50        703.90        17.58 o
   0  -7   9        763.68        719.58        18.05 o
   1  -7   9          4.30          2.44         5.44 o
   2  -7   9        584.92        624.14        25.18 o
   3  -7   9         33.55         40.70         9.65 o
   4  -7   9         53.37         56.98        10.79 o
   5  -7   9         29.41         24.80         9.84 o
  -6  -6   9         43.46         55.52         7.76 o
  -5  -6   9        101.96        112.60         6.72 o
  -4  -6   9        663.69        642.65        14.07 o
  -3  -6   9         32.10         33.38         8.27 o
  -2  -6   9         27.71         34.86         4.46 o
  -1  -6   9         27.09         24.80         6.53 o
   0  -6   9         70.35         78.42         6.47 o
   1  -6   9        332.68        342.61        15.81 o
   2  -6   9          2.00         -1.51         7.57 o
   3  -6   9        666.20        639.09        24.80 o
   4  -6   9         16.26          9.84         8.52 o
   5  -6   9        126.88        120.40        13.06 o
  -7  -5   9         15.87         25.37        12.12 o
  -6  -5   9        315.45        335.26        10.66 o
  -5  -5   9        208.80        241.19         9.12 o
  -4  -5   9         94.19         98.26         6.07 o
  -3  -5   9        614.53        573.52        12.59 o
  -2  -5   9        228.17        242.00         8.11 o
  -1  -5   9        485.62        524.75        11.36 o
   0  -5   9         71.81         65.65         5.64 o
   1  -5   9         26.75         24.80         7.95 o
   2  -5   9        231.07        238.33        15.33 o
   3  -5   9         12.99         10.03         7.95 o
   4  -5   9        124.14        117.18        11.74 o
   5  -5   9         17.96         27.45         9.28 o
   6  -5   9         29.60         20.07         9.65 o
  -7  -4   9         66.04         98.06        14.77 o
  -6  -4   9         48.87         43.29        11.93 o
  -5  -4   9        408.93        457.87        11.75 o
  -4  -4   9        430.26        428.49        11.00 o
  -3  -4   9          4.91          4.54         3.67 o
  -2  -4   9        351.30        370.54         9.69 o
  -1  -4   9        392.00        381.98         9.43 o
   0  -4   9        726.95        752.95        17.99 o
   1  -4   9        111.13        109.32         6.87 o
   2  -4   9         87.93         74.02         9.28 o
   3  -4   9        430.06        418.36        19.12 o
   4  -4   9          7.39          6.25         7.95 o
   5  -4   9        136.52        128.54        12.30 o
   6  -4   9         11.42         16.09         8.71 o
  -7  -3   9         18.17         24.42        11.17 o
  -6  -3   9        302.03        296.18        12.88 o
  -5  -3   9          3.69         -1.64         5.55 o
  -4  -3   9        144.85        173.24         7.49 o
  -3  -3   9        405.40        388.92         9.93 o
  -2  -3   9         57.24         61.54         5.71 o
  -1  -3   9        613.40        627.93        16.39 o
   0  -3   9        126.89        126.37         7.76 o
   1  -3   9        257.34        274.66        10.28 o
   2  -3   9          1.67         -4.47         4.47 o
   3  -3   9        142.64        150.50        11.93 o
   4  -3   9        205.96        226.41        15.33 o
   5  -3   9         15.41          3.22         7.95 o
   6  -3   9         53.62         55.28        10.03 o
  -7  -2   9         73.66         86.32        14.77 o
  -6  -2   9        105.13         87.46        13.63 o
  -5  -2   9        332.10        371.18        14.39 o
  -4  -2   9         25.34         30.02         6.17 o
  -3  -2   9        182.47        179.65         9.96 o
  -2  -2   9         97.71        105.71         7.52 o
  -1  -2   9        236.06        235.77        10.24 o
   0  -2   9        841.99        764.98        25.93 o
   1  -2   9         65.54         73.28        10.79 o
   2  -2   9        269.19        277.85        10.56 o
   3  -2   9          1.77          5.26         4.88 o
   4  -2   9         85.02         67.65         6.69 o
   5  -2   9        120.43        130.43        12.12 o
   6  -2   9          1.71         13.06         8.33 o
   7  -2   9        170.52        157.50        13.63 o
  -7  -1   9        176.43        168.48        17.79 o
  -6  -1   9        220.00        220.54        18.74 o
  -5  -1   9          8.23         15.50         5.78 o
  -4  -1   9        455.31        492.91        15.25 o
  -3  -1   9        317.21        296.26        18.65 o
  -2  -1   9        106.21        111.29         7.48 o
  -1  -1   9          3.26          0.16         4.39 o
   0  -1   9        140.59         59.06         7.38 o
   1  -1   9        868.04        926.74        20.98 o
   2  -1   9        158.05        154.78         8.08 o
   3  -1   9        506.87        509.06        14.39 o
   4  -1   9        204.91        208.82        10.04 o
   5  -1   9         16.62         24.88         5.81 o
   6  -1   9        634.98        651.96        24.80 o
   7  -1   9          1.00          9.47         8.71 o
  -7   0   9         68.89         76.48        14.58 o
  -6   0   9         18.88         21.58        10.03 o
  -5   0   9        526.13        510.43        21.30 o
  -4   0   9         28.63         37.71         6.63 o
  -3   0   9       1037.40        979.97        23.03 o
  -2   0   9        266.10        300.41        11.76 o
  -1   0   9         56.04         39.37        27.17 o
   0   0   9        163.48        148.45        16.19 o
   1   0   9        282.97        298.64        10.90 o
   2   0   9        325.76        339.47        11.74 o
   3   0   9          0.53         -1.58         4.95 o
   4   0   9        256.84        236.39        10.30 o
   5   0   9        299.87        307.31        11.61 o
   6   0   9         50.08         52.19         6.98 o
  -7   1   9        182.67        172.46        18.36 o
  -6   1   9         28.88          8.33        10.22 o
  -5   1   9         13.27         24.23        10.22 o
  -4   1   9         23.77         32.27         6.09 o
  -3   1   9         95.67         83.74        11.07 o
  -2   1   9       1108.77       1076.19        24.11 o
  -1   1   9         56.70         47.20         6.02 o
   0   1   9       1293.62       1400.54        29.05 o
   1   1   9        603.21        614.66        16.00 o
   2   1   9        125.48        114.55         7.49 o
   3   1   9        386.40        418.50        14.01 o
   4   1   9         47.52         50.17         9.37 o
   5   1   9        241.54        244.24        15.14 o
   6   1   9        246.93        246.58        17.32 o
   7   1   9        124.48        124.37        14.77 o
  -6   2   9        317.64        292.29        19.50 o
  -5   2   9        121.70        129.67        14.77 o
  -4   2   9         44.05         61.40         8.80 o
  -3   2   9        425.10        454.86        14.24 o
  -2   2   9        154.12        151.26        11.64 o
  -1   2   9        832.31        866.98        20.58 o
   0   2   9        185.40        192.28         9.96 o
   1   2   9        230.74        226.84        10.34 o
   2   2   9        932.21        948.40        21.72 o
   3   2   9         19.45         27.33         8.42 o
   4   2   9        367.87        383.48        12.67 o
   5   2   9         23.66         21.19         7.48 o
   6   2   9        221.66        258.97        17.79 o
   7   2   9        116.65        116.42        14.77 o
  -6   3   9          7.17         -2.08        10.79 o
  -5   3   9        294.77        263.89        17.98 o
  -4   3   9         57.29         63.42        11.74 o
  -3   3   9          1.42         11.61         5.36 o
  -2   3   9        809.45        844.40        20.76 o
  -1   3   9          0.03          1.00         5.08 o
   0   3   9        184.65        212.59        10.03 o
   1   3   9        956.42        957.48        22.04 o
   2   3   9         53.92         58.49         6.50 o
   3   3   9        268.86        289.40        15.24 o
   4   3   9         11.90          8.18         5.15 o
   5   3   9       1223.71       1188.61        37.58 o
   6   3   9        119.48        105.82        13.82 o
   7   3   9          4.42          1.89        10.98 o
  -6   4   9        199.35        198.01        18.74 o
  -5   4   9         46.01         39.19        11.74 o
  -4   4   9        144.08        134.97        14.20 o
  -3   4   9          1.44         17.79         8.33 o
  -2   4   9        144.59        160.36        17.32 o
  -1   4   9        331.29        346.59        12.56 o
   0   4   9          0.22         -4.93         4.93 o
   1   4   9        895.60        888.23        30.29 o
   2   4   9        520.90        531.27        15.25 o
   3   4   9         12.38         12.12         5.14 o
   4   4   9        311.75        319.81        11.96 o
   5   4   9         94.72         95.79        13.06 o
   6   4   9        396.65        347.56        20.26 o
   7   4   9        264.07        252.72        19.88 o
  -5   5   9        420.80        431.23        23.66 o
  -4   5   9         36.54         20.44        10.41 o
  -3   5   9          5.72          9.28         8.33 o
  -2   5   9         42.30         49.03        10.22 o
  -1   5   9        111.27        124.12         8.30 o
   0   5   9        237.26        227.98        10.59 o
   1   5   9         82.41         69.18         9.94 o
   2   5   9        413.40        399.10        13.17 o
   3   5   9          2.19         -1.42         5.11 o
   4   5   9          5.41         -9.09         9.09 o
   5   5   9        294.24        304.97        18.74 o
   6   5   9         61.56         57.55        12.68 o
   7   5   9         29.86         30.10        12.87 o
  -5   6   9        146.96        174.73        17.79 o
  -4   6   9        265.24        267.11        19.12 o
  -3   6   9         23.73          6.44         9.65 o
  -2   6   9        772.42        784.10        30.48 o
  -1   6   9        336.64        385.99        20.44 o
   0   6   9          5.76         -0.64         5.27 o
   1   6   9        779.75        775.27        19.27 o
   2   6   9         58.18         68.57         6.68 o
   3   6   9         83.41         94.11         7.17 o
   4   6   9         90.35         90.49        12.30 o
   5   6   9          5.55         11.55        10.60 o
   6   6   9          9.77         14.77        10.41 o
   7   6   9         53.89         39.38        13.82 o
  -4   7   9        100.09        102.98        14.01 o
  -3   7   9        117.84        123.80        14.39 o
  -2   7   9          6.25         -0.57         8.71 o
  -1   7   9        264.53        239.28        17.42 o
   0   7   9        233.73        222.24        17.04 o
   1   7   9         10.60         17.71         8.52 o
   2   7   9        415.71        404.58        20.82 o
   3   7   9          7.14          1.89         9.84 o
   4   7   9        197.11        167.53        15.71 o
   5   7   9         74.65         86.89        13.63 o
   6   7   9         36.82         37.67        12.49 o
   7   7   9        237.09        170.94        17.79 o
  -4   8   9        338.73        348.32        21.58 o
  -3   8   9         18.80         10.41         9.84 o
  -2   8   9        141.85        142.92        15.14 o
  -1   8   9         45.86         57.93        11.93 o
   0   8   9         10.84         15.71         9.65 o
   1   8   9         59.24         66.64        12.12 o
   2   8   9          0.17          1.33         9.65 o
   3   8   9        217.85        197.25        17.61 o
   4   8   9        234.01        220.35        18.36 o
   5   8   9         16.91         15.52        10.60 o
   6   8   9         37.82         46.95        13.44 o
  -3   9   9        149.78        179.46        16.85 o
  -2   9   9          1.86         -2.27         9.47 o
  -1   9   9        509.40        492.95        24.42 o
   0   9   9        135.98        162.80        15.90 o
   1   9   9         59.82         55.28        12.30 o
   2   9   9        102.91        109.04        14.20 o
   3   9   9          2.46         -2.46        10.98 o
   4   9   9        179.53        163.75        17.42 o
   5   9   9        102.11         79.32        14.77 o
   6   9   9        106.65        100.14        15.14 o
  -2  10   9         29.25         31.05        11.93 o
  -1  10   9         12.05         20.07        10.41 o
   0  10   9        221.07        221.68        17.98 o
   1  10   9        101.05         79.70        13.63 o
   2  10   9         14.50         15.52        11.36 o
   3  10   9        223.08        175.67        17.79 o
   4  10   9         37.88         35.78        12.87 o
   5  10   9        135.59        101.47        16.09 o
  -1  11   9        159.47        142.17        16.28 o
   0  11   9         65.14         49.79        12.87 o
   1  11   9          1.66         -5.11        11.36 o
   2  11   9        123.04        111.50        15.71 o
   3  11   9          4.12         -0.38        11.93 o
   4  11   9         20.14         18.55        13.06 o
  -2 -10  10         82.72         89.73        12.30 o
  -1 -10  10         95.60         68.34        11.93 o
   0 -10  10         51.49         63.23        12.12 o
   1 -10  10          5.47         -3.98        10.41 o
  -3  -9  10         12.88         12.12         9.28 o
  -2  -9  10         83.47         69.85        11.36 o
  -1  -9  10         80.11         78.18        11.74 o
   0  -9  10         97.44         76.86        11.93 o
   1  -9  10        187.84        160.15        14.58 o
   2  -9  10         16.14         16.28        10.60 o
  -4  -8  10        157.65        181.16        14.20 o
  -3  -8  10        314.32        313.49        18.36 o
  -2  -8  10         18.84         36.35         9.65 o
  -1  -8  10        424.78        425.56        21.01 o
   0  -8  10        122.94        111.12        12.49 o
   1  -8  10        216.61        227.92        16.47 o
   2  -8  10        479.14        484.43        23.10 o
   3  -8  10         15.99         37.29        10.79 o
  -5  -7  10          1.89          0.76         9.47 o
  -4  -7  10         59.59         63.61        10.60 o
  -3  -7  10         45.13         58.68        10.22 o
  -2  -7  10        335.05        361.57        18.74 o
  -1  -7  10         20.04         13.06         9.09 o
   0  -7  10         80.67         72.31        10.79 o
   1  -7  10        194.57        204.64        15.33 o
   2  -7  10        264.91        257.83        17.61 o
   3  -7  10        445.54        462.66        22.34 o
   4  -7  10         39.90         36.91        10.41 o
  -6  -6  10         40.00         36.16        12.30 o
  -5  -6  10          2.45          4.14         6.18 o
  -4  -6  10        311.79        305.80        12.72 o
  -3  -6  10        186.78        182.34        10.05 o
  -2  -6  10        175.71        187.22        13.82 o
  -1  -6  10        416.89        400.19        19.50 o
   0  -6  10        268.35        216.94        15.52 o
   1  -6  10         53.25         51.11        10.03 o
   2  -6  10        364.78        379.18        19.31 o
   3  -6  10          3.43         16.66         8.90 o
   4  -6  10        255.51        225.08        16.85 o
   5  -6  10         22.41         30.86        10.79 o
  -6  -5  10         10.46          2.47         6.41 o
  -5  -5  10        350.65        341.55        13.74 o
  -4  -5  10         15.74          8.78         6.20 o
  -3  -5  10        347.76        380.27        13.77 o
  -2  -5  10        320.71        351.67        12.78 o
  -1  -5  10          0.04          2.70         4.95 o
   0  -5  10        335.94        335.83        17.79 o
   1  -5  10         42.72         39.38         8.90 o
   2  -5  10         64.40         59.06         9.84 o
   3  -5  10        797.49        782.20        28.58 o
   4  -5  10         48.95         43.73        10.22 o
   5  -5  10        125.11        129.67        13.63 o
  -6  -4  10        173.26        193.48        14.96 o
  -5  -4  10         80.12         80.92         8.41 o
  -4  -4  10        317.37        301.76        12.80 o
  -3  -4  10         10.32          6.08         5.74 o
  -2  -4  10         43.52         61.95         6.75 o
  -1  -4  10        539.69        553.97        15.39 o
   0  -4  10         59.69         68.43         6.41 o
   1  -4  10          2.55         -3.60         6.81 o
   2  -4  10          5.67         12.30         7.95 o
   3  -4  10        109.65        105.82        11.55 o
   4  -4  10        400.30        390.53        19.69 o
   5  -4  10          6.04         22.34         9.47 o
   6  -4  10         86.25         89.16        12.30 o
  -6  -3  10        145.57        169.16        10.82 o
  -5  -3  10        375.16        424.82        15.06 o
  -4  -3  10          9.97          8.95         8.99 o
  -3  -3  10        240.07        268.48        18.27 o
  -2  -3  10        423.58        416.58        13.72 o
  -1  -3  10        570.62        548.99        22.91 o
   0  -3  10       1191.58       1178.72        25.56 o
   1  -3  10          3.61          5.67         4.80 o
   2  -3  10        299.86        293.62        11.01 o
   3  -3  10         78.46         78.94        10.03 o
   4  -3  10         11.26         17.23         8.52 o
   5  -3  10         26.83         24.80         9.28 o
   6  -3  10          0.45          5.68         9.28 o
  -6  -2  10          6.03         16.04         6.72 o
  -5  -2  10        104.16        129.49        18.27 o
  -4  -2  10        209.03        230.89        11.62 o
  -3  -2  10         19.11         10.80         8.33 o
  -2  -2  10        131.45        168.13        10.32 o
  -1  -2  10        210.37        208.86        15.90 o
   0  -2  10        203.60        207.92         9.90 o
   1  -2  10       1026.62       1014.35        22.94 o
   2  -2  10          2.71          2.56         4.95 o
   3  -2  10        953.26       1022.53        23.22 o
   4  -2  10        173.88        199.72        14.96 o
   5  -2  10          1.07         15.71         8.71 o
   6  -2  10        198.44        214.10        16.28 o
  -6  -1  10        138.96        148.79        16.66 o
  -5  -1  10        237.57        262.95        12.39 o
  -4  -1  10         21.62         30.79        10.22 o
  -3  -1  10        627.95        601.70        17.05 o
  -2  -1  10         28.08         24.15         8.80 o
  -1  -1  10        220.33        248.28        10.91 o
   0  -1  10        666.15        666.54        17.39 o
   1  -1  10        109.98        112.05         8.33 o
   2  -1  10        389.65        416.62        13.45 o
   3  -1  10          0.62          1.28         5.40 o
   4  -1  10         80.89         93.12         7.83 o
   5  -1  10        185.31        175.52         9.94 o
   6  -1  10         23.72         18.93         9.09 o
  -6   0  10         10.71          6.25        10.41 o
  -5   0  10         95.77         98.14         8.82 o
  -4   0  10        328.06        344.28        16.28 o
  -3   0  10          0.50          0.34         5.50 o
  -2   0  10        550.45        529.61        17.04 o
  -1   0  10          9.43          7.63         5.20 o
   0   0  10        194.40        227.19        10.77 o
   1   0  10        534.42        554.48        17.61 o
   2   0  10          0.37         -5.22         5.68 o
   3   0  10        187.02        184.93        16.00 o
   4   0  10        134.76        142.56         8.79 o
   5   0  10        189.05        187.87        10.63 o
   6   0  10        155.47        151.62         9.72 o
  -6   1  10        189.54        173.78        17.98 o
  -5   1  10        120.07        107.71        14.20 o
  -4   1  10          1.78          4.16         5.68 o
  -3   1  10        547.10        512.67        22.34 o
  -2   1  10         40.31         32.35         6.25 o
  -1   1  10        138.52        145.41        11.64 o
   0   1  10         16.28          4.01         5.41 o
   1   1  10        526.85        545.84        15.63 o
   2   1  10        100.70        107.59         7.68 o
   3   1  10          0.08          9.33         5.36 o
   4   1  10        802.72        808.90        20.07 o
   5   1  10         41.12         50.27         6.86 o
   6   1  10         12.44         11.48         6.50 o
   7   1  10        161.99        149.17        15.90 o
  -6   2  10         29.24         46.38        13.25 o
  -5   2  10         32.48         54.52        12.12 o
  -4   2  10         86.09         98.85         8.69 o
  -3   2  10         70.86         89.39        12.21 o
  -2   2  10        696.60        675.82        18.27 o
  -1   2  10         98.42         92.22         7.38 o
   0   2  10        133.73        145.16        14.58 o
   1   2  10         98.10         93.77         7.41 o
   2   2  10        115.17        111.28         7.73 o
   3   2  10        521.72        568.40        16.01 o
   4   2  10         11.89         21.85         5.91 o
   5   2  10        214.69        233.92        11.32 o
   6   2  10         61.72         47.33        12.12 o
   7   2  10          0.68         -2.27        10.98 o
  -6   3  10         55.33         47.52        13.25 o
  -5   3  10         10.62         20.07        11.55 o
  -4   3  10         58.27         73.64        12.49 o
  -3   3  10          4.66         13.56         6.91 o
  -2   3  10        323.02        347.27        15.43 o
  -1   3  10          6.11          6.68         5.14 o
   0   3  10          2.90         -5.40         5.40 o
   1   3  10       1233.78       1260.83        27.59 o
   2   3  10        212.92        231.04        10.78 o
   3   3  10         15.40         11.16         5.59 o
   4   3  10        476.05        483.36        14.91 o
   5   3  10          2.59          5.87         9.84 o
   6   3  10         57.23         64.74        13.44 o
   7   3  10         40.98         51.87        13.25 o
  -5   4  10        180.66        203.12        18.74 o
  -4   4  10          4.05         -8.71         9.28 o
  -3   4  10        619.03        592.52        26.50 o
  -2   4  10        181.95        193.74        10.37 o
  -1   4  10        263.01        248.70        11.16 o
   0   4  10        170.68        206.80        11.17 o
   1   4  10        282.86        258.76        11.29 o
   2   4  10        457.37        459.64        14.96 o
   3   4  10        198.54        206.20        26.50 o
   4   4  10         64.48         61.44         9.75 o
   5   4  10        150.63        162.61        16.09 o
   6   4  10          1.56         -5.87        10.60 o
   7   4  10        188.85        167.91        17.79 o
  -5   5  10         82.59         90.11        14.77 o
  -4   5  10         96.92        103.36        14.58 o
  -3   5  10         15.41         -2.84         8.33 o
  -2   5  10        111.39        115.75        14.48 o
  -1   5  10        317.73        354.52        13.35 o
   0   5  10         63.58         72.45         7.25 o
   1   5  10        528.08        514.53        15.47 o
   2   5  10          6.93         14.06         5.39 o
   3   5  10        206.42        229.08        16.00 o
   4   5  10        221.67        187.60        16.85 o
   5   5  10         10.15          3.03        10.22 o
   6   5  10        378.82        365.55        22.91 o
   7   5  10         97.15         78.18        15.33 o
  -4   6  10         55.94         72.12        13.44 o
  -3   6  10        175.95        162.04        15.90 o
  -2   6  10         38.22         27.64        10.41 o
  -1   6  10        172.37        159.12         9.81 o
   0   6  10         26.89         25.34         6.28 o
   1   6  10        363.35        352.94        13.17 o
   2   6  10        534.81        540.48        15.76 o
   3   6  10         92.82         92.59         7.70 o
   4   6  10        154.59        149.17        15.90 o
   5   6  10         85.98         74.96        13.44 o
   6   6  10         17.14          2.08        11.74 o
  -4   7  10         90.11         85.38        14.20 o
  -3   7  10          2.74         -7.38         9.47 o
  -2   7  10        414.08        386.37        21.96 o
  -1   7  10         12.90          8.90        10.03 o
   0   7  10        166.36        146.71        15.33 o
   1   7  10        190.92        221.34        11.19 o
   2   7  10         12.20         14.21         5.99 o
   3   7  10        476.79        485.75        24.99 o
   4   7  10         67.52         63.61        13.25 o
   5   7  10         71.18         89.35        14.20 o
   6   7  10        141.32        143.49        17.61 o
  -3   8  10        374.88        378.04        22.53 o
  -2   8  10         41.02         32.75        11.74 o
  -1   8  10        663.41        630.38        27.45 o
   0   8  10        228.09        217.70        17.61 o
   1   8  10         58.65         68.72        12.87 o
   2   8  10        334.51        311.78        20.63 o
   3   8  10         35.26         27.45        12.12 o
   4   8  10        229.12        255.56        19.88 o
   5   8  10        140.08        130.24        16.09 o
   6   8  10         22.97         17.23        12.68 o
  -2   9  10        112.28        113.58        15.14 o
  -1   9  10          2.51          6.06        10.41 o
   0   9  10         83.90         78.56        13.25 o
   1   9  10        149.02        158.83        16.28 o
   2   9  10         27.33         13.06        11.36 o
   3   9  10        110.54         99.38        14.96 o
   4   9  10         43.80         33.13        13.25 o
  -1  10  10        109.24         96.36        15.14 o
   0  10  10        138.29        129.86        15.90 o
   1  10  10         31.06         17.42        11.74 o
   2  10  10         19.39         21.58        12.68 o
   3  10  10          6.42         20.82        12.30 o
   4  10  10        297.05        307.62        22.53 o
   1  11  10         32.39         30.29        12.87 o
   2  11  10         72.54         82.92        15.33 o
  -3  -9  11         93.63        105.06        13.25 o
  -2  -9  11          0.77         -3.22         9.84 o
  -1  -9  11         51.66         65.69        12.12 o
   0  -9  11         53.70         69.10        12.49 o
   1  -9  11        148.36        134.97        14.96 o
  -4  -8  11         15.81         31.99        10.79 o
  -3  -8  11        104.77        110.17        13.06 o
  -2  -8  11        621.22        618.84        25.75 o
  -1  -8  11          2.44         -7.76         9.09 o
   0  -8  11        215.66        215.05        16.28 o
   1  -8  11         49.85         47.52        11.17 o
   2  -8  11          1.64          2.84        10.41 o
  -4  -7  11          4.14          0.76         9.28 o
  -3  -7  11        427.07        432.37        21.58 o
  -2  -7  11         50.61         43.54        10.60 o
  -1  -7  11        234.18        273.36        17.98 o
   0  -7  11          0.39         -2.65         9.28 o
   1  -7  11        150.29        135.54        13.63 o
   2  -7  11        357.99        334.69        19.69 o
   3  -7  11          7.16          1.51         9.65 o
  -5  -6  11         36.87         33.52         7.64 o
  -4  -6  11         46.02         39.13         7.29 o
  -3  -6  11        203.47        237.58        17.04 o
  -2  -6  11        148.48        147.09        13.25 o
  -1  -6  11        183.30        191.01        14.39 o
   0  -6  11        244.24        245.34        17.04 o
   1  -6  11        212.77        201.23        15.52 o
   2  -6  11        225.38        231.90        17.23 o
   3  -6  11        279.56        276.19        18.36 o
   4  -6  11         22.42         39.75        11.17 o
  -5  -5  11          6.74          3.35         8.99 o
  -4  -5  11        251.62        250.97        19.78 o
  -3  -5  11          1.04         -5.81         5.81 o
  -2  -5  11        249.07        257.06        17.23 o
  -1  -5  11         90.72        109.23        11.74 o
   0  -5  11          2.12          0.19         8.33 o
   1  -5  11        335.19        357.22        18.55 o
   2  -5  11        159.37        152.96        13.44 o
   3  -5  11         59.24         51.87        10.79 o
   4  -5  11        265.15        235.68        17.61 o
   5  -5  11         12.21          1.33         9.84 o
  -6  -4  11        137.72        157.14        11.09 o
  -5  -4  11        607.04        627.95        23.10 o
  -4  -4  11         73.02         66.62         8.08 o
  -3  -4  11        408.88        443.78        18.46 o
  -2  -4  11          4.37         -3.45         5.62 o
  -1  -4  11        706.54        663.85        17.74 o
   0  -4  11       1104.34       1071.56        24.36 o
   1  -4  11         40.08         44.11         9.47 o
   2  -4  11        239.53        248.56        16.47 o
   3  -4  11        264.39        264.46        17.23 o
   4  -4  11          0.38          5.30         9.09 o
   5  -4  11        244.66        242.50        17.79 o
  -6  -3  11         72.28         80.82        10.79 o
  -5  -3  11        207.49        212.12        12.37 o
  -4  -3  11        462.08        426.28        15.29 o
  -3  -3  11         15.44          5.01         9.18 o
  -2  -3  11        287.14        310.51        13.35 o
  -1  -3  11        448.23        474.13        24.61 o
   0  -3  11         60.20         65.06         6.83 o
   1  -3  11        607.96        607.30        16.60 o
   2  -3  11          4.32         12.30         8.33 o
   3  -3  11        186.05        169.24        13.82 o
   4  -3  11        239.14        241.55        16.85 o
   5  -3  11          5.24          5.68         9.28 o
  -6  -2  11        256.44        273.20        28.87 o
  -5  -2  11        173.72        206.24        11.45 o
  -4  -2  11         48.52         53.40         7.63 o
  -3  -2  11        258.09        243.93        11.95 o
  -2  -2  11          1.54         -3.54         5.55 o
  -1  -2  11        356.18        348.11        20.26 o
   0  -2  11        965.05        954.42        22.48 o
   1  -2  11         15.49         12.94         5.69 o
   2  -2  11        216.06        232.51        11.10 o
   3  -2  11          1.64          0.48         5.55 o
   4  -2  11        113.89        112.64        12.30 o
   5  -2  11         88.83        100.33        11.93 o
   6  -2  11         10.11         21.01         9.84 o
  -6  -1  11          7.95         10.03        11.74 o
  -5  -1  11        191.09        237.09        12.69 o
  -4  -1  11        365.57        386.10        15.52 o
  -3  -1  11         12.97         13.68         6.44 o
  -2  -1  11        349.58        383.10        13.98 o
  -1  -1  11        242.80        277.11        12.68 o
   0  -1  11        515.35        539.31        15.90 o
   1  -1  11        521.95        513.68        15.32 o
   2  -1  11         17.23         16.72         5.82 o
   3  -1  11        721.44        746.87        19.40 o
   4  -1  11        145.42        140.05        20.26 o
   5  -1  11          4.77         -5.11         8.33 o
   6  -1  11         90.83        107.34        12.68 o
  -6   0  11         81.92         94.27        15.52 o
  -5   0  11          6.16          7.91         6.68 o
  -4   0  11         45.77         44.86         7.57 o
  -3   0  11        128.52        129.29        10.13 o
  -2   0  11          1.79          4.95         5.63 o
  -1   0  11        451.21        478.74        18.84 o
   0   0  11         78.29         93.36         7.90 o
   1   0  11         30.36         35.97         6.44 o
   2   0  11        213.92        206.67        12.68 o
   3   0  11         23.40         17.20         6.06 o
   4   0  11        480.36        477.58        20.73 o
   5   0  11        250.59        258.60        19.59 o
   6   0  11         32.71         30.29         9.84 o
  -5   1  11        147.89        166.59        17.42 o
  -4   1  11         74.30        101.63         9.09 o
  -3   1  11        157.49        152.72         9.96 o
  -2   1  11        571.37        555.79        16.67 o
  -1   1  11          0.60         -2.95         5.47 o
   0   1  11        504.72        496.06        16.19 o
   1   1  11         50.50         66.75        10.79 o
   2   1  11        104.10        101.71         7.98 o
   3   1  11        282.69        287.51        12.09 o
   4   1  11          6.21          4.27         6.04 o
   5   1  11         30.05         16.27         7.19 o
   6   1  11         34.84         44.30        12.12 o
  -5   2  11          0.02          3.60        10.41 o
  -4   2  11        104.87        124.22        15.71 o
  -3   2  11         53.88         59.87        11.07 o
  -2   2  11         82.75         75.25         7.82 o
  -1   2  11        289.34        258.08        11.70 o
   0   2  11         87.67         86.15         7.84 o
   1   2  11         36.99         34.47         6.41 o
   2   2  11        272.45        280.94        11.91 o
   3   2  11        210.80        230.40        19.12 o
   4   2  11         46.60         44.23         7.05 o
   5   2  11          3.57         -5.34         5.96 o
   6   2  11        132.25        135.35        15.90 o
  -5   3  11        165.52        162.80        18.17 o
  -4   3  11         46.79         75.53        13.25 o
  -3   3  11        297.59        315.42        13.35 o
  -2   3  11         33.84         36.84         6.90 o
  -1   3  11        115.45        136.18         9.22 o
   0   3  11        135.96        129.49         8.86 o
   1   3  11         43.07         36.08         6.54 o
   2   3  11        358.99        352.35        13.07 o
   3   3  11         19.24         18.50         7.67 o
   4   3  11        186.02        167.73         9.77 o
   5   3  11        306.39        310.65        20.26 o
   6   3  11         25.22         24.80        11.93 o
  -5   4  11          8.15         10.98        11.93 o
  -4   4  11        144.60        168.10        17.61 o
  -3   4  11         49.27         33.81         6.87 o
  -2   4  11        153.29        172.37        10.60 o
  -1   4  11        142.37        142.68        13.44 o
   0   4  11         53.86         63.65         7.50 o
   1   4  11        509.49        474.94        15.24 o
   2   4  11         36.23         43.71         6.91 o
   3   4  11        199.01        244.22        11.93 o
   4   4  11         26.24         25.98         6.62 o
   5   4  11         58.18         45.81        12.30 o
   6   4  11        456.25        451.11        25.37 o
  -4   5  11         54.66         50.73        12.68 o
  -3   5  11         51.31         58.87        12.49 o
  -2   5  11         31.34         27.28         6.90 o
  -1   5  11        415.38        453.82        16.28 o
   0   5  11        328.69        334.41        23.38 o
   1   5  11        150.76        140.30         9.65 o
   2   5  11        474.95        469.10        15.27 o
   3   5  11         16.68         20.00         6.28 o
   4   5  11        105.27         90.68        14.20 o
   5   5  11        262.55        283.39        20.44 o
   6   5  11          1.88         -4.73        11.36 o
  -4   6  11         75.60         78.75        14.39 o
  -3   6  11          9.17         29.53        11.93 o
  -2   6  11        283.48        318.98        20.44 o
  -1   6  11        236.77        242.81        15.71 o
   0   6  11        202.67        200.18        12.30 o
   1   6  11        332.94        340.86        13.44 o
   2   6  11          0.41        -10.41        10.41 o
   3   6  11        219.34        249.31        19.31 o
   4   6  11          8.44         14.20        11.55 o
   5   6  11        158.29        138.57        16.66 o
   6   6  11        249.80        275.44        21.58 o
  -3   7  11         48.72         31.61        11.93 o
  -2   7  11         35.85         30.29        11.93 o
  -1   7  11        190.86        184.38        17.61 o
   0   7  11         88.17         97.46         8.54 o
   1   7  11        122.49        113.90        11.93 o
   2   7  11        262.82        255.02        12.01 o
   3   7  11         20.09         23.47        11.36 o
   4   7  11        228.58        233.03        19.69 o
   5   7  11        107.66         99.76        15.71 o
  -2   8  11         90.91         94.27        14.96 o
  -1   8  11          0.62          2.84        10.79 o
   0   8  11        267.41        268.81        19.69 o
   1   8  11         18.04         14.20        11.55 o
   2   8  11         27.52          6.25        10.41 o
   4   8  11         11.11         14.20        12.30 o
   5   8  11         76.84         85.38        15.71 o
  -1   9  11        177.10        172.08        17.79 o
   0   9  11          5.52          2.46        11.17 o
   1   9  11        210.19        240.98        19.88 o
   2   9  11        162.83        153.15        17.23 o
   3   9  11         16.01          3.98        12.12 o
   4   9  11        244.96        223.19        20.63 o
   1  10  11         54.08         55.84        14.01 o
   2  10  11         24.17         34.45        13.44 o
  -3  -8  12         55.15         63.98        12.49 o
  -2  -8  12          2.51         -9.65         9.65 o
  -1  -8  12        113.12        103.36        13.82 o
   0  -8  12          1.08         -3.60        10.41 o
   1  -8  12         76.27         85.57        13.44 o
  -3  -7  12        203.32        189.30        15.71 o
  -2  -7  12        299.63        292.85        19.31 o
  -1  -7  12         46.32         26.31        10.79 o
   0  -7  12        108.96        106.01        13.25 o
   1  -7  12         10.58          9.84        10.22 o
   2  -7  12        115.44        106.20        13.63 o
  -4  -6  12        198.12        194.04        15.90 o
  -3  -6  12        130.14        117.94        13.63 o
  -2  -6  12        242.01        188.74        14.96 o
  -1  -6  12        386.17        353.81        20.07 o
   0  -6  12          1.23          6.06         9.47 o
   1  -6  12        332.62        320.30        19.69 o
   2  -6  12        121.52        132.89        14.01 o
   3  -6  12         58.92         73.07        12.87 o
  -4  -5  12         30.88         37.18         7.62 o
  -3  -5  12        374.86        362.47        14.65 o
  -2  -5  12        192.86        192.71        14.96 o
  -1  -5  12          0.86         -0.95         8.90 o
   0  -5  12        112.98         99.20        12.30 o
   1  -5  12          8.50          0.95         9.09 o
   2  -5  12        302.01        328.06        19.31 o
   3  -5  12        301.21        297.02        19.50 o
   4  -5  12         56.02         46.95        11.74 o
  -5  -4  12        147.04        150.82        11.09 o
  -4  -4  12        302.65        309.64        13.96 o
  -3  -4  12          0.38          3.36         6.36 o
  -2  -4  12        275.55        310.64        13.25 o
  -1  -4  12        167.43        148.69         9.44 o
   0  -4  12         81.66         79.70        11.17 o
   1  -4  12        203.92        191.39        14.96 o
   2  -4  12         46.59         46.76        10.60 o
   3  -4  12        187.41        152.96        14.20 o
   4  -4  12        176.14        155.99        14.77 o
  -5  -3  12          6.68         11.22         7.25 o
  -4  -3  12        124.48        113.73         9.77 o
  -3  -3  12        476.70        494.94        16.52 o
  -2  -3  12         50.05         66.32        14.20 o
  -1  -3  12        251.07        243.55        11.98 o
   0  -3  12        109.30        106.98        11.93 o
   1  -3  12         46.68         38.24         9.84 o
   2  -3  12        522.26        475.91        22.34 o
   3  -3  12         50.44         57.74        10.98 o
   4  -3  12         37.47         46.57        11.17 o
   5  -3  12        143.32        130.43        14.39 o
  -5  -2  12        128.10        157.26        11.93 o
  -4  -2  12        224.65        218.40        12.56 o
  -3  -2  12         40.62         47.84         8.42 o
  -2  -2  12        454.64        433.90        15.26 o
  -1  -2  12         31.74         36.42        15.52 o
   0  -2  12        309.80        301.70        12.57 o
   1  -2  12        742.19        701.06        18.81 o
   2  -2  12          2.91          1.29         6.02 o
   3  -2  12        214.68        211.26        16.28 o
   4  -2  12         84.67         99.01        12.30 o
   5  -2  12          3.27         -9.28         9.28 o
  -5  -1  12          8.32         14.75         7.41 o
  -4  -1  12        312.54        320.32        16.37 o
  -3  -1  12        282.64        305.54        13.50 o
  -2  -1  12          5.41          1.41         6.08 o
  -1  -1  12        311.73        324.38        13.12 o
   0  -1  12        303.34        319.34        26.50 o
   1  -1  12         24.98         22.19         8.42 o
   2  -1  12        271.04        264.53        11.91 o
   3  -1  12          0.68         -2.26        14.58 o
   4  -1  12         25.82         32.56        10.03 o
   5  -1  12        113.01         85.94        12.30 o
  -5   0  12        352.34        331.54        17.51 o
  -4   0  12         37.03         42.13         9.56 o
  -3   0  12        112.09        121.12        10.13 o
  -2   0  12        211.72        241.04        12.01 o
  -1   0  12         45.88         36.68         7.08 o
   0   0  12        364.78        380.37        23.10 o
   1   0  12        224.89        222.31        11.38 o
   2   0  12         68.04         72.05         7.82 o
   3   0  12         50.71         64.28         8.05 o
   4   0  12         46.93         30.55         7.25 o
   5   0  12        201.54        221.30        17.04 o
  -5   1  12          2.04          7.42        13.72 o
  -4   1  12        232.33        248.79        13.14 o
  -3   1  12        126.63        117.51        13.54 o
  -2   1  12         60.87         59.36         7.79 o
  -1   1  12        502.66        485.73        15.90 o
   0   1  12         27.09         40.81         7.14 o
   1   1  12        155.58        144.75        20.44 o
   2   1  12         71.86         72.25         7.92 o
   3   1  12         13.41         19.24         7.19 o
   4   1  12        367.54        377.11        17.61 o
   5   1  12          3.55         11.70        15.14 o
  -4   2  12          8.68         18.53         7.25 o
  -3   2  12         91.79        106.46         9.35 o
  -2   2  12         81.28         96.45         8.61 o
  -1   2  12        240.02        223.45        11.89 o
   0   2  12        162.02        161.95        10.21 o
   1   2  12         58.96         73.35        13.63 o
   2   2  12        242.95        237.29        17.51 o
   3   2  12        249.45        245.56        17.61 o
   4   2  12          0.51         -0.98         6.37 o
   5   2  12         99.85        102.06         9.05 o
  -4   3  12        292.65        300.99        21.39 o
  -3   3  12          9.19         16.89         8.14 o
  -2   3  12        502.12        529.08        17.29 o
  -1   3  12        212.44        220.54        11.86 o
   0   3  12          0.25         -3.53        10.03 o
   1   3  12        234.83        242.54        19.97 o
   2   3  12         10.84         20.81         6.76 o
   3   3  12        116.53        114.62         9.09 o
   4   3  12        105.23        102.23         8.91 o
   5   3  12          1.81         -6.44        10.41 o
  -4   4  12         28.39         24.80        11.93 o
  -3   4  12        234.84        227.14        27.73 o
  -2   4  12         98.65        112.28         9.49 o
  -1   4  12        120.37        137.85         9.96 o
   0   4  12        186.58        176.38        18.84 o
   1   4  12         44.62         55.01         7.73 o
   2   4  12        350.36        336.14        13.80 o
   3   4  12         85.32         92.99        11.17 o
   4   4  12         18.70         14.20        11.55 o
   5   4  12         44.39         31.05        12.68 o
  -3   5  12          7.33          3.03        10.03 o
  -2   5  12        205.29        206.62        17.51 o
  -1   5  12        211.34        207.52        11.86 o
   0   5  12        126.26        136.65         9.91 o
   1   5  12        109.64        138.86        17.89 o
   2   5  12         41.42         26.01         6.96 o
   3   5  12        257.98        254.49        12.18 o
   4   5  12         96.74         78.37        14.58 o
   5   5  12         31.67         36.72        13.25 o
  -3   6  12         69.42         34.26        12.68 o
  -2   6  12         68.71         57.17        12.49 o
  -1   6  12         83.83         70.94         8.64 o
   0   6  12         10.53         18.60         6.95 o
   1   6  12         77.32         78.45         8.61 o
   2   6  12        330.35        335.00        13.85 o
   3   6  12          0.54         17.42        12.12 o
   4   6  12         43.45         31.24        13.63 o
   5   6  12         25.60         21.77        13.25 o
  -2   7  12        132.39        114.15        15.71 o
  -1   7  12         25.30         36.91        12.87 o
   0   7  12         92.37        103.21         9.23 o
   1   7  12        152.30        156.40        10.32 o
   2   7  12         86.13         83.67        14.58 o
   3   7  12        268.59        292.66        21.96 o
   4   7  12         43.77         41.27        14.20 o
  -1   8  12         33.86         45.62        13.44 o
   0   8  12          0.28          4.16        11.36 o
   1   8  12         55.29         61.90        14.01 o
   2   8  12        122.67         93.33        15.33 o
   3   8  12         11.24         -3.79        12.12 o
  -1  -7  13        174.51        139.90        15.14 o
   0  -7  13          0.03         -6.25        10.60 o
  -3  -6  13        101.88        108.47        14.39 o
  -2  -6  13         22.61         13.25        10.60 o
  -1  -6  13         15.16          5.11        10.60 o
   0  -6  13         91.64         96.55        13.63 o
   1  -6  13          3.28         -2.27        10.41 o
  -3  -5  13          5.18         -7.38        10.03 o
  -2  -5  13        128.89        131.76        14.20 o
  -1  -5  13        133.77        140.84        14.39 o
   0  -5  13         27.80         14.58        10.22 o
   1  -5  13        299.79        259.54        18.74 o
   2  -5  13         12.33         10.60        10.60 o
  -4  -4  13         27.95         22.52         7.88 o
  -3  -4  13         84.92         70.43         9.09 o
  -2  -4  13         36.19         33.42         7.56 o
  -1  -4  13        191.91        200.28        15.71 o
   0  -4  13        287.66        319.73        19.31 o
   1  -4  13          0.97         -3.79         9.28 o
   2  -4  13        130.68        119.26        14.01 o
   3  -4  13         50.23         24.23        11.36 o
  -4  -3  13         14.74         26.93         8.00 o
  -3  -3  13          6.64          7.96         7.14 o
  -2  -3  13        140.79        125.50        10.02 o
  -1  -3  13         28.07         22.20         7.03 o
   0  -3  13         59.24         64.17        10.98 o
   1  -3  13         81.32         79.13        12.12 o
   2  -3  13          2.97          2.08         9.65 o
   3  -3  13         19.79         14.20        10.79 o
   4  -3  13          7.55         11.93        10.60 o
  -4  -2  13         93.21        118.05        10.48 o
  -3  -2  13        208.07        192.77        11.85 o
  -2  -2  13          4.52         -5.34        10.03 o
  -1  -2  13        215.83        223.43        11.91 o
   0  -2  13         57.90         53.64         7.68 o
   1  -2  13        182.73        198.98        11.09 o
   2  -2  13         74.70         75.15        11.93 o
   3  -2  13          0.18         -8.71         9.28 o
   4  -2  13         88.84         60.96        12.30 o
  -4  -1  13          0.64          5.48         7.18 o
  -3  -1  13        142.60        133.33        10.40 o
  -2  -1  13        118.54        115.49         9.54 o
  -1  -1  13          7.54         13.65         6.88 o
   0  -1  13        230.53        242.81        12.31 o
   1  -1  13         22.45         31.33         7.09 o
   2  -1  13        120.14        104.69         8.94 o
   3  -1  13        124.45        116.04        13.25 o
   4  -1  13          3.05          8.33        10.03 o
  -4   0  13        264.34        244.54        18.36 o
  -3   0  13        197.13        211.60        11.82 o
  -2   0  13        205.10        209.23        11.99 o
  -1   0  13        208.60        223.10        21.01 o
   0   0  13          3.45          5.74         6.54 o
   1   0  13        370.75        377.76        14.45 o
   2   0  13        156.91        151.40        10.13 o
   3   0  13          1.76         11.47         6.93 o
   4   0  13        137.98        143.58        10.34 o
  -4   1  13          0.30         -6.91         6.91 o
  -3   1  13        503.48        530.94        18.05 o
  -2   1  13        188.85        184.25        11.35 o
  -1   1  13         50.65         63.70         8.22 o
   0   1  13        282.35        274.16        13.11 o
   1   1  13         12.97          3.81        10.41 o
   2   1  13         81.41         78.92         8.65 o
   3   1  13        230.31        235.08        12.69 o
   4   1  13         47.03         43.88        12.49 o
  -4   2  13        244.30        242.50        18.74 o
  -3   2  13         70.10         70.92         9.19 o
  -2   2  13        305.17        302.44        23.76 o
  -1   2  13        124.97        129.29        12.40 o
   0   2  13          1.72          6.25         7.10 o
   1   2  13        183.78        200.56        11.76 o
   2   2  13         85.67         93.84         9.06 o
   3   2  13        168.21        174.45        11.74 o
   4   2  13         40.76         47.35         9.37 o
  -3   3  13        270.96        267.32        13.80 o
  -2   3  13         26.74         30.92         7.71 o
  -1   3  13         69.21         64.20         8.62 o
   0   3  13        438.12        434.41        22.05 o
   1   3  13         59.70         44.60         7.65 o
   2   3  13        160.85        148.91        10.35 o
   3   3  13         78.14         83.62         8.96 o
   4   3  13         40.87         39.66        10.22 o
  -3   4  13         30.36         49.77         8.62 o
  -2   4  13         79.96        101.12         9.82 o
  -1   4  13         53.85         58.71         8.49 o
   0   4  13         73.10         75.62         8.69 o
   1   4  13        135.37        129.78         9.96 o
   2   4  13         23.88         10.30         6.91 o
   3   4  13         55.84         58.77         8.37 o
   4   4  13        135.22        113.20        16.09 o
  -2   5  13          2.27         -5.35         6.93 o
  -1   5  13        418.09        401.78        15.73 o
   0   5  13        561.12        554.59        17.94 o
   1   5  13          7.12          9.56         7.14 o
   2   5  13          1.63          5.52         7.00 o
   3   5  13          1.55          4.54        11.74 o
   4   5  13         14.29         -6.25        11.93 o
  -1   6  13         25.60         42.84        13.82 o
   0   6  13        117.26        113.09        19.78 o
   1   6  13        104.31        111.42         9.73 o
   2   6  13         29.24         40.67         7.86 o
   3   6  13         85.07         99.57        16.66 o
   0   7  13         76.15         80.12         9.28 o
   1   7  13          1.11         10.35        10.70 o
   2   7  13          2.59          3.60        11.74 o
   0  -5  14         40.28         34.64        12.12 o
  -2  -4  14         19.73          6.63        10.98 o
  -1  -4  14         28.20         35.02        11.36 o
   0  -4  14         14.32          0.76        10.03 o
   1  -4  14          1.10        -10.03        10.03 o
  -2  -3  14          4.04         -2.92         8.42 o
  -1  -3  14        116.38        114.91        13.82 o
   0  -3  14          0.36         -8.71         9.65 o
   1  -3  14        190.77        205.02        16.66 o
   2  -3  14        131.64        142.92        14.96 o
  -3  -2  14         51.17         57.17        12.49 o
  -2  -2  14         23.73         13.50         7.56 o
  -1  -2  14         16.51          0.45         7.03 o
   0  -2  14        173.18        165.34        12.97 o
   1  -2  14         18.41         18.55        10.41 o
   2  -2  14         48.31         31.99        11.17 o
  -3  -1  14         32.09         37.26         8.61 o
  -2  -1  14          0.93         -3.69         6.88 o
  -1  -1  14         41.02         24.78        10.41 o
   0  -1  14         18.09         14.71         7.36 o
   1  -1  14        171.53        164.89        10.97 o
   2  -1  14         54.85         50.65         8.30 o
   3  -1  14         15.16         14.58        10.79 o
  -3   0  14        377.71        429.34        22.91 o
  -2   0  14        111.65        110.09        10.21 o
  -1   0  14         64.23         63.19        12.78 o
   0   0  14        173.06        164.19        17.61 o
   1   0  14          2.92         -1.43         6.82 o
   2   0  14        137.35        137.95        12.87 o
   3   0  14         31.15         32.75         8.33 o
  -2   1  14         80.90         85.12         9.59 o
  -1   1  14         68.00         69.51         9.00 o
   0   1  14        134.61        150.61        10.94 o
   1   1  14         92.25         96.38         9.49 o
   2   1  14         70.88         74.12         8.95 o
   3   1  14        102.72        102.17        11.74 o
  -2   2  14        123.46        135.14        10.94 o
  -1   2  14        204.18        188.05        12.16 o
   0   2  14        115.99        103.22         9.89 o
   1   2  14          1.52          6.28        10.22 o
   2   2  14        295.40        300.03        14.20 o
   3   2  14        161.24        134.93        10.67 o
  -2   3  14        105.41        119.68        15.71 o
  -1   3  14         56.34         57.07        10.22 o
   0   3  14         19.08         10.16         7.59 o
   1   3  14        102.63         89.90         9.54 o
   2   3  14          4.29          2.32         7.44 o
   3   3  14        132.17        131.49        10.64 o
  -1   4  14         44.60         66.20         9.27 o
   0   4  14        120.89        113.26        13.82 o
   1   4  14         25.28         28.41         8.42 o
   2   4  14         63.35         67.76         9.00 o
   3   4  14         33.94         32.37        10.98 o
   0   5  14        102.44        112.53        10.38 o
   1   5  14          8.18         18.53         7.78 o
   2   5  14         39.82         58.49        11.36 o
                                                
